# Supplementary material for: βC1 protein encoded in geminivirus satellite concertedly targets MKK2 and MPK4 to counter host defense
Source: PLoS Pathog. 2019 Apr 18;15(4):e1007728. doi: 10.1371/journal.ppat.1007728 (PMC6499421; doi:10.1371/journal.ppat.1007728)
Supplement: S1 Table — (XLSX) [file ppat.1007728.s001.xlsx]

## Sheet: 工作表1
gene_name	transcript_id	fold change	pval	regulation	Description	GO
AT2G31410	AT2G31410.1	94.9944	0.00024369	up	NA	NA
AT1G33600	MSTRG.2839.1;AT1G33600.1	84.1218	0.0183658	up	Leucine-rich repeat (LRR) family protein ;; Leucine-rich repeat (LRR) family protein; INVOLVED IN: signal transduction; LOCATED IN: cell wall, membrane, plant-type cell wall; EXPRESSED IN: 22 plant structures; EXPRESSED DURING: 13 growth stages; CONTAINS InterPro DOMAIN/s: Leucine-rich repeat-containing N-terminal domain, type 2 (InterPro:IPR013210), Leucine-rich repeat (InterPro:IPR001611); BEST…	GO:0006355(regulation of transcription, DNA-templated);GO:0009867(jasmonic acid mediated signaling pathway);GO:0009617(response to bacterium);GO:0010310(regulation of hydrogen peroxide metabolic process);GO:0016020(membrane);GO:0031348(negative regulation of defense response);GO:0006612(protein targeting to membrane);GO:0009862(systemic acquired resistance, salicylic acid mediated signaling pathw…
AT1G56060	AT1G56060.1	59.4357	2.25575e-05	up	NA	NA
AT1G21130	MSTRG.1826.2;MSTRG.1826.4;MSTRG.1826.3;MSTRG.1826.5	40.6209	0.0075754	up	NA	NA
GAD4	AT2G02010.1;MSTRG.5863.2	39.7692	8.55598e-05	up	NA	NA
SMT2	AT1G20330.1	34.1824	0.0384118	up	sterol methyltransferase 2 ;; sterol methyltransferase 2 (SMT2); FUNCTIONS IN: S-adenosylmethionine-dependent methyltransferase activity; INVOLVED IN: xylem and phloem pattern formation, negative regulation of DNA endoreduplication, multidimensional cell growth, sterol biosynthetic process, pattern specification process; LOCATED IN: endoplasmic reticulum; EXPRESSED IN: 30 plant structures; EXPRES…	GO:0005783(endoplasmic reticulum);GO:0019288(isopentenyl diphosphate biosynthetic process, methylerythritol 4-phosphate pathway);GO:0006084(acetyl-CoA metabolic process);GO:0009825(multidimensional cell growth);GO:0016126(sterol biosynthetic process);GO:0010051(xylem and phloem pattern formation);GO:0032876(negative regulation of DNA endoreduplication);GO:0007389(pattern specification process);GO…
AT1G72520	AT1G72520.1	30.6081	0.00208154	up	PLAT/LH2 domain-containing lipoxygenase family protein ;; PLAT/LH2 domain-containing lipoxygenase family protein; FUNCTIONS IN: oxidoreductase activity, acting on single donors with incorporation of molecular oxygen, incorporation of two atoms of oxygen, lipoxygenase activity, iron ion binding, metal ion binding; INVOLVED IN: growth, jasmonic acid biosynthetic process, response to wounding, defen…	GO:0016165(linoleate 13S-lipoxygenase activity);GO:0009873(ethylene-activated signaling pathway);GO:0009611(response to wounding);GO:0009901(anther dehiscence);GO:0010193(response to ozone);GO:0009695(jasmonic acid biosynthetic process);GO:0009507(chloroplast);GO:0040007(growth);GO:0009555(pollen development);GO:0009617(response to bacterium);GO:0080086(stamen filament development);GO:0010200(res…
AT2G24600	AT2G24600.1;AT2G24600.2;AT2G24600.3;AT2G24600.4	29.1547	0.00103738	up	Ankyrin repeat family protein ;; Ankyrin repeat family protein; INVOLVED IN: biological_process unknown; LOCATED IN: cellular_component unknown; EXPRESSED IN: 19 plant structures; EXPRESSED DURING: 12 growth stages; CONTAINS InterPro DOMAIN/s: Ankyrin repeat-containing domain (InterPro:IPR020683), Ankyrin repeat (InterPro:IPR002110); BEST Arabidopsis thaliana protein match is: Ankyrin repeat fami…	GO:0005575(cellular_component);GO:0008150(biological_process)
AT3G54150	MSTRG.12683.1;AT3G54150.1	25.9908	0.00248693	up	S-adenosyl-L-methionine-dependent methyltransferases superfamily protein ;; S-adenosyl-L-methionine-dependent methyltransferases superfamily protein; FUNCTIONS IN: methyltransferase activity; INVOLVED IN: metabolic process; LOCATED IN: cellular_component unknown; EXPRESSED IN: 17 plant structures; EXPRESSED DURING: 9 growth stages; CONTAINS InterPro DOMAIN/s: Methyltransferase type 11 (InterPro:I…	GO:0005829(cytosol);GO:0009723(response to ethylene);GO:0009738(abscisic acid-activated signaling pathway);GO:0035556(intracellular signal transduction)
AT5G28610	AT5G28610.1	25.5297	0.00102246	up	NA	NA
AT1G65390	MSTRG.4409.1;AT1G65390.1;AT1G65390.2	25.0494	0.00424711	up	phloem protein 2 A5 ;; phloem protein 2 A5 (PP2-A5); FUNCTIONS IN: carbohydrate binding; INVOLVED IN: signal transduction, defense response, innate immune response; LOCATED IN: intrinsic to membrane, chloroplast; EXPRESSED IN: 21 plant structures; EXPRESSED DURING: 12 growth stages; CONTAINS InterPro DOMAIN/s: Toll-Interleukin receptor (InterPro:IPR000157); BEST Arabidopsis thaliana protein match…	GO:0009507(chloroplast);GO:0006952(defense response);GO:0030246(carbohydrate binding)
AT2G01710	AT2G01710.1	24.7759	3.85324e-05	up	Chaperone DnaJ-domain superfamily protein ;; Chaperone DnaJ-domain superfamily protein; FUNCTIONS IN: unfolded protein binding, heat shock protein binding; INVOLVED IN: protein folding; LOCATED IN: cellular_component unknown; EXPRESSED IN: 22 plant structures; EXPRESSED DURING: 13 growth stages; CONTAINS InterPro DOMAIN/s: Molecular chaperone, heat shock protein, Hsp40, DnaJ (InterPro:IPR015609),…	GO:0006457(protein folding);GO:0007067(mitotic nuclear division)
AT2G45220	AT2G45220.1	24.0918	0.0053032	up	Plant invertase/pectin methylesterase inhibitor superfamily ;; Plant invertase/pectin methylesterase inhibitor superfamily; FUNCTIONS IN: enzyme inhibitor activity, pectinesterase activity; INVOLVED IN: cell wall modification; LOCATED IN: membrane, plant-type cell wall; EXPRESSED IN: 9 plant structures; EXPRESSED DURING: 4 anthesis, C globular stage, petal differentiation and expansion stage; CON…	GO:0009620(response to fungus);GO:0005576(extracellular region);GO:0050829(defense response to Gram-negative bacterium);GO:0016020(membrane);GO:0009505(plant-type cell wall);GO:0009617(response to bacterium);GO:0030599(pectinesterase activity)
AT4G12720	MSTRG.14292.1;AT4G12720.4;MSTRG.14292.3;AT4G12720.2;AT4G12720.1;AT4G12720.3	23.675	0.00090706	up	MutT/nudix family protein ;; NUDT7; CONTAINS InterPro DOMAIN/s: NUDIX hydrolase domain-like (InterPro:IPR015797), Nudix hydrolase 6-like (InterPro:IPR003293), NUDIX hydrolase domain (InterPro:IPR000086); BEST Arabidopsis thaliana protein match is: nudix hydrolase homolog 6 (TAIR:AT2G04450.1).	GO:0005634(nucleus);GO:0009814(defense response, incompatible interaction);GO:0009651(response to salt stress);GO:0080041(ADP-ribose pyrophosphohydrolase activity);GO:0045087(innate immune response);GO:0070212(protein poly-ADP-ribosylation);GO:0009862(systemic acquired resistance, salicylic acid mediated signaling pathway);GO:0047631(ADP-ribose diphosphatase activity);GO:0009409(response to cold)…
AT1G05675	MSTRG.411.2;MSTRG.411.1;MSTRG.411.3;AT1G05670.1;AT1G05670.2;AT1G05675.1	22.9035	0.000577428	up	UDP-Glycosyltransferase superfamily protein ;; UDP-Glycosyltransferase superfamily protein; FUNCTIONS IN: transferase activity, transferring hexosyl groups; INVOLVED IN: metabolic process; CONTAINS InterPro DOMAIN/s: UDP-glucuronosyl/UDP-glucosyltransferase (InterPro:IPR002213); BEST Arabidopsis thaliana protein match is: Uridine diphosphate glycosyltransferase 74E2 (TAIR:AT1G05680.1).	NA
GSTU12	AT1G69920.1	21.9834	0.00107992	up	glutathione S-transferase TAU 12 ;; glutathione S-transferase TAU 12 (GSTU12); CONTAINS InterPro DOMAIN/s: Thioredoxin fold (InterPro:IPR012335), Glutathione S-transferase, C-terminal-like (InterPro:IPR010987), Glutathione S-transferase/chloride channel, C-terminal (InterPro:IPR017933), Thioredoxin-like fold (InterPro:IPR012336), Glutathione S-transferase, N-terminal (InterPro:IPR004045); BEST Ar…	GO:0009407(toxin catabolic process);GO:0006749(glutathione metabolic process);GO:0005737(cytoplasm);GO:0004364(glutathione transferase activity)
AT5G01100	MSTRG.16830.2;MSTRG.16830.1;AT5G01100.1	21.8803	0.000247282	up	O-fucosyltransferase family protein ;; O-fucosyltransferase family protein; CONTAINS InterPro DOMAIN/s: GDP-fucose protein O-fucosyltransferase (InterPro:IPR019378); BEST Arabidopsis thaliana protein match is: O-fucosyltransferase family protein (TAIR:AT3G54100.1); Has 1807 Blast hits to 1807 proteins in 277 species: Archae - 0; Bacteria - 0; Metazoa - 736; Fungi - 347; Plants - 385; Viruses - 0;…	GO:0005794(Golgi apparatus);GO:0016757(transferase activity, transferring glycosyl groups);GO:0008150(biological_process)
AT1G56240	MSTRG.3825.1;AT1G56240.1	21.7061	0.00226745	up	phloem protein 2-B13 ;; phloem protein 2-B13 (PP2-B13); FUNCTIONS IN: carbohydrate binding; LOCATED IN: endomembrane system; CONTAINS InterPro DOMAIN/s: F-box domain, cyclin-like (InterPro:IPR001810), F-box domain, Skp2-like (InterPro:IPR022364); BEST Arabidopsis thaliana protein match is: phloem protein 2-B14 (TAIR:AT1G56250.1); Has 533 Blast hits to 519 proteins in 34 species: Archae - 0; Bacte…	GO:0005634(nucleus);GO:0030246(carbohydrate binding)
AT1G14540	MSTRG.1245.1;AT1G14540.1	20.8636	0.00361258	up	Peroxidase superfamily protein ;; Peroxidase superfamily protein; FUNCTIONS IN: peroxidase activity, heme binding; INVOLVED IN: response to oxidative stress, oxidation reduction; LOCATED IN: endomembrane system; EXPRESSED IN: leaf apex, sepal, root, stamen; EXPRESSED DURING: 4 anthesis; CONTAINS InterPro DOMAIN/s: Haem peroxidase (InterPro:IPR010255), Plant peroxidase (InterPro:IPR000823), Peroxi…	GO:0004601(peroxidase activity);GO:0005576(extracellular region);GO:0071456(cellular response to hypoxia)
AT1G21120	AT1G21120.1	20.3514	0.00400983	up	O-methyltransferase family protein ;; O-methyltransferase family protein; FUNCTIONS IN: methyltransferase activity, O-methyltransferase activity, protein dimerization activity; LOCATED IN: cytosol; EXPRESSED IN: 9 plant structures; EXPRESSED DURING: LP.04 four leaves visible, LP.10 ten leaves visible, LP.08 eight leaves visible; CONTAINS InterPro DOMAIN/s: Winged helix-turn-helix transcription re…	GO:0005634(nucleus);GO:0008168(methyltransferase activity);GO:0042343(indole glucosinolate metabolic process);GO:0005829(cytosol)
AT5G24110	AT5G24110.1	19.5346	0.0025187	up	WRKY DNA-binding protein 30 ;; WRKY DNA-binding protein 30 (WRKY30); FUNCTIONS IN: sequence-specific DNA binding transcription factor activity; INVOLVED IN: regulation of transcription, DNA-dependent, regulation of transcription; EXPRESSED IN: stem, stamen; EXPRESSED DURING: 4 anthesis; CONTAINS InterPro DOMAIN/s: DNA-binding WRKY (InterPro:IPR003657); BEST Arabidopsis thaliana protein match is: …	GO:0006355(regulation of transcription, DNA-templated);GO:0005515(protein binding);GO:0003700(sequence-specific DNA binding transcription factor activity);GO:0005737(cytoplasm);GO:0009751(response to salicylic acid);GO:0042542(response to hydrogen peroxide);GO:0005634(nucleus);GO:0010193(response to ozone)
.	MSTRG.3099.1	19.0902	0.00211882	up	NA	NA
AT5G54720	MSTRG.20651.1;MSTRG.20651.2;AT5G54710.1;AT5G54720.1	18.6229	5.04232e-05	up	Ankyrin repeat family protein ;; Ankyrin repeat family protein; CONTAINS InterPro DOMAIN/s: Ankyrin repeat-containing domain (InterPro:IPR020683), Ankyrin repeat (InterPro:IPR002110); BEST Arabidopsis thaliana protein match is: Ankyrin repeat family protein (TAIR:AT5G54710.1); Has 1807 Blast hits to 1807 proteins in 277 species: Archae - 0; Bacteria - 0; Metazoa - 736; Fungi - 347; Plants - 385; …	GO:0005575(cellular_component);GO:0008150(biological_process)
AT1G56250	MSTRG.3827.2;MSTRG.3827.1;AT1G56250.1	17.9661	0.000839395	up	phloem protein 2-B14 ;; phloem protein 2-B14 (PP2-B14); FUNCTIONS IN: carbohydrate binding; LOCATED IN: endomembrane system; CONTAINS InterPro DOMAIN/s: F-box domain, cyclin-like (InterPro:IPR001810); BEST Arabidopsis thaliana protein match is: phloem protein 2-B13 (TAIR:AT1G56240.1); Has 533 Blast hits to 518 proteins in 36 species: Archae - 0; Bacteria - 0; Metazoa - 0; Fungi - 0; Plants - 533;…	GO:0030246(carbohydrate binding);GO:0005515(protein binding);GO:0005634(nucleus);GO:0005737(cytoplasm)
AT1G03220	MSTRG.190.2;MSTRG.190.1	16.9758	0.00369868	up	NA	NA
AT3G01830	AT3G01830.1;AT3G01830.2	16.303	0.00662991	up	Calcium-binding EF-hand family protein ;; Calcium-binding EF-hand family protein; FUNCTIONS IN: calcium ion binding; INVOLVED IN: biological_process unknown; LOCATED IN: cellular_component unknown; EXPRESSED IN: 18 plant structures; EXPRESSED DURING: 9 growth stages; CONTAINS InterPro DOMAIN/s: EF-hand-like domain (InterPro:IPR011992); BEST Arabidopsis thaliana protein match is: calmodulin like 3…	GO:0009697(salicylic acid biosynthetic process);GO:0042742(defense response to bacterium);GO:0030968(endoplasmic reticulum unfolded protein response);GO:0009693(ethylene biosynthetic process);GO:0009863(salicylic acid mediated signaling pathway);GO:0005634(nucleus);GO:0050832(defense response to fungus);GO:0005509(calcium ion binding);GO:0009862(systemic acquired resistance, salicylic acid mediat…
AT2G28720	AT2G28720.1	16.2515	0.00497725	up	Histone superfamily protein ;; Histone superfamily protein; FUNCTIONS IN: DNA binding; INVOLVED IN: nucleosome assembly; LOCATED IN: nucleus, nucleosome; EXPRESSED IN: 22 plant structures; EXPRESSED DURING: 13 growth stages; CONTAINS InterPro DOMAIN/s: Histone H2B (InterPro:IPR000558), Histone-fold (InterPro:IPR009072), Histone core (InterPro:IPR007125); BEST Arabidopsis thaliana protein match is…	GO:0005634(nucleus);GO:0003677(DNA binding)
AACT1	AT5G61160.1	16.214	0.0015142	up	anthocyanin 5-aromatic acyltransferase 1 ;; anthocyanin 5-aromatic acyltransferase 1 (AACT1); FUNCTIONS IN: transferase activity, transferring acyl groups other than amino-acyl groups, transferase activity; INVOLVED IN: biological_process unknown; LOCATED IN: cellular_component unknown; EXPRESSED IN: stem, leaf; EXPRESSED DURING: LP.04 four leaves visible; CONTAINS InterPro DOMAIN/s: Transferase …	GO:0016740(transferase activity);GO:0005737(cytoplasm);GO:0047634(agmatine N4-coumaroyltransferase activity)
AT5G64920	AT5G64920.1	14.9114	0.0377512	up	COP1-interacting protein 8 ;; COP1-interacting protein 8 (CIP8); CONTAINS InterPro DOMAIN/s: Zinc finger, RING-type (InterPro:IPR001841), Zinc finger, C3HC4 RING-type (InterPro:IPR018957); BEST Arabidopsis thaliana protein match is: RING/U-box superfamily protein (TAIR:AT5G01980.1); Has 1807 Blast hits to 1807 proteins in 277 species: Archae - 0; Bacteria - 0; Metazoa - 736; Fungi - 347; Plants -…	GO:0005737(cytoplasm);GO:0016567(protein ubiquitination);GO:0005515(protein binding);GO:0005634(nucleus);GO:0008270(zinc ion binding)
AT4G15975	AT4G15975.1	14.7458	0.000956175	up	RING/U-box superfamily protein ;; RING/U-box superfamily protein; FUNCTIONS IN: zinc ion binding; INVOLVED IN: response to chitin; LOCATED IN: endomembrane system; CONTAINS InterPro DOMAIN/s: Zinc finger, RING-type (InterPro:IPR001841), Zinc finger, C3HC4 RING-type (InterPro:IPR018957); BEST Arabidopsis thaliana protein match is: TOXICOS EN LEVADURA 2 (TAIR:AT3G16720.1); Has 30201 Blast hits to 1…	GO:0002679(respiratory burst involved in defense response);GO:0008270(zinc ion binding);GO:0005576(extracellular region);GO:0035556(intracellular signal transduction);GO:0010200(response to chitin)
AT5G41750	AT5G41750.2;AT5G41750.1;MSTRG.19569.3	14.6334	0.00835112	up	NA	NA
AT5G52760	AT5G52760.1;MSTRG.20491.2	14.5263	0.0110605	up	NA	NA
AT3G49620	AT3G49620.1;MSTRG.12278.2	13.6982	0.00414772	up	NA	NA
AT1G55450	AT1G55450.1;AT1G55450.2	13.5122	0.000479237	up	S-adenosyl-L-methionine-dependent methyltransferases superfamily protein ;; S-adenosyl-L-methionine-dependent methyltransferases superfamily protein; FUNCTIONS IN: methyltransferase activity; EXPRESSED IN: 20 plant structures; EXPRESSED DURING: 13 growth stages; CONTAINS InterPro DOMAIN/s: Methyltransferase type 11 (InterPro:IPR013216); BEST Arabidopsis thaliana protein match is: S-adenosyl-L-met…	GO:0009651(response to salt stress);GO:0005737(cytoplasm)
AT4G14365	AT4G14365.1	13.5064	0.00273687	up	XB3 ortholog 4 in Arabidopsis thaliana ;; XB3 ortholog 4 in Arabidopsis thaliana (XBAT34); FUNCTIONS IN: zinc ion binding; EXPRESSED IN: 22 plant structures; EXPRESSED DURING: 13 growth stages; CONTAINS InterPro DOMAIN/s: Zinc finger, RING-type (InterPro:IPR001841), Ankyrin repeat-containing domain (InterPro:IPR020683), Ankyrin repeat (InterPro:IPR002110); BEST Arabidopsis thaliana protein match …	GO:0006612(protein targeting to membrane);GO:0009867(jasmonic acid mediated signaling pathway);GO:0030968(endoplasmic reticulum unfolded protein response);GO:0010363(regulation of plant-type hypersensitive response);GO:0042742(defense response to bacterium);GO:0000165(MAPK cascade);GO:0009646(response to absence of light);GO:0002679(respiratory burst involved in defense response);GO:0010310(regul…
AT2G26560	AT2G26560.1	13.132	0.00129992	up	phospholipase A 2A ;; phospholipase A 2A (PLA2A); FUNCTIONS IN: lipase activity, nutrient reservoir activity; INVOLVED IN: in 6 processes; LOCATED IN: membrane, cytoplasm; EXPRESSED IN: 11 plant structures; EXPRESSED DURING: 8 growth stages; CONTAINS InterPro DOMAIN/s: Acyl transferase/acyl hydrolase/lysophospholipase (InterPro:IPR016035), Patatin (InterPro:IPR002641); BEST Arabidopsis thaliana p…	GO:0051707(response to other organism);GO:0010363(regulation of plant-type hypersensitive response);GO:0002237(response to molecule of bacterial origin);GO:0009626(plant-type hypersensitive response);GO:0000165(MAPK cascade);GO:0043069(negative regulation of programmed cell death);GO:0031408(oxylipin biosynthetic process);GO:0006629(lipid metabolic process);GO:0009723(response to ethylene);GO:000…
AT5G56960	MSTRG.20829.1	12.7997	0.000515828	up	NA	NA
AT2G45430	MSTRG.8998.1;AT2G45430.1	12.7433	0.0420873	up	AT-hook motif nuclear-localized protein 22 ;; AT-hook motif nuclear-localized protein 22 (AHL22); CONTAINS InterPro DOMAIN/s: Protein of unknown function DUF296 (InterPro:IPR005175), Predicted AT-hook DNA-binding (InterPro:IPR014476); BEST Arabidopsis thaliana protein match is: AT-hook motif nuclear-localized protein 18 (TAIR:AT3G60870.1); Has 823 Blast hits to 817 proteins in 42 species: Archae …	GO:0003680(AT DNA binding);GO:0009647(skotomorphogenesis);GO:0009640(photomorphogenesis);GO:0016132(brassinosteroid biosynthetic process);GO:0000041(transition metal ion transport);GO:0010359(regulation of anion channel activity);GO:0010228(vegetative to reproductive phase transition of meristem);GO:0005634(nucleus)
AT3G48630	MSTRG.12191.1;AT3G48630.1	12.3428	0.00064007	up	NA	NA
CCR2	AT1G80820.1	12.1515	2.8155e-05	up	cinnamoyl coa reductase ;; cinnamoyl coa reductase (CCR2); CONTAINS InterPro DOMAIN/s: NAD-dependent epimerase/dehydratase (InterPro:IPR001509), NAD(P)-binding domain (InterPro:IPR016040); BEST Arabidopsis thaliana protein match is: cinnamoyl coa reductase 1 (TAIR:AT1G15950.1); Has 10779 Blast hits to 10766 proteins in 1817 species: Archae - 140; Bacteria - 4512; Metazoa - 410; Fungi - 946; Plant…	GO:0005575(cellular_component);GO:0050832(defense response to fungus);GO:0009809(lignin biosynthetic process);GO:0042754(negative regulation of circadian rhythm);GO:0007623(circadian rhythm);GO:0009409(response to cold);GO:0010200(response to chitin);GO:0016621(cinnamoyl-CoA reductase activity)
AT4G30280	AT4G30280.1	12.0894	0.00825202	up	xyloglucan endotransglucosylase/hydrolase 18 ;; xyloglucan endotransglucosylase/hydrolase 18 (XTH18); FUNCTIONS IN: hydrolase activity, acting on glycosyl bonds, xyloglucan endotransglucosylase activity; INVOLVED IN: xyloglucan metabolic process; LOCATED IN: endomembrane system, apoplast, cell wall; EXPRESSED IN: 13 plant structures; EXPRESSED DURING: 7 growth stages; CONTAINS InterPro DOMAIN/s: …	GO:0080039(xyloglucan endotransglucosylase activity);GO:0016798(hydrolase activity, acting on glycosyl bonds);GO:0010411(xyloglucan metabolic process);GO:0005794(Golgi apparatus);GO:0005576(extracellular region)
AT5G57230	MSTRG.20855.1;AT5G57220.1;AT5G57230.1	12.021	0.0143238	up	Thioredoxin superfamily protein ;; Thioredoxin superfamily protein; CONTAINS InterPro DOMAIN/s: Thioredoxin-like fold (InterPro:IPR012336); Has 37 Blast hits to 37 proteins in 15 species: Archae - 0; Bacteria - 0; Metazoa - 0; Fungi - 0; Plants - 35; Viruses - 0; Other Eukaryotes - 2 (source: NCBI BLink).	GO:0008150(biological_process);GO:0005739(mitochondrion);GO:0003674(molecular_function)
HSP17.6II	AT5G12020.1	11.9513	0.00972831	up	17.6 kDa class II heat shock protein ;; 17.6 kDa class II heat shock protein (HSP17.6II); CONTAINS InterPro DOMAIN/s: Heat shock protein Hsp20 (InterPro:IPR002068), HSP20-like chaperone (InterPro:IPR008978); BEST Arabidopsis thaliana protein match is: heat shock protein 17.6A (TAIR:AT5G12030.1); Has 1807 Blast hits to 1807 proteins in 277 species: Archae - 0; Bacteria - 0; Metazoa - 736; Fungi - …	GO:0006457(protein folding);GO:0034976(response to endoplasmic reticulum stress);GO:0009408(response to heat);GO:0042542(response to hydrogen peroxide);GO:0009644(response to high light intensity);GO:0005737(cytoplasm)
AT3G50480	MSTRG.12349.1;MSTRG.12349.2;MSTRG.12349.3	11.6707	0.0146661	up	NA	NA
AT1G08880	MSTRG.720.1;AT1G08880.1	11.5906	0.0165496	up	Histone superfamily protein ;; H2AXA; FUNCTIONS IN: DNA binding; INVOLVED IN: nucleosome assembly; LOCATED IN: nucleus; EXPRESSED IN: 23 plant structures; EXPRESSED DURING: 13 growth stages; CONTAINS InterPro DOMAIN/s: Histone H2A (InterPro:IPR002119), Histone-fold (InterPro:IPR009072), Histone core (InterPro:IPR007125); BEST Arabidopsis thaliana protein match is: gamma histone variant H2AX (TAIR…	GO:0005634(nucleus);GO:0003677(DNA binding)
CNGC13	MSTRG.13585.2;MSTRG.13585.1;AT4G01010.1	11.5701	4.79427e-05	up	cyclic nucleotide-gated channel 13 ;; cyclic nucleotide-gated channel 13 (CNGC13); FUNCTIONS IN: ion channel activity, cyclic nucleotide binding, calmodulin binding; INVOLVED IN: ion transport, transmembrane transport; LOCATED IN: membrane; EXPRESSED IN: 13 plant structures; EXPRESSED DURING: 9 growth stages; CONTAINS InterPro DOMAIN/s: Cyclic nucleotide-binding (InterPro:IPR000595), Ion transpor…	GO:0006612(protein targeting to membrane);GO:0009693(ethylene biosynthetic process);GO:0050832(defense response to fungus);GO:0009697(salicylic acid biosynthetic process);GO:0045087(innate immune response);GO:0005886(plasma membrane);GO:0005216(ion channel activity);GO:0010363(regulation of plant-type hypersensitive response);GO:0005516(calmodulin binding);GO:0009863(salicylic acid mediated signa…
AT3G05937	AT3G05937.1	11.4309	0.00171567	up	NA	NA
AT4G14370	MSTRG.14450.1;MSTRG.14450.3	11.2971	0.0134547	up	NA	NA
AT2G29720	MSTRG.7538.1;AT2G29720.1	11.1734	0.000742992	up	FAD/NAD(P)-binding oxidoreductase family protein ;; CTF2B; FUNCTIONS IN: monooxygenase activity; INVOLVED IN: oxidation reduction; LOCATED IN: mitochondrion; EXPRESSED IN: pollen tube; CONTAINS InterPro DOMAIN/s: Monooxygenase, FAD-binding (InterPro:IPR002938); BEST Arabidopsis thaliana protein match is: FAD/NAD(P)-binding oxidoreductase family protein (TAIR:AT2G35660.1); Has 10342 Blast hits to …	GO:0004497(monooxygenase activity)
.	MSTRG.7164.1	11.0342	0.012215	up	NA	NA
AT2G26150	MSTRG.7235.1;AT2G26150.1;AT2G26150.2	10.9319	0.00452679	up	heat shock transcription factor A2 ;; heat shock transcription factor A2 (HSFA2); FUNCTIONS IN: DNA binding, transcription activator activity, sequence-specific DNA binding transcription factor activity; INVOLVED IN: in 7 processes; LOCATED IN: endomembrane system, nucleus; EXPRESSED IN: 8 plant structures; EXPRESSED DURING: 4 anthesis, C globular stage, petal differentiation and expansion stage;…	GO:0042542(response to hydrogen peroxide);GO:0071456(cellular response to hypoxia);GO:0034976(response to endoplasmic reticulum stress);GO:0045893(positive regulation of transcription, DNA-templated);GO:0009407(toxin catabolic process);GO:0003700(sequence-specific DNA binding transcription factor activity);GO:0009644(response to high light intensity);GO:0009408(response to heat);GO:0034620(cellul…
AT4G31950	MSTRG.16061.1;AT4G31950.1	10.7795	0.00015385	up	cytochrome P450, family 82, subfamily C, polypeptide 3 ;; "cytochrome P450, family 82, subfamily C, polypeptide 3" (CYP82C3); FUNCTIONS IN: electron carrier activity, monooxygenase activity, iron ion binding, oxygen binding, heme binding; INVOLVED IN: oxidation reduction; LOCATED IN: endomembrane system; CONTAINS InterPro DOMAIN/s: Cytochrome P450 (InterPro:IPR001128), Cytochrome P450, E-class, g…	GO:0019825(oxygen binding)
MPK11	AT1G01560.2;AT1G01560.1;MSTRG.51.1	10.618	0.00296143	up	NA	NA
AT4G23205	MSTRG.15241.1;MSTRG.15241.2;MSTRG.15241.3;AT4G23190.1;AT4G23205.1	10.6106	5.54709e-05	up	other RNA ;;	GO:0005575(cellular_component);GO:0008150(biological_process);GO:0003674(molecular_function)
AT3G28210	AT3G28210.1	10.5208	0.00427151	up	zinc finger (AN1-like) family protein ;; PMZ; FUNCTIONS IN: zinc ion binding; INVOLVED IN: response to abscisic acid stimulus, response to chitin; LOCATED IN: cellular_component unknown; EXPRESSED IN: 12 plant structures; EXPRESSED DURING: 10 growth stages; CONTAINS InterPro DOMAIN/s: Zinc finger, AN1-type (InterPro:IPR000058); BEST Arabidopsis thaliana protein match is: zinc finger (C2H2 type, A…	GO:0009738(abscisic acid-activated signaling pathway);GO:0009733(response to auxin);GO:0009414(response to water deprivation);GO:0010583(response to cyclopentenone);GO:0010286(heat acclimation);GO:0009863(salicylic acid mediated signaling pathway);GO:0006612(protein targeting to membrane);GO:0009407(toxin catabolic process);GO:0010200(response to chitin);GO:0009867(jasmonic acid mediated signalin…
AT3G50480	AT3G50480.1	10.4348	3.28848e-05	up	homolog of RPW8 4 ;; homolog of RPW8 4 (HR4); FUNCTIONS IN: molecular_function unknown; INVOLVED IN: response to other organism; LOCATED IN: endomembrane system; EXPRESSED IN: 20 plant structures; EXPRESSED DURING: 11 growth stages; CONTAINS InterPro DOMAIN/s: Powdery mildew resistance protein, RPW8 domain (InterPro:IPR008808); BEST Arabidopsis thaliana protein match is: homolog of RPW8 3 (TAIR:A…	GO:0003674(molecular_function);GO:0009507(chloroplast);GO:0051707(response to other organism)
AT1G07160	MSTRG.545.1;AT1G07160.1	10.3607	0.00139369	up	Protein phosphatase 2C family protein ;; Protein phosphatase 2C family protein; FUNCTIONS IN: protein serine/threonine phosphatase activity, catalytic activity; INVOLVED IN: protein amino acid dephosphorylation; LOCATED IN: chloroplast, protein serine/threonine phosphatase complex; EXPRESSED IN: sperm cell; CONTAINS InterPro DOMAIN/s: Protein phosphatase 2C, manganese/magnesium aspartate binding …	GO:0009507(chloroplast);GO:0004722(protein serine/threonine phosphatase activity)
AT5G02490	AT5G02490.1	10.2721	0.0020109	up	Heat shock protein 70 (Hsp 70) family protein ;; Heat shock protein 70 (Hsp 70) family protein; FUNCTIONS IN: protein binding; INVOLVED IN: protein folding, response to cadmium ion, response to heat, response to bacterium; LOCATED IN: cytosol, cell wall, plasma membrane; EXPRESSED IN: 19 plant structures; EXPRESSED DURING: 10 growth stages; CONTAINS InterPro DOMAIN/s: Heat shock protein 70, conse…	GO:0009617(response to bacterium);GO:0009408(response to heat);GO:0005634(nucleus);GO:0006457(protein folding);GO:0005618(cell wall);GO:0005829(cytosol);GO:0009697(salicylic acid biosynthetic process);GO:0009627(systemic acquired resistance);GO:0005886(plasma membrane);GO:0030968(endoplasmic reticulum unfolded protein response);GO:0009644(response to high light intensity);GO:0042542(response to h…
AT1G09932	AT1G09930.1;MSTRG.822.1;MSTRG.822.3;MSTRG.822.4;MSTRG.822.5;AT1G09932.1;AT1G09932.2	10.2151	0.00999035	up	Phosphoglycerate mutase family protein ;; Phosphoglycerate mutase family protein; FUNCTIONS IN: molecular_function unknown; INVOLVED IN: biological_process unknown; LOCATED IN: cellular_component unknown; CONTAINS InterPro DOMAIN/s: Histidine phosphatase superfamily, clade-1 (InterPro:IPR013078); BEST Arabidopsis thaliana protein match is: Phosphoglycerate mutase family protein (TAIR:AT2G17280.2)…	GO:0005634(nucleus);GO:0008150(biological_process)
GGT1	AT4G39640.1;MSTRG.16768.2;AT4G39640.2	10.1993	3.74919e-06	up	gamma-glutamyl transpeptidase 1 ;; gamma-glutamyl transpeptidase 1 (GGT1); FUNCTIONS IN: gamma-glutamyltransferase activity, glutathione gamma-glutamylcysteinyltransferase activity; INVOLVED IN: response to oxidative stress, glutathione catabolic process; LOCATED IN: apoplast, plant-type cell wall; EXPRESSED IN: 26 plant structures; EXPRESSED DURING: 10 growth stages; CONTAINS InterPro DOMAIN/s: …	GO:0006751(glutathione catabolic process);GO:0048046(apoplast);GO:0009862(systemic acquired resistance, salicylic acid mediated signaling pathway);GO:0009505(plant-type cell wall);GO:0016756(glutathione gamma-glutamylcysteinyltransferase activity);GO:0006979(response to oxidative stress);GO:0005576(extracellular region);GO:0009611(response to wounding);GO:0009625(response to insect);GO:0031348(ne…
AT4G19520	AT4G19520.1;MSTRG.14926.2	10.1985	0.0018418	up	NA	NA
AT5G41740	MSTRG.19568.1;AT5G41740.2	10.1529	0.0104851	up	Disease resistance protein (TIR-NBS-LRR class) family ;; Disease resistance protein (TIR-NBS-LRR class) family; FUNCTIONS IN: transmembrane receptor activity, nucleoside-triphosphatase activity, nucleotide binding, ATP binding; INVOLVED IN: signal transduction, defense response, apoptosis, innate immune response; LOCATED IN: intrinsic to membrane, chloroplast; CONTAINS InterPro DOMAIN/s: ATPase, …	GO:0005634(nucleus);GO:0006952(defense response)
CPK28	AT5G66210.4;AT5G66210.2;AT5G66210.1;AT5G66210.3;MSTRG.21678.5;MSTRG.21678.6	10.1059	0.000164483	up	NA	NA
AT4G34150	MSTRG.16265.1;MSTRG.16265.2;MSTRG.16265.3;AT4G34150.1;MSTRG.16265.5	9.91332	0.000105654	up	NA	NA
AT3G26980	AT3G26980.1	9.77341	0.019186	up	membrane-anchored ubiquitin-fold protein 4 precursor ;; membrane-anchored ubiquitin-fold protein 4 precursor (MUB4); CONTAINS InterPro DOMAIN/s: Membrane-anchored ubiquitin-fold protein, HCG-1 (InterPro:IPR017000), Ubiquitin (InterPro:IPR000626), Ubiquitin supergroup (InterPro:IPR019955); BEST Arabidopsis thaliana protein match is: Ubiquitin family protein (TAIR:AT4G24990.1); Has 168 Blast hits t…	GO:0003674(molecular_function);GO:0005886(plasma membrane)
GSTF7	AT1G02920.1	9.6888	0.0057467	up	glutathione S-transferase 7 ;; glutathione S-transferase 7 (GSTF7); FUNCTIONS IN: glutathione transferase activity, copper ion binding, cobalt ion binding, glutathione binding; INVOLVED IN: defense response to fungus, incompatible interaction, response to cadmium ion, response to salt stress, defense response to bacterium, toxin catabolic process; LOCATED IN: nucleus, vacuole, cytoplasm; EXPRESSE…	GO:0005737(cytoplasm);GO:0005634(nucleus);GO:0005507(copper ion binding);GO:0050897(cobalt ion binding);GO:0009651(response to salt stress);GO:0005773(vacuole);GO:0046686(response to cadmium ion);GO:0043295(glutathione binding);GO:0009407(toxin catabolic process);GO:0009817(defense response to fungus, incompatible interaction);GO:0004364(glutathione transferase activity);GO:0042742(defense respon…
AT4G25810	AT4G25810.1;MSTRG.15479.2	9.66172	0.00345776	up	NA	NA
AT3G07195	AT3G07195.1	9.61754	1.33554e-05	up	RPM1-interacting protein 4 (RIN4) family protein ;; RPM1-interacting protein 4 (RIN4) family protein; CONTAINS InterPro DOMAIN/s: RPM1-interacting protein 4, defence response (InterPro:IPR008700); BEST Arabidopsis thaliana protein match is: defense protein-related (TAIR:AT5G48657.2); Has 4930 Blast hits to 4046 proteins in 465 species: Archae - 6; Bacteria - 1879; Metazoa - 1598; Fungi - 263; Pla…	GO:0008150(biological_process);GO:0003674(molecular_function);GO:0005634(nucleus)
AT4G33050	AT4G33050.3;AT4G33050.4;AT4G33050.1;AT4G33050.2	9.5083	0.000392225	up	calmodulin-binding family protein ;; embryo sac development arrest 39 (EDA39); FUNCTIONS IN: calmodulin binding; INVOLVED IN: polar nucleus fusion, response to chitin; LOCATED IN: cellular_component unknown; EXPRESSED IN: 22 plant structures; EXPRESSED DURING: 13 growth stages; CONTAINS InterPro DOMAIN/s: IQ calmodulin-binding region (InterPro:IPR000048); BEST Arabidopsis thaliana protein match i…	GO:0010197(polar nucleus fusion);GO:0005516(calmodulin binding);GO:0009595(detection of biotic stimulus);GO:0009627(systemic acquired resistance);GO:0006612(protein targeting to membrane);GO:0010200(response to chitin);GO:0030968(endoplasmic reticulum unfolded protein response);GO:0043069(negative regulation of programmed cell death);GO:0009684(indoleacetic acid biosynthetic process);GO:0009863(s…
GA2OX6	AT1G02400.1	9.23135	0.000606595	up	gibberellin 2-oxidase 6 ;; gibberellin 2-oxidase 6 (GA2OX6); CONTAINS InterPro DOMAIN/s: Oxoglutarate/iron-dependent oxygenase (InterPro:IPR005123); BEST Arabidopsis thaliana protein match is: gibberellin 2-oxidase 4 (TAIR:AT1G47990.1); Has 8143 Blast hits to 8109 proteins in 973 species: Archae - 0; Bacteria - 1087; Metazoa - 68; Fungi - 840; Plants - 4773; Viruses - 0; Other Eukaryotes - 1375 (…	GO:0010286(heat acclimation);GO:0005737(cytoplasm);GO:0009639(response to red or far red light);GO:0045487(gibberellin catabolic process);GO:0052634(C-19 gibberellin 2-beta-dioxygenase activity)
GSTF6	MSTRG.161.1;AT1G02930.1;AT1G02930.2	9.21407	0.00763728	up	glutathione S-transferase 6 ;; glutathione S-transferase 6 (GSTF6); FUNCTIONS IN: glutathione transferase activity, cobalt ion binding; INVOLVED IN: response to oxidative stress, response to water deprivation, toxin catabolic process, response to stress; LOCATED IN: mitochondrion, cytoplasm; EXPRESSED DURING: seed development stages; CONTAINS InterPro DOMAIN/s: Thioredoxin fold (InterPro:IPR01233…	GO:0005773(vacuole);GO:0005507(copper ion binding);GO:0005737(cytoplasm);GO:0009414(response to water deprivation);GO:0050897(cobalt ion binding);GO:0042742(defense response to bacterium);GO:0009651(response to salt stress);GO:0009506(plasmodesma);GO:0046686(response to cadmium ion);GO:0005739(mitochondrion);GO:0009407(toxin catabolic process);GO:0006979(response to oxidative stress);GO:0043295(g…
.	MSTRG.5617.1;MSTRG.5617.2;MSTRG.5617.5;MSTRG.5617.3;MSTRG.5617.4;MSTRG.5617.6	9.21406	0.00450341	up	NA	NA
SYP121	MSTRG.10233.1;AT3G11820.1;AT3G11820.2	9.18525	0.000173391	up	syntaxin of plants 121 ;; syntaxin of plants 121 (SYP121); FUNCTIONS IN: protein anchor, SNAP receptor activity; INVOLVED IN: in 13 processes; LOCATED IN: SNARE complex, plasma membrane; EXPRESSED IN: 24 plant structures; EXPRESSED DURING: 13 growth stages; CONTAINS InterPro DOMAIN/s: Target SNARE coiled-coil domain (InterPro:IPR000727), t-SNARE (InterPro:IPR010989), Syntaxin/epimorphin, conserve…	GO:0009863(salicylic acid mediated signaling pathway);GO:0035304(regulation of protein dephosphorylation);GO:0005886(plasma membrane);GO:0043269(regulation of ion transport);GO:0050832(defense response to fungus);GO:0072660(maintenance of protein location in plasma membrane);GO:0002679(respiratory burst involved in defense response);GO:0000165(MAPK cascade);GO:0042538(hyperosmotic salinity respon…
AT5G13190	MSTRG.17861.1;AT5G13190.1	9.18052	0.00615868	up	NA	NA
ASN1	AT3G47340.2;AT3G47340.3;AT3G47340.1;MSTRG.12072.4	9.12598	0.00933788	up	NA	NA
AT1G56242	MSTRG.3826.1;AT1G56242.1	8.81453	0.0287495	up	other RNA ;;	GO:0008150(biological_process);GO:0003674(molecular_function);GO:0005575(cellular_component)
AT5G52750	MSTRG.20489.2;MSTRG.20489.1;AT5G52750.1	8.62441	0.00234726	up	Heavy metal transport/detoxification superfamily protein ;; Heavy metal transport/detoxification superfamily protein ; FUNCTIONS IN: metal ion binding; INVOLVED IN: metal ion transport; LOCATED IN: cellular_component unknown; EXPRESSED IN: 20 plant structures; EXPRESSED DURING: 12 growth stages; CONTAINS InterPro DOMAIN/s: Heavy metal transport/detoxification protein (InterPro:IPR006121); BEST Ar…	GO:0000165(MAPK cascade);GO:0046872(metal ion binding);GO:0009814(defense response, incompatible interaction);GO:0005634(nucleus)
AT5G44070	AT5G44070.1	8.46556	0.00257768	up	phytochelatin synthase 1 (PCS1) ;; CADMIUM SENSITIVE 1 (CAD1); FUNCTIONS IN: cadmium ion binding, copper ion binding, glutathione gamma-glutamylcysteinyltransferase activity; INVOLVED IN: in 6 processes; LOCATED IN: cytosol; EXPRESSED IN: 24 plant structures; EXPRESSED DURING: 13 growth stages; CONTAINS InterPro DOMAIN/s: Phytochelatin synthase, C-terminal (InterPro:IPR015407), Phytochelatin synt…	GO:0046938(phytochelatin biosynthetic process);GO:0006612(protein targeting to membrane);GO:0010310(regulation of hydrogen peroxide metabolic process);GO:0016756(glutathione gamma-glutamylcysteinyltransferase activity);GO:0009814(defense response, incompatible interaction);GO:0005829(cytosol);GO:0071992(phytochelatin transmembrane transporter activity);GO:0010200(response to chitin);GO:0009409(re…
AT1G72940	AT1G72940.1	8.44592	0.00602294	up	Toll-Interleukin-Resistance (TIR) domain-containing protein ;; Toll-Interleukin-Resistance (TIR) domain-containing protein; FUNCTIONS IN: transmembrane receptor activity, ATP binding; INVOLVED IN: signal transduction, defense response, apoptosis, innate immune response; LOCATED IN: intrinsic to membrane; EXPRESSED IN: 22 plant structures; EXPRESSED DURING: 13 growth stages; CONTAINS InterPro DOMA…	GO:0006914(autophagy);GO:0005737(cytoplasm);GO:0006952(defense response)
.	MSTRG.12193.1	8.43294	0.0116842	up	NA	NA
AT3G44630	MSTRG.11892.2;MSTRG.11892.1;MSTRG.11892.3;AT3G44630.2;AT3G44630.3;AT3G44630.1	8.36922	0.00371333	up	Disease resistance protein (TIR-NBS-LRR class) family ;; Disease resistance protein (TIR-NBS-LRR class) family; FUNCTIONS IN: transmembrane receptor activity, nucleoside-triphosphatase activity, nucleotide binding, ATP binding; INVOLVED IN: defense response; LOCATED IN: intrinsic to membrane; EXPRESSED IN: 22 plant structures; EXPRESSED DURING: 13 growth stages; CONTAINS InterPro DOMAIN/s: ATPase…	GO:0006952(defense response);GO:0005737(cytoplasm)
AT4G23220	MSTRG.15246.1;MSTRG.15246.2;MSTRG.15246.3;AT4G23220.1	8.36214	0.00124535	up	cysteine-rich RLK (RECEPTOR-like protein kinase) 14 ;; cysteine-rich RLK (RECEPTOR-like protein kinase) 14 (CRK14); FUNCTIONS IN: kinase activity; INVOLVED IN: protein amino acid phosphorylation; LOCATED IN: cellular_component unknown; EXPRESSED IN: 14 plant structures; EXPRESSED DURING: 9 growth stages; CONTAINS InterPro DOMAIN/s: Protein kinase, ATP binding site (InterPro:IPR017441), Serine/thr…	GO:0005575(cellular_component);GO:0016301(kinase activity);GO:0009627(systemic acquired resistance);GO:0009697(salicylic acid biosynthetic process);GO:0002237(response to molecule of bacterial origin)
NADK1	AT3G21070.1;AT3G21070.2;MSTRG.11092.3	8.22239	0.00165205	up	NA	NA
AT2G32240	AT2G32235.1;MSTRG.7715.2;AT2G32240.1	8.16634	0.00136964	up	NA	NA
AT4G35180	AT4G35180.1	8.09901	0.00090813	up	LYS/HIS transporter 7 ;; LYS/HIS transporter 7 (LHT7); CONTAINS InterPro DOMAIN/s: Amino acid transporter, transmembrane (InterPro:IPR013057); BEST Arabidopsis thaliana protein match is: Transmembrane amino acid transporter family protein (TAIR:AT1G47670.1); Has 1572 Blast hits to 1571 proteins in 189 species: Archae - 0; Bacteria - 36; Metazoa - 144; Fungi - 199; Plants - 1047; Viruses - 0; Othe…	GO:0005886(plasma membrane);GO:0016020(membrane);GO:0030968(endoplasmic reticulum unfolded protein response);GO:0015171(amino acid transmembrane transporter activity);GO:0031348(negative regulation of defense response);GO:0006865(amino acid transport)
AT2G47115	AT2G47115.1	8.0972	0.0136798	up	NA	NA
AT5G23510	MSTRG.18743.2;AT5G23510.1	8.08006	0.00655969	up	NA	NA
AT5G14700	AT5G14700.1	8.02039	0.00218414	up	NAD(P)-binding Rossmann-fold superfamily protein ;; NAD(P)-binding Rossmann-fold superfamily protein; FUNCTIONS IN: coenzyme binding, binding, cinnamoyl-CoA reductase activity, catalytic activity; INVOLVED IN: lignin biosynthetic process, cellular metabolic process, metabolic process; LOCATED IN: cellular_component unknown; EXPRESSED IN: 22 plant structures; EXPRESSED DURING: 13 growth stages; CO…	GO:0016621(cinnamoyl-CoA reductase activity);GO:0009809(lignin biosynthetic process);GO:0005575(cellular_component)
AT4G23280	MSTRG.15250.1;MSTRG.15250.2;MSTRG.15250.3;MSTRG.15250.4;MSTRG.15250.5;MSTRG.15250.6;MSTRG.15250.7;AT4G23280.1	7.99671	0.00114712	up	cysteine-rich RLK (RECEPTOR-like protein kinase) 20 ;; cysteine-rich RLK (RECEPTOR-like protein kinase) 20 (CRK20); FUNCTIONS IN: kinase activity; INVOLVED IN: defense response to bacterium, defense response, programmed cell death, response to salicylic acid stimulus; LOCATED IN: chloroplast; EXPRESSED IN: 18 plant structures; EXPRESSED DURING: 11 growth stages; CONTAINS InterPro DOMAIN/s: Protei…	GO:0009751(response to salicylic acid);GO:0016301(kinase activity);GO:0042742(defense response to bacterium);GO:0012501(programmed cell death);GO:0009507(chloroplast);GO:0006952(defense response);GO:0005576(extracellular region)
AT1G73810	AT1G73810.1	7.92608	0.00021905	up	Core-2/I-branching beta-1,6-N-acetylglucosaminyltransferase family protein ;; Core-2/I-branching beta-1,6-N-acetylglucosaminyltransferase family protein; CONTAINS InterPro DOMAIN/s: Core-2/I-Branching enzyme (InterPro:IPR021141); BEST Arabidopsis thaliana protein match is: Core-2/I-branching beta-1,6-N-acetylglucosaminyltransferase family protein (TAIR:AT1G68390.1); Has 580 Blast hits to 580 prot…	GO:0005739(mitochondrion);GO:0016757(transferase activity, transferring glycosyl groups)
AT4G30210	MSTRG.15890.1;AT4G30210.1;AT4G30210.2	7.89923	0.00047498	up	P450 reductase 2 ;; P450 reductase 2 (ATR2); FUNCTIONS IN: NADPH-hemoprotein reductase activity; INVOLVED IN: phenylpropanoid metabolic process; LOCATED IN: endoplasmic reticulum, chloroplast; EXPRESSED IN: 24 plant structures; EXPRESSED DURING: 15 growth stages; CONTAINS InterPro DOMAIN/s: Ferredoxin reductase-type FAD-binding domain (InterPro:IPR017927), Flavodoxin/nitric oxide synthase (InterP…	GO:0005783(endoplasmic reticulum);GO:0009698(phenylpropanoid metabolic process);GO:0009507(chloroplast);GO:0003958(NADPH-hemoprotein reductase activity)
AT4G02200	AT4G02200.1;AT4G02200.2;AT4G02200.3	7.77188	0.0209125	up	Drought-responsive family protein ;; Drought-responsive family protein; INVOLVED IN: response to water deprivation; EXPRESSED IN: 23 plant structures; EXPRESSED DURING: 13 growth stages; CONTAINS InterPro DOMAIN/s: Drought induced 19/ RING finger protein 114 (InterPro:IPR008598); BEST Arabidopsis thaliana protein match is: Drought-responsive family protein (TAIR:AT1G02750.1); Has 234 Blast hits t…	GO:0005634(nucleus);GO:0009414(response to water deprivation)
AT2G37940	MSTRG.8302.1;AT2G37940.1;MSTRG.8302.3;MSTRG.8302.4	7.61338	0.000181857	up	NA	NA
AT3G02800	MSTRG.9419.1;MSTRG.9419.2;AT3G02800.1	7.57483	0.0121567	up	Tyrosine phosphatase family protein ;; Tyrosine phosphatase family protein; FUNCTIONS IN: phosphatase activity, protein tyrosine phosphatase activity, phosphoprotein phosphatase activity; INVOLVED IN: dephosphorylation; LOCATED IN: cellular_component unknown; EXPRESSED IN: 22 plant structures; EXPRESSED DURING: 15 growth stages; CONTAINS InterPro DOMAIN/s: Protein-tyrosine phosphatase, active sit…	GO:0005737(cytoplasm);GO:0010200(response to chitin);GO:0009644(response to high light intensity);GO:0043407(negative regulation of MAP kinase activity);GO:0016791(phosphatase activity);GO:0004721(phosphoprotein phosphatase activity);GO:0009723(response to ethylene);GO:0009738(abscisic acid-activated signaling pathway);GO:0005634(nucleus);GO:0035556(intracellular signal transduction);GO:0042542(r…
AT2G43620	MSTRG.8838.1	7.55781	0.021686	up	NA	NA
AT5G61910	MSTRG.21253.1;MSTRG.21253.3;AT5G61900.3;AT5G61900.1;MSTRG.21253.6;MSTRG.21253.7;AT5G61910.3;MSTRG.21253.9;AT5G61910.2;AT5G61910.1	7.52761	3.17102e-05	up	DCD (Development and Cell Death) domain protein ;; DCD (Development and Cell Death) domain protein; FUNCTIONS IN: molecular_function unknown; INVOLVED IN: biological_process unknown; LOCATED IN: cellular_component unknown; EXPRESSED IN: 21 plant structures; EXPRESSED DURING: 14 growth stages; CONTAINS InterPro DOMAIN/s: Development/cell death domain (InterPro:IPR013989), C2 calcium/lipid-binding …	GO:0005886(plasma membrane);GO:0005634(nucleus);GO:0008150(biological_process);GO:0003674(molecular_function)
AT4G27300	MSTRG.15615.1;MSTRG.15615.2;AT4G27300.1	7.52714	0.00603418	up	S-locus lectin protein kinase family protein ;; S-locus lectin protein kinase family protein; FUNCTIONS IN: in 6 functions; INVOLVED IN: protein amino acid phosphorylation, recognition of pollen; LOCATED IN: endomembrane system; EXPRESSED IN: 21 plant structures; EXPRESSED DURING: 11 growth stages; CONTAINS InterPro DOMAIN/s: Curculin-like (mannose-binding) lectin (InterPro:IPR001480), PAN-2 doma…	GO:0031625(ubiquitin protein ligase binding);GO:0030246(carbohydrate binding);GO:0016301(kinase activity);GO:0046777(protein autophosphorylation);GO:0009506(plasmodesma);GO:0005886(plasma membrane)
AT2G20150	MSTRG.6734.1;MSTRG.6734.3;MSTRG.6734.2;MSTRG.6734.4;AT2G20142.1;MSTRG.6734.6;MSTRG.6734.7;AT2G20150.1	7.45555	0.0249799	up	NA	NA
AT1G08930	AT1G08930.1;AT1G08930.2;MSTRG.728.3	7.44422	0.000367121	up	NA	NA
AT2G35658	MSTRG.8092.1;AT2G35658.1;AT2G35658.2;AT2G35658.3	7.41076	0.00107851	up	NA	NA
AT4G15233	MSTRG.14540.1;MSTRG.14540.2;MSTRG.14540.3;MSTRG.14540.4;MSTRG.14540.5;AT4G15233.2	7.31029	0.0111596	up	ABC-2 and Plant PDR ABC-type transporter family protein ;; ABC-2 and Plant PDR ABC-type transporter family protein; FUNCTIONS IN: nucleoside-triphosphatase activity, ATPase activity, nucleotide binding, ATP binding; INVOLVED IN: biological_process unknown; LOCATED IN: membrane; CONTAINS InterPro DOMAIN/s: ATPase, AAA+ type, core (InterPro:IPR003593), ABC transporter-like (InterPro:IPR003439), Pla…	GO:0005634(nucleus)
AT3G12910	AT3G12910.1	7.28105	0.0031747	up	NAC (No Apical Meristem) domain transcriptional regulator superfamily protein ;; NAC (No Apical Meristem) domain transcriptional regulator superfamily protein; CONTAINS InterPro DOMAIN/s: No apical meristem (NAM) protein (InterPro:IPR003441); BEST Arabidopsis thaliana protein match is: NAC domain containing protein 42 (TAIR:AT2G43000.1); Has 2920 Blast hits to 2915 proteins in 75 species: Archae …	GO:0006355(regulation of transcription, DNA-templated);GO:0003700(sequence-specific DNA binding transcription factor activity);GO:0005634(nucleus)
AT1G50740	AT1G50740.1	7.25179	0.000650017	up	Transmembrane proteins 14C ;; Transmembrane proteins 14C; FUNCTIONS IN: molecular_function unknown; INVOLVED IN: biological_process unknown; LOCATED IN: endomembrane system, membrane; EXPRESSED IN: 23 plant structures; EXPRESSED DURING: 15 growth stages; CONTAINS InterPro DOMAIN/s: Uncharacterised protein family UPF0136, Transmembrane (InterPro:IPR005349); BEST Arabidopsis thaliana protein match …	GO:0010363(regulation of plant-type hypersensitive response);GO:0050832(defense response to fungus);GO:0008150(biological_process);GO:0005739(mitochondrion);GO:0030968(endoplasmic reticulum unfolded protein response);GO:0003674(molecular_function);GO:0009963(positive regulation of flavonoid biosynthetic process);GO:0010200(response to chitin);GO:0006612(protein targeting to membrane)
THA1	AT1G08630.3;AT1G08630.1;AT1G08630.4;AT1G08630.2;AT1G08630.5;MSTRG.703.6	7.13492	0.0204658	up	NA	NA
AT4G18250	MSTRG.14827.1;MSTRG.14827.2;AT4G18250.1	7.1335	6.7717e-05	up	receptor serine/threonine kinase, putative ;; receptor serine/threonine kinase, putative; FUNCTIONS IN: transmembrane receptor protein serine/threonine kinase activity, kinase activity; INVOLVED IN: protein amino acid phosphorylation; EXPRESSED IN: 8 plant structures; EXPRESSED DURING: LP.06 six leaves visible, LP.04 four leaves visible, LP.10 ten leaves visible, LP.02 two leaves visible, LP.08 e…	GO:0004675(transmembrane receptor protein serine/threonine kinase activity);GO:0016301(kinase activity)
AT1G30420	MSTRG.2612.3;MSTRG.2612.1;MSTRG.2612.2;MSTRG.2612.4;MSTRG.2612.5;MSTRG.2612.6;MSTRG.2612.7;MSTRG.2612.8;AT1G30420.1;MSTRG.2612.10;MSTRG.2612.11	7.06854	0.00713838	up	NA	NA
AT2G33570	AT2G33570.1	7.04695	0.0178148	up	Domain of unknown function (DUF23) ;; Domain of unknown function (DUF23); CONTAINS InterPro DOMAIN/s: Protein of unknown function DUF23 (InterPro:IPR008166); BEST Arabidopsis thaliana protein match is: Domain of unknown function (DUF23) (TAIR:AT5G44670.1); Has 195 Blast hits to 195 proteins in 24 species: Archae - 2; Bacteria - 7; Metazoa - 43; Fungi - 0; Plants - 139; Viruses - 0; Other Eukaryot…	GO:0005794(Golgi apparatus);GO:0042546(cell wall biogenesis);GO:0045489(pectin biosynthetic process);GO:0048531(beta-1,3-galactosyltransferase activity)
AT1G14550	MSTRG.1248.1;MSTRG.1248.2;AT1G14550.1	7.01457	0.00811164	up	Peroxidase superfamily protein ;; Peroxidase superfamily protein; FUNCTIONS IN: peroxidase activity, heme binding; INVOLVED IN: oxidation reduction, response to oxidative stress; LOCATED IN: endomembrane system; EXPRESSED IN: root; CONTAINS InterPro DOMAIN/s: Haem peroxidase (InterPro:IPR010255), Plant peroxidase (InterPro:IPR000823), Peroxidases heam-ligand binding site (InterPro:IPR019793), Hae…	GO:0004601(peroxidase activity);GO:0071456(cellular response to hypoxia);GO:0005576(extracellular region)
AT3G28930	MSTRG.11713.1;AT3G28930.1	6.93581	0.00932334	up	AIG2-like (avirulence induced gene) family protein ;; AVRRPT2-INDUCED GENE 2 (AIG2); FUNCTIONS IN: molecular_function unknown; INVOLVED IN: response to bacterium; LOCATED IN: cellular_component unknown; EXPRESSED IN: 16 plant structures; EXPRESSED DURING: 10 growth stages; CONTAINS InterPro DOMAIN/s: Butirosin biosynthesis, BtrG-like (InterPro:IPR013024), AIG2-like (InterPro:IPR009288); BEST Arab…	GO:0009867(jasmonic acid mediated signaling pathway);GO:0000165(MAPK cascade);GO:0010310(regulation of hydrogen peroxide metabolic process);GO:0042742(defense response to bacterium);GO:0010200(response to chitin);GO:0005829(cytosol);GO:0009409(response to cold);GO:0050832(defense response to fungus);GO:0006612(protein targeting to membrane);GO:0009617(response to bacterium);GO:0009595(detection o…
AT2G23680	MSTRG.7037.1;AT2G23680.1;AT2G23680.2	6.92344	0.0156761	up	Cold acclimation protein WCOR413 family ;; Cold acclimation protein WCOR413 family; FUNCTIONS IN: molecular_function unknown; INVOLVED IN: response to stress; LOCATED IN: membrane; EXPRESSED IN: 6 plant structures; EXPRESSED DURING: LP.06 six leaves visible, LP.04 four leaves visible, 4 anthesis, LP.10 ten leaves visible, LP.08 eight leaves visible; CONTAINS InterPro DOMAIN/s: Cold acclimation WC…	GO:0006612(protein targeting to membrane);GO:0010310(regulation of hydrogen peroxide metabolic process);GO:0043900(regulation of multi-organism process);GO:0045088(regulation of innate immune response);GO:0009863(salicylic acid mediated signaling pathway);GO:0009862(systemic acquired resistance, salicylic acid mediated signaling pathway);GO:0005739(mitochondrion);GO:0000165(MAPK cascade);GO:00098…
AT2G32210	AT2G32210.1;MSTRG.7712.2	6.91402	0.00237666	up	NA	NA
AT4G31875	MSTRG.16052.1;AT4G31875.1	6.90195	0.0432744	up	NA	NA
AT2G13800	MSTRG.6308.1;MSTRG.6308.2;MSTRG.6308.3;AT2G13790.1;MSTRG.6308.4;MSTRG.6308.6;MSTRG.6308.8;MSTRG.6308.7;AT2G13800.1	6.88552	8.36434e-05	up	somatic embryogenesis receptor-like kinase 5 ;; somatic embryogenesis receptor-like kinase 5 (SERK5); FUNCTIONS IN: protein kinase activity, transmembrane receptor protein serine/threonine kinase activity, ATP binding; INVOLVED IN: protein amino acid phosphorylation; LOCATED IN: endomembrane system; CONTAINS InterPro DOMAIN/s: Protein kinase, ATP binding site (InterPro:IPR017441), Protein kinase,…	GO:0006468(protein phosphorylation);GO:0005524(ATP binding);GO:0004672(protein kinase activity);GO:0005886(plasma membrane);GO:0004675(transmembrane receptor protein serine/threonine kinase activity)
AT3G24420	AT3G24420.1	6.83045	0.00540086	up	alpha/beta-Hydrolases superfamily protein ;; alpha/beta-Hydrolases superfamily protein; FUNCTIONS IN: hydrolase activity; INVOLVED IN: biological_process unknown; LOCATED IN: endomembrane system; EXPRESSED IN: guard cell; CONTAINS InterPro DOMAIN/s: Alpha/beta hydrolase fold-1 (InterPro:IPR000073); BEST Arabidopsis thaliana protein match is: alpha/beta-Hydrolases superfamily protein (TAIR:AT4G374…	GO:0008150(biological_process);GO:0016787(hydrolase activity);GO:0005737(cytoplasm)
AT1G51270	MSTRG.3395.1;MSTRG.3395.4;MSTRG.3395.3;MSTRG.3395.2;MSTRG.3395.5;MSTRG.3395.6;MSTRG.3395.7;MSTRG.3395.8;MSTRG.3395.9;MSTRG.3395.10;MSTRG.3395.11;AT1G51270.1;AT1G51270.2;AT1G51270.3;AT1G51270.4;MSTRG.3395.16;MSTRG.3395.18;MSTRG.3395.19;MSTRG.3395.20;MSTRG.3395.17	6.82423	0.000165367	up	NA	NA
AT2G35710	AT2G35710.2;AT2G35710.1;AT2G35710.3	6.81854	0.00128861	up	Nucleotide-diphospho-sugar transferases superfamily protein ;; Nucleotide-diphospho-sugar transferases superfamily protein; FUNCTIONS IN: transferase activity, transferring hexosyl groups, transferase activity, transferring glycosyl groups; INVOLVED IN: carbohydrate biosynthetic process, biosynthetic process; LOCATED IN: endomembrane system; EXPRESSED IN: 11 plant structures; EXPRESSED DURING: 7 …	GO:0016051(carbohydrate biosynthetic process);GO:0016758(transferase activity, transferring hexosyl groups);GO:0009058(biosynthetic process);GO:0005739(mitochondrion);GO:0016757(transferase activity, transferring glycosyl groups)
AT1G61800	AT1G61800.1	6.76207	0.00912929	up	glucose-6-phosphate/phosphate translocator 2 ;; glucose-6-phosphate/phosphate translocator 2 (GPT2); FUNCTIONS IN: antiporter activity, glucose-6-phosphate transmembrane transporter activity; INVOLVED IN: in 7 processes; LOCATED IN: plasma membrane; EXPRESSED IN: 16 plant structures; EXPRESSED DURING: 10 growth stages; CONTAINS InterPro DOMAIN/s: Tpt phosphate/phosphoenolpyruvate translocator (In…	GO:0015979(photosynthesis);GO:0005774(vacuolar membrane);GO:0015120(phosphoglycerate transmembrane transporter activity);GO:0010109(regulation of photosynthesis);GO:0009624(response to nematode);GO:0009507(chloroplast);GO:0015297(antiporter activity);GO:0015712(hexose phosphate transport);GO:0015714(phosphoenolpyruvate transport);GO:0035436(triose phosphate transmembrane transport);GO:0080167(res…
AT5G03210	AT5G03210.1	6.68338	0.00507973	up	NA	NA
SGT1A	AT4G23570.1;AT4G23570.2;AT4G23570.3	6.5839	0.00102127	up	phosphatase-related ;; SGT1A; CONTAINS InterPro DOMAIN/s: CS-like domain (InterPro:IPR007052), Tetratricopeptide-like helical (InterPro:IPR011990), SGS (InterPro:IPR007699), Tetratricopeptide repeat-containing (InterPro:IPR013026), HSP20-like chaperone (InterPro:IPR008978), Tetratricopeptide repeat (InterPro:IPR019734), CS domain (InterPro:IPR017447); BEST Arabidopsis thaliana protein match is: p…	GO:0006511(ubiquitin-dependent protein catabolic process);GO:2000072(regulation of defense response to fungus, incompatible interaction);GO:0009793(embryo development ending in seed dormancy);GO:0006952(defense response);GO:0019005(SCF ubiquitin ligase complex);GO:0005515(protein binding);GO:0005634(nucleus);GO:0071365(cellular response to auxin stimulus)
AT3G09650	AT3G09650.1	6.55715	4.70581e-05	up	Tetratricopeptide repeat (TPR)-like superfamily protein ;; HIGH CHLOROPHYLL FLUORESCENCE 152 (HCF152); CONTAINS InterPro DOMAIN/s: Pentatricopeptide repeat (InterPro:IPR002885); BEST Arabidopsis thaliana protein match is: Pentatricopeptide repeat (PPR) superfamily protein (TAIR:AT1G03100.1); Has 43769 Blast hits to 13527 proteins in 285 species: Archae - 3; Bacteria - 26; Metazoa - 343; Fungi - 6…	GO:0009507(chloroplast);GO:0019252(starch biosynthetic process);GO:0009570(chloroplast stroma);GO:0006397(mRNA processing);GO:0000023(maltose metabolic process);GO:0003729(mRNA binding)
AT1G53440	MSTRG.3577.1;MSTRG.3577.2;AT1G53440.1	6.54109	0.000951706	up	Leucine-rich repeat transmembrane protein kinase ;; Leucine-rich repeat transmembrane protein kinase; FUNCTIONS IN: kinase activity; INVOLVED IN: protein amino acid phosphorylation; LOCATED IN: plasma membrane; EXPRESSED IN: 22 plant structures; EXPRESSED DURING: 13 growth stages; CONTAINS InterPro DOMAIN/s: Serine/threonine-protein kinase domain (InterPro:IPR002290), Leucine-rich repeat (InterPr…	GO:0005886(plasma membrane);GO:0016301(kinase activity)
WRKY29	MSTRG.15268.1;MSTRG.15268.2;AT4G23550.1	6.52596	0.00046221	up	WRKY family transcription factor ;; WRKY29; CONTAINS InterPro DOMAIN/s: DNA-binding WRKY (InterPro:IPR003657); BEST Arabidopsis thaliana protein match is: WRKY family transcription factor (TAIR:AT4G01250.1); Has 3402 Blast hits to 2953 proteins in 188 species: Archae - 0; Bacteria - 0; Metazoa - 0; Fungi - 0; Plants - 3386; Viruses - 2; Other Eukaryotes - 14 (source: NCBI BLink).	GO:0003700(sequence-specific DNA binding transcription factor activity);GO:0006355(regulation of transcription, DNA-templated);GO:0005634(nucleus);GO:0010200(response to chitin)
AT1G52200	AT1G52200.1;MSTRG.3468.2	6.5171	0.00300078	up	NA	NA
AT1G30755	MSTRG.2547.1;MSTRG.2547.3;MSTRG.2547.2;MSTRG.2547.5;MSTRG.2547.4;MSTRG.2547.6;AT1G30755.1;MSTRG.2547.8;MSTRG.2547.9	6.47872	0.00147058	up	NA	NA
CML42	AT4G20780.1	6.46637	0.000134955	up	calmodulin like 42 ;; calmodulin like 42 (CML42); FUNCTIONS IN: calcium ion binding; INVOLVED IN: trichome branching; LOCATED IN: cellular_component unknown; EXPRESSED IN: 23 plant structures; EXPRESSED DURING: 13 growth stages; CONTAINS InterPro DOMAIN/s: EF-Hand 1, calcium-binding site (InterPro:IPR018247), EF-HAND 2 (InterPro:IPR018249), EF-hand-like domain (InterPro:IPR011992), Calcium-bindin…	GO:0005515(protein binding);GO:0010091(trichome branching);GO:0005509(calcium ion binding)
AT1G36622	AT1G36622.1	6.19794	0.0173771	up	NA	NA
AT3G60420	AT3G60420.1;AT3G60420.2;AT3G60420.3	6.191	0.00058747	up	Phosphoglycerate mutase family protein ;; Phosphoglycerate mutase family protein; LOCATED IN: cellular_component unknown; EXPRESSED IN: 17 plant structures; EXPRESSED DURING: 10 growth stages; CONTAINS InterPro DOMAIN/s: Histidine phosphatase superfamily, clade-1 (InterPro:IPR013078), PRIB5 (InterPro:IPR012398); BEST Arabidopsis thaliana protein match is: Phosphoglycerate mutase family protein (T…	GO:0009863(salicylic acid mediated signaling pathway);GO:0009627(systemic acquired resistance);GO:0009697(salicylic acid biosynthetic process);GO:0002237(response to molecule of bacterial origin);GO:0031348(negative regulation of defense response);GO:0005575(cellular_component);GO:0045087(innate immune response)
AT5G18400	AT5G18400.1;AT5G18400.2;MSTRG.18323.3;AT5G18400.3	6.13986	0.000170534	up	Cytokine-induced anti-apoptosis inhibitor 1, Fe-S biogenesis ;; Cytokine-induced anti-apoptosis inhibitor 1, Fe-S biogenesis; FUNCTIONS IN: molecular_function unknown; INVOLVED IN: biological_process unknown; EXPRESSED IN: 23 plant structures; EXPRESSED DURING: 14 growth stages; CONTAINS InterPro DOMAIN/s: Protein of unknown function DUF689 (InterPro:IPR007785); BEST Arabidopsis thaliana protein …	GO:0005737(cytoplasm);GO:0005515(protein binding)
AT3G23550	AT3G23550.1	6.10431	0.00556301	up	MATE efflux family protein ;; MATE efflux family protein; FUNCTIONS IN: antiporter activity, drug transmembrane transporter activity, transporter activity; INVOLVED IN: drug transmembrane transport, transmembrane transport; LOCATED IN: membrane; EXPRESSED IN: 10 plant structures; EXPRESSED DURING: 6 growth stages; CONTAINS InterPro DOMAIN/s: Multi antimicrobial extrusion protein MatE (InterPro:IP…	GO:0005215(transporter activity);GO:0016020(membrane);GO:0009723(response to ethylene);GO:0005886(plasma membrane);GO:0015297(antiporter activity)
AT5G12930	AT5G12930.1	6.09353	0.00340366	up	NA	NA
AT1G13210	AT1G13210.1;MSTRG.1120.3;MSTRG.1120.2	6.08816	0.000696876	up	NA	NA
AT5G48570	AT5G48570.1	6.08809	0.00133849	up	FKBP-type peptidyl-prolyl cis-trans isomerase family protein ;; FKBP-type peptidyl-prolyl cis-trans isomerase family protein; FUNCTIONS IN: FK506 binding, peptidyl-prolyl cis-trans isomerase activity, calmodulin binding; INVOLVED IN: protein folding; LOCATED IN: vacuole; EXPRESSED IN: 25 plant structures; EXPRESSED DURING: 14 growth stages; CONTAINS InterPro DOMAIN/s: Tetratricopeptide TPR-1 (Int…	GO:0006457(protein folding);GO:0003755(peptidyl-prolyl cis-trans isomerase activity);GO:0006499(N-terminal protein myristoylation);GO:0016020(membrane);GO:0000413(protein peptidyl-prolyl isomerization);GO:0009408(response to heat);GO:0034976(response to endoplasmic reticulum stress);GO:0005515(protein binding);GO:0018208(peptidyl-proline modification);GO:0005528(FK506 binding);GO:0042542(response…
AT5G27760	AT5G27760.1	6.08161	0.00156382	up	Hypoxia-responsive family protein ;; Hypoxia-responsive family protein; CONTAINS InterPro DOMAIN/s: Hypoxia induced protein, conserved region (InterPro:IPR007667); BEST Arabidopsis thaliana protein match is: Hypoxia-responsive family protein (TAIR:AT3G05550.1); Has 1807 Blast hits to 1807 proteins in 277 species: Archae - 0; Bacteria - 0; Metazoa - 736; Fungi - 347; Plants - 385; Viruses - 0; Oth…	GO:0001666(response to hypoxia);GO:0009723(response to ethylene);GO:0003674(molecular_function)
AT1G64065	AT1G64065.1	6.02495	0.0112285	up	Late embryogenesis abundant (LEA) hydroxyproline-rich glycoprotein family ;; Late embryogenesis abundant (LEA) hydroxyproline-rich glycoprotein family; CONTAINS InterPro DOMAIN/s: Late embryogenesis abundant protein, group 2 (InterPro:IPR004864); BEST Arabidopsis thaliana protein match is: Late embryogenesis abundant (LEA) hydroxyproline-rich glycoprotein family (TAIR:AT2G46150.1); Has 35333 Blas…	GO:0008150(biological_process);GO:0016020(membrane);GO:0003674(molecular_function);GO:0005634(nucleus)
AT2G20562	AT2G20562.1	6.01036	0.0017251	up	NA	NA
AT3G04640	AT3G04640.1;AT3G04640.3;AT3G04640.2	5.94103	0.0167721	up	glycine-rich protein ;; glycine-rich protein; Has 24 Blast hits to 24 proteins in 2 species: Archae - 0; Bacteria - 0; Metazoa - 0; Fungi - 0; Plants - 24; Viruses - 0; Other Eukaryotes - 0 (source: NCBI BLink).	GO:0010200(response to chitin);GO:0006473(protein acetylation);GO:0009611(response to wounding);GO:0008150(biological_process);GO:0003674(molecular_function);GO:0031225(anchored component of membrane);GO:0009873(ethylene-activated signaling pathway);GO:0009612(response to mechanical stimulus)
AT5G64310	AT5G64310.1	5.93462	0.000114702	up	arabinogalactan protein 1 ;; arabinogalactan protein 1 (AGP1); Has 1807 Blast hits to 1807 proteins in 277 species: Archae - 0; Bacteria - 0; Metazoa - 736; Fungi - 347; Plants - 385; Viruses - 0; Other Eukaryotes - 339 (source: NCBI BLink).	GO:0031225(anchored component of membrane);GO:0010200(response to chitin);GO:0005886(plasma membrane)
CNGC19	AT3G17690.1;MSTRG.10789.2	5.92681	0.00693289	up	NA	NA
AT1G24150	MSTRG.2179.1	5.89673	1.6713e-05	up	NA	NA
AT5G22690	MSTRG.18667.1;MSTRG.18667.2;AT5G22690.1	5.73248	0.013239	up	Disease resistance protein (TIR-NBS-LRR class) family ;; Disease resistance protein (TIR-NBS-LRR class) family; FUNCTIONS IN: transmembrane receptor activity, ATP binding; INVOLVED IN: signal transduction, defense response, apoptosis, innate immune response; LOCATED IN: intrinsic to membrane; EXPRESSED IN: 20 plant structures; EXPRESSED DURING: 13 growth stages; CONTAINS InterPro DOMAIN/s: NB-ARC…	GO:0006952(defense response);GO:0005737(cytoplasm)
HSP23.6-MITO	AT4G25200.1	5.72806	0.017942	up	mitochondrion-localized small heat shock protein 23.6 ;; mitochondrion-localized small heat shock protein 23.6 (HSP23.6-MITO); FUNCTIONS IN: molecular_function unknown; INVOLVED IN: response to cadmium ion, response to heat; EXPRESSED IN: 6 plant structures; EXPRESSED DURING: 4 anthesis, petal differentiation and expansion stage; CONTAINS InterPro DOMAIN/s: Heat shock protein Hsp20 (InterPro:IPR0…	GO:0009408(response to heat);GO:0034976(response to endoplasmic reticulum stress);GO:0006457(protein folding);GO:0003674(molecular_function);GO:0046686(response to cadmium ion);GO:0009644(response to high light intensity);GO:0042542(response to hydrogen peroxide);GO:0005739(mitochondrion)
AT3G26680	MSTRG.11531.1;MSTRG.11531.2;AT3G26680.3;AT3G26680.2;AT3G26680.1	5.61235	0.0210493	up	DNA repair metallo-beta-lactamase family protein ;; SENSITIVE TO NITROGEN MUSTARD 1 (SNM1); FUNCTIONS IN: hydrolase activity; INVOLVED IN: DNA repair, response to stress; LOCATED IN: cellular_component unknown; EXPRESSED IN: 24 plant structures; EXPRESSED DURING: 15 growth stages; CONTAINS InterPro DOMAIN/s: Beta-lactamase-like (InterPro:IPR001279), DNA repair metallo-beta-lactamase (InterPro:IPR…	GO:0005634(nucleus);GO:0006281(DNA repair)
AT2G33710	AT2G33710.1	5.59837	0.000645462	up	Integrase-type DNA-binding superfamily protein ;; Integrase-type DNA-binding superfamily protein; CONTAINS InterPro DOMAIN/s: DNA-binding, integrase-type (InterPro:IPR016177), Pathogenesis-related transcriptional factor/ERF, DNA-binding (InterPro:IPR001471); BEST Arabidopsis thaliana protein match is: Integrase-type DNA-binding superfamily protein (TAIR:AT5G61890.1).	GO:0006355(regulation of transcription, DNA-templated);GO:0005634(nucleus);GO:0009723(response to ethylene);GO:0035556(intracellular signal transduction);GO:0010200(response to chitin);GO:0005730(nucleolus);GO:0002679(respiratory burst involved in defense response);GO:0003677(DNA binding);GO:0003700(sequence-specific DNA binding transcription factor activity)
WRKY22	MSTRG.13609.1;MSTRG.13609.2;AT4G01250.1	5.59404	0.00287401	up	WRKY family transcription factor ;; WRKY22; CONTAINS InterPro DOMAIN/s: DNA-binding WRKY (InterPro:IPR003657); BEST Arabidopsis thaliana protein match is: WRKY family transcription factor (TAIR:AT4G23550.1); Has 3274 Blast hits to 2836 proteins in 187 species: Archae - 0; Bacteria - 0; Metazoa - 0; Fungi - 3; Plants - 3256; Viruses - 0; Other Eukaryotes - 15 (source: NCBI BLink).	GO:0003700(sequence-specific DNA binding transcription factor activity);GO:0010200(response to chitin);GO:0006355(regulation of transcription, DNA-templated);GO:0010150(leaf senescence);GO:0002679(respiratory burst involved in defense response);GO:0005634(nucleus);GO:0035556(intracellular signal transduction)
AT3G01290	MSTRG.9269.1;MSTRG.9269.2;AT3G01290.1	5.57476	0.0341567	up	SPFH/Band 7/PHB domain-containing membrane-associated protein family ;; SPFH/Band 7/PHB domain-containing membrane-associated protein family; INVOLVED IN: N-terminal protein myristoylation; LOCATED IN: mitochondrion, plasma membrane, vacuole, membrane; EXPRESSED IN: 21 plant structures; EXPRESSED DURING: 9 growth stages; CONTAINS InterPro DOMAIN/s: Band 7 protein (InterPro:IPR001107); BEST Arabid…	GO:0050832(defense response to fungus);GO:0043069(negative regulation of programmed cell death);GO:0005739(mitochondrion);GO:0005886(plasma membrane);GO:0030968(endoplasmic reticulum unfolded protein response);GO:0006612(protein targeting to membrane);GO:0010363(regulation of plant-type hypersensitive response);GO:0005773(vacuole);GO:0005774(vacuolar membrane);GO:0009506(plasmodesma);GO:0016020(m…
AT1G73805	AT1G73805.1;MSTRG.5121.2	5.56809	0.00535163	up	NA	NA
AT2G32140	MSTRG.7773.1;AT2G32140.1	5.53998	0.0170444	up	transmembrane receptors ;; transmembrane receptors; FUNCTIONS IN: transmembrane receptor activity; INVOLVED IN: signal transduction, defense response, innate immune response; LOCATED IN: intrinsic to membrane, chloroplast; EXPRESSED IN: 13 plant structures; EXPRESSED DURING: 8 growth stages; CONTAINS InterPro DOMAIN/s: Protein of unknown function DUF641, plant (InterPro:IPR006943), Toll-Interleuk…	GO:0009693(ethylene biosynthetic process);GO:0009507(chloroplast);GO:0052542(defense response by callose deposition);GO:0006952(defense response)
AT5G57010	MSTRG.20836.1;AT5G57010.1;MSTRG.20836.3	5.49582	0.000208429	up	NA	NA
AT4G23180	MSTRG.15240.1;AT4G23180.1;MSTRG.15240.3	5.47323	0.00102888	up	NA	NA
AT2G18690	AT2G18690.1;AT2G18690.2	5.47294	0.0261811	up	NA	NA
AT1G21326	MSTRG.1843.1;AT1G21326.1	5.44013	0.000337441	up	VQ motif-containing protein ;; VQ motif-containing protein; CONTAINS InterPro DOMAIN/s: VQ (InterPro:IPR008889); BEST Arabidopsis thaliana protein match is: nucleotide binding;nucleic acid binding (TAIR:AT1G21320.1); Has 294 Blast hits to 294 proteins in 63 species: Archae - 0; Bacteria - 0; Metazoa - 108; Fungi - 21; Plants - 144; Viruses - 0; Other Eukaryotes - 21 (source: NCBI BLink).	GO:0003674(molecular_function);GO:0008150(biological_process);GO:0005634(nucleus)
AT1G61560	AT1G61560.4;AT1G61560.1;MSTRG.4073.5;MSTRG.4073.6	5.43141	0.00758582	up	NA	NA
TCH3	MSTRG.8599.1;MSTRG.8599.2;MSTRG.8599.3;MSTRG.8599.4;MSTRG.8599.5;MSTRG.8599.6;AT2G41100.4;MSTRG.8599.8;MSTRG.8599.9;MSTRG.8599.10;MSTRG.8599.11;AT2G41100.1;AT2G41100.3;AT2G41100.2	5.42658	0.00923274	up	Calcium-binding EF hand family protein ;; TOUCH 3 (TCH3); CONTAINS InterPro DOMAIN/s: EF-Hand 1, calcium-binding site (InterPro:IPR018247), EF-HAND 2 (InterPro:IPR018249), EF-hand-like domain (InterPro:IPR011992), Calcium-binding EF-hand (InterPro:IPR002048), EF-hand (InterPro:IPR018248); BEST Arabidopsis thaliana protein match is: calmodulin 5 (TAIR:AT2G27030.3).	GO:0005774(vacuolar membrane);GO:0006612(protein targeting to membrane);GO:0009646(response to absence of light);GO:0009612(response to mechanical stimulus);GO:0010363(regulation of plant-type hypersensitive response);GO:0009652(thigmotropism);GO:0005739(mitochondrion);GO:0043069(negative regulation of programmed cell death);GO:0009611(response to wounding);GO:0005515(protein binding);GO:0019722(…
AT3G19010	AT3G19010.1;AT3G19010.2;MSTRG.10910.1;AT3G19010.3	5.39639	3.53469e-05	up	2-oxoglutarate (2OG) and Fe(II)-dependent oxygenase superfamily protein ;; 2-oxoglutarate (2OG) and Fe(II)-dependent oxygenase superfamily protein; FUNCTIONS IN: flavonol synthase activity, oxidoreductase activity; INVOLVED IN: flavonoid biosynthetic process; LOCATED IN: cellular_component unknown; EXPRESSED IN: 24 plant structures; EXPRESSED DURING: 15 growth stages; CONTAINS InterPro DOMAIN/s: …	GO:0070838(divalent metal ion transport);GO:0010363(regulation of plant-type hypersensitive response);GO:0006612(protein targeting to membrane);GO:0009813(flavonoid biosynthetic process);GO:0045431(flavonol synthase activity);GO:0005737(cytoplasm);GO:0030003(cellular cation homeostasis);GO:0009963(positive regulation of flavonoid biosynthetic process)
AT1G35710	MSTRG.2955.1;MSTRG.2955.2;MSTRG.2955.3;AT1G35710.1	5.38435	0.000573668	up	Protein kinase family protein with leucine-rich repeat domain ;; Protein kinase family protein with leucine-rich repeat domain; FUNCTIONS IN: protein serine/threonine kinase activity, protein tyrosine kinase activity, protein kinase activity, ATP binding; INVOLVED IN: transmembrane receptor protein tyrosine kinase signaling pathway, protein amino acid phosphorylation; LOCATED IN: endomembrane sys…	GO:0000165(MAPK cascade);GO:0009814(defense response, incompatible interaction);GO:0005524(ATP binding);GO:0004674(protein serine/threonine kinase activity);GO:0006468(protein phosphorylation);GO:0007169(transmembrane receptor protein tyrosine kinase signaling pathway);GO:0005886(plasma membrane)
AT1G79680	MSTRG.5721.1;AT1G79680.1	5.36565	0.0066864	up	WALL ASSOCIATED KINASE (WAK)-LIKE 10 ;; WALL ASSOCIATED KINASE (WAK)-LIKE 10 (WAKL10); FUNCTIONS IN: kinase activity; INVOLVED IN: protein amino acid phosphorylation; LOCATED IN: endomembrane system, integral to membrane; EXPRESSED IN: 10 plant structures; EXPRESSED DURING: 8 growth stages; CONTAINS InterPro DOMAIN/s: Wall-associated kinase (InterPro:IPR013695), EGF-like calcium-binding, conserve…	GO:0006182(cGMP biosynthetic process);GO:0006468(protein phosphorylation);GO:0016301(kinase activity);GO:0009620(response to fungus);GO:0009617(response to bacterium);GO:0009723(response to ethylene);GO:0006952(defense response);GO:0009751(response to salicylic acid);GO:0004383(guanylate cyclase activity);GO:0005576(extracellular region)
AT1G21110	AT1G21110.1	5.33973	0.00159055	up	O-methyltransferase family protein ;; O-methyltransferase family protein; FUNCTIONS IN: methyltransferase activity, O-methyltransferase activity, protein dimerization activity; LOCATED IN: cytosol; CONTAINS InterPro DOMAIN/s: Winged helix-turn-helix transcription repressor DNA-binding (InterPro:IPR011991), Plant methyltransferase dimerisation (InterPro:IPR012967), O-methyltransferase, family 2 (I…	GO:0005634(nucleus);GO:0005829(cytosol)
AT1G16130	AT1G16130.1	5.32813	0.00382879	up	wall associated kinase-like 2 ;; wall associated kinase-like 2 (WAKL2); FUNCTIONS IN: kinase activity; INVOLVED IN: protein amino acid phosphorylation; LOCATED IN: integral to membrane; EXPRESSED IN: stem, cotyledon, leaf whorl, leaf; EXPRESSED DURING: LP.06 six leaves visible, LP.04 four leaves visible, LP.10 ten leaves visible, LP.08 eight leaves visible, LP.12 twelve leaves visible; CONTAINS I…	GO:0016301(kinase activity);GO:0006468(protein phosphorylation);GO:0046777(protein autophosphorylation);GO:0004674(protein serine/threonine kinase activity);GO:0050832(defense response to fungus);GO:0010200(response to chitin)
AT4G04540	MSTRG.13861.1;AT4G04540.1	5.32482	0.0232683	up	cysteine-rich RLK (RECEPTOR-like protein kinase) 39 ;; cysteine-rich RLK (RECEPTOR-like protein kinase) 39 (CRK39); FUNCTIONS IN: kinase activity; INVOLVED IN: protein amino acid phosphorylation; LOCATED IN: endomembrane system; CONTAINS InterPro DOMAIN/s: Protein kinase, ATP binding site (InterPro:IPR017441), Protein kinase, catalytic domain (InterPro:IPR000719), Protein of unknown function DUF2…	GO:0016301(kinase activity);GO:0005576(extracellular region)
AT4G32480	MSTRG.16106.1;MSTRG.16106.2;AT4G32480.1	5.31129	0.00163883	up	Protein of unknown function (DUF506) ;; Protein of unknown function (DUF506) ; FUNCTIONS IN: molecular_function unknown; INVOLVED IN: biological_process unknown; LOCATED IN: cellular_component unknown; EXPRESSED IN: cultured cell; CONTAINS InterPro DOMAIN/s: Protein of unknown function DUF506, plant (InterPro:IPR006502); BEST Arabidopsis thaliana protein match is: Protein of unknown function (DUF…	GO:0003674(molecular_function);GO:0005634(nucleus);GO:0008150(biological_process)
AT3G50930	AT3G50930.1	5.28596	0.00903725	up	cytochrome BC1 synthesis ;; cytochrome BC1 synthesis (BCS1); FUNCTIONS IN: nucleoside-triphosphatase activity, ATPase activity, nucleotide binding, ATP binding; LOCATED IN: mitochondrion; EXPRESSED IN: 24 plant structures; EXPRESSED DURING: 13 growth stages; CONTAINS InterPro DOMAIN/s: ATPase, AAA-type, core (InterPro:IPR003959), ATPase, AAA+ type, core (InterPro:IPR003593), ATPase, AAA-type, con…	GO:0005524(ATP binding);GO:0009697(salicylic acid biosynthetic process);GO:0009627(systemic acquired resistance);GO:0009612(response to mechanical stimulus);GO:0016887(ATPase activity);GO:0005886(plasma membrane);GO:0010200(response to chitin);GO:0052542(defense response by callose deposition);GO:0009611(response to wounding);GO:0005739(mitochondrion)
RBOHD	MSTRG.20092.1;AT5G47910.1	5.20921	0.000680834	up	respiratory burst oxidase homologue D ;; respiratory burst oxidase homologue D (RBOHD); FUNCTIONS IN: NAD(P)H oxidase activity; INVOLVED IN: oxygen and reactive oxygen species metabolic process, defense response to fungus, response to heat, defense response, negative regulation of programmed cell death; LOCATED IN: plasma membrane; EXPRESSED IN: 24 plant structures; EXPRESSED DURING: 13 growth st…	GO:0009408(response to heat);GO:0005886(plasma membrane);GO:0072593(reactive oxygen species metabolic process);GO:0016174(NAD(P)H oxidase activity);GO:0042744(hydrogen peroxide catabolic process);GO:0050832(defense response to fungus);GO:0005794(Golgi apparatus);GO:0007231(osmosensory signaling pathway);GO:0006952(defense response);GO:0005634(nucleus);GO:0009611(response to wounding);GO:0033500(c…
AT4G21390	AT4G21390.1	5.17178	0.00769375	up	S-locus lectin protein kinase family protein ;; B120; FUNCTIONS IN: protein serine/threonine kinase activity, sugar binding, protein kinase activity, ATP binding; INVOLVED IN: protein amino acid phosphorylation, recognition of pollen; LOCATED IN: plasma membrane; EXPRESSED IN: 13 plant structures; EXPRESSED DURING: 8 growth stages; CONTAINS InterPro DOMAIN/s: Curculin-like (mannose-binding) lecti…	GO:0009863(salicylic acid mediated signaling pathway);GO:0043069(negative regulation of programmed cell death);GO:0010363(regulation of plant-type hypersensitive response);GO:0006612(protein targeting to membrane);GO:0050832(defense response to fungus);GO:0009611(response to wounding);GO:0004672(protein kinase activity);GO:0030246(carbohydrate binding);GO:0002679(respiratory burst involved in def…
AT4G28350	MSTRG.15770.1;MSTRG.15770.2	5.09719	0.000113548	up	NA	NA
CPK9	MSTRG.11036.1;AT3G20410.1	5.0467	0.00666414	up	calmodulin-domain protein kinase 9 ;; calmodulin-domain protein kinase 9 (CPK9); FUNCTIONS IN: calmodulin-dependent protein kinase activity, kinase activity; INVOLVED IN: signal transduction, protein amino acid phosphorylation, N-terminal protein myristoylation; LOCATED IN: plasma membrane; EXPRESSED IN: 23 plant structures; EXPRESSED DURING: 13 growth stages; CONTAINS InterPro DOMAIN/s: Protein …	GO:0007154(cell communication);GO:0009862(systemic acquired resistance, salicylic acid mediated signaling pathway);GO:0009867(jasmonic acid mediated signaling pathway);GO:0006468(protein phosphorylation);GO:0043069(negative regulation of programmed cell death);GO:0016301(kinase activity);GO:0009738(abscisic acid-activated signaling pathway);GO:0006612(protein targeting to membrane);GO:0005886(pla…
AT4G37640	AT4G37640.1	5.0382	0.0031845	up	calcium ATPase 2 ;; calcium ATPase 2 (ACA2); FUNCTIONS IN: calcium-transporting ATPase activity, calmodulin binding, calcium ion transmembrane transporter activity; INVOLVED IN: transport; LOCATED IN: endoplasmic reticulum, plasma membrane, endoplasmic reticulum membrane; EXPRESSED IN: 25 plant structures; EXPRESSED DURING: 15 growth stages; CONTAINS InterPro DOMAIN/s: ATPase, P-type, ATPase-asso…	GO:0043269(regulation of ion transport);GO:0006612(protein targeting to membrane);GO:0030968(endoplasmic reticulum unfolded protein response);GO:0006888(ER to Golgi vesicle-mediated transport);GO:0005789(endoplasmic reticulum membrane);GO:0015085(calcium ion transmembrane transporter activity);GO:0010200(response to chitin);GO:0005388(calcium-transporting ATPase activity);GO:0015696(ammonium tran…
AT4G38550	AT4G38550.1	5.02339	0.00566562	up	Arabidopsis phospholipase-like protein (PEARLI 4) family ;; Arabidopsis phospholipase-like protein (PEARLI 4) family; LOCATED IN: chloroplast; EXPRESSED IN: 21 plant structures; EXPRESSED DURING: 13 growth stages; CONTAINS InterPro DOMAIN/s: Phospholipase-like, arabidopsis (InterPro:IPR007942); BEST Arabidopsis thaliana protein match is: Arabidopsis phospholipase-like protein (PEARLI 4) family (T…	GO:0009963(positive regulation of flavonoid biosynthetic process);GO:0010363(regulation of plant-type hypersensitive response);GO:0006612(protein targeting to membrane);GO:0009627(systemic acquired resistance);GO:0031347(regulation of defense response);GO:0005634(nucleus)
FC1	AT5G26030.1;AT5G26030.2;MSTRG.18953.3	5.01676	0.00176917	up	NA	NA
AT5G48657	AT5G48657.2;AT5G48657.1	4.97737	3.414e-06	up	defense protein-related ;; defense protein-related; FUNCTIONS IN: molecular_function unknown; INVOLVED IN: biological_process unknown; LOCATED IN: chloroplast; BEST Arabidopsis thaliana protein match is: RPM1-interacting protein 4 (RIN4) family protein (TAIR:AT3G07195.1); Has 35333 Blast hits to 34131 proteins in 2444 species: Archae - 798; Bacteria - 22429; Metazoa - 974; Fungi - 991; Plants - 5…	GO:0003674(molecular_function);GO:0008150(biological_process);GO:0005634(nucleus)
GSTF8	AT2G47730.1	4.97156	0.00521757	up	glutathione S-transferase phi 8 ;; glutathione S-transferase phi 8 (GSTF8); FUNCTIONS IN: glutathione transferase activity, glutathione binding; INVOLVED IN: in 8 processes; LOCATED IN: in 7 components; EXPRESSED IN: 25 plant structures; EXPRESSED DURING: 16 growth stages; CONTAINS InterPro DOMAIN/s: Thioredoxin fold (InterPro:IPR012335), Glutathione S-transferase, C-terminal (InterPro:IPR004046)…	GO:0004364(glutathione transferase activity);GO:0009941(chloroplast envelope);GO:0009651(response to salt stress);GO:0009570(chloroplast stroma);GO:0009407(toxin catabolic process);GO:0009507(chloroplast);GO:0009409(response to cold);GO:0010319(stromule);GO:0043295(glutathione binding);GO:0005774(vacuolar membrane);GO:0080167(response to karrikin);GO:0042742(defense response to bacterium);GO:0005…
AT2G48090	MSTRG.9235.1;AT2G48090.1	4.95191	0.0183297	up	NA	NA
.	MSTRG.20391.1	4.94838	0.0211346	up	NA	NA
AT1G19530	AT1G19530.1;MSTRG.1693.2;MSTRG.1693.3	4.92727	0.00374837	up	NA	NA
AT1G59870	AT1G59870.1	4.92001	0.00037086	up	ABC-2 and Plant PDR ABC-type transporter family protein ;; PENETRATION 3 (PEN3); FUNCTIONS IN: ATPase activity, coupled to transmembrane movement of substances, cadmium ion transmembrane transporter activity; INVOLVED IN: in 9 processes; LOCATED IN: mitochondrion, plasma membrane, chloroplast, membrane, chloroplast envelope; EXPRESSED IN: 29 plant structures; EXPRESSED DURING: 13 growth stages; C…	GO:0010363(regulation of plant-type hypersensitive response);GO:0009627(systemic acquired resistance);GO:0006855(drug transmembrane transport);GO:0009862(systemic acquired resistance, salicylic acid mediated signaling pathway);GO:0031347(regulation of defense response);GO:0006995(cellular response to nitrogen starvation);GO:0000165(MAPK cascade);GO:0005774(vacuolar membrane);GO:0005739(mitochondr…
AT4G27970	MSTRG.15684.1;MSTRG.15684.2;AT4G27970.1	4.91626	0.000585744	up	SLAC1 homologue 2 ;; SLAC1 homologue 2 (SLAH2); FUNCTIONS IN: transporter activity; INVOLVED IN: transmembrane transport; LOCATED IN: integral to membrane, plasma membrane; EXPRESSED IN: 21 plant structures; EXPRESSED DURING: 11 growth stages; CONTAINS InterPro DOMAIN/s: C4-dicarboxylate transporter/malic acid transport protein (InterPro:IPR004695); BEST Arabidopsis thaliana protein match is: SLA…	GO:0005886(plasma membrane);GO:0005215(transporter activity);GO:0016021(integral component of membrane)
AT1G15520	AT1G15520.1	4.89381	0.000763149	up	pleiotropic drug resistance 12 ;; pleiotropic drug resistance 12 (PDR12); CONTAINS InterPro DOMAIN/s: ATPase, AAA+ type, core (InterPro:IPR003593), ABC transporter-like (InterPro:IPR003439), Plant PDR ABC transporter associated (InterPro:IPR013581), ABC-2 type transporter (InterPro:IPR013525); BEST Arabidopsis thaliana protein match is: pleiotropic drug resistance 11 (TAIR:AT1G66950.1); Has 37798…	GO:0009697(salicylic acid biosynthetic process);GO:0009738(abscisic acid-activated signaling pathway);GO:0009867(jasmonic acid mediated signaling pathway);GO:0046865(terpenoid transport);GO:0009862(systemic acquired resistance, salicylic acid mediated signaling pathway);GO:0005886(plasma membrane);GO:0009723(response to ethylene);GO:0010363(regulation of plant-type hypersensitive response);GO:000…
AT1G59910	AT1G59910.1	4.87866	0.00144467	up	Actin-binding FH2 (formin homology 2) family protein ;; Actin-binding FH2 (formin homology 2) family protein; FUNCTIONS IN: actin binding; INVOLVED IN: cellular component organization, actin cytoskeleton organization; LOCATED IN: plasma membrane; EXPRESSED IN: 24 plant structures; EXPRESSED DURING: 14 growth stages; CONTAINS InterPro DOMAIN/s: Actin-binding FH2/DRF autoregulatory (InterPro:IPR003…	GO:0003779(actin binding);GO:0005886(plasma membrane);GO:0005634(nucleus)
GSTU11	AT1G69930.1	4.87325	0.00724904	up	glutathione S-transferase TAU 11 ;; glutathione S-transferase TAU 11 (GSTU11); CONTAINS InterPro DOMAIN/s: Thioredoxin fold (InterPro:IPR012335), Glutathione S-transferase, C-terminal-like (InterPro:IPR010987), Glutathione S-transferase/chloride channel, C-terminal (InterPro:IPR017933), Glutathione S-transferase, N-terminal (InterPro:IPR004045), Thioredoxin-like fold (InterPro:IPR012336); BEST Ar…	GO:0009407(toxin catabolic process);GO:0042631(cellular response to water deprivation);GO:0004364(glutathione transferase activity);GO:0016036(cellular response to phosphate starvation);GO:0043161(proteasome-mediated ubiquitin-dependent protein catabolic process);GO:0007568(aging);GO:0006635(fatty acid beta-oxidation);GO:0051788(response to misfolded protein);GO:0019375(galactolipid biosynthetic …
AT5G48380	AT5G48380.1	4.87308	0.00205665	up	BAK1-interacting receptor-like kinase 1 ;; BAK1-interacting receptor-like kinase 1 (BIR1); FUNCTIONS IN: protein kinase activity; INVOLVED IN: negative regulation of defense response; LOCATED IN: plasma membrane; EXPRESSED IN: 23 plant structures; EXPRESSED DURING: 13 growth stages; CONTAINS InterPro DOMAIN/s: Protein kinase, catalytic domain (InterPro:IPR000719), Leucine-rich repeat-containing N…	GO:0005886(plasma membrane);GO:0004672(protein kinase activity);GO:0009627(systemic acquired resistance);GO:0009506(plasmodesma);GO:0042742(defense response to bacterium);GO:0045087(innate immune response);GO:0031348(negative regulation of defense response);GO:0005515(protein binding);GO:0033612(receptor serine/threonine kinase binding);GO:0009863(salicylic acid mediated signaling pathway);GO:006…
AT5G49520	AT5G49520.1	4.86943	0.000111983	up	WRKY DNA-binding protein 48 ;; WRKY DNA-binding protein 48 (WRKY48); CONTAINS InterPro DOMAIN/s: DNA-binding WRKY (InterPro:IPR003657); BEST Arabidopsis thaliana protein match is: WRKY DNA-binding protein 23 (TAIR:AT2G47260.1); Has 1807 Blast hits to 1807 proteins in 277 species: Archae - 0; Bacteria - 0; Metazoa - 736; Fungi - 347; Plants - 385; Viruses - 0; Other Eukaryotes - 339 (source: NCBI …	GO:0009617(response to bacterium);GO:0035556(intracellular signal transduction);GO:0052542(defense response by callose deposition);GO:0003677(DNA binding);GO:0003700(sequence-specific DNA binding transcription factor activity);GO:0005634(nucleus);GO:0010200(response to chitin);GO:0002679(respiratory burst involved in defense response);GO:0045893(positive regulation of transcription, DNA-templated…
S6K2	MSTRG.9964.1;AT3G08720.1;AT3G08720.2	4.86863	0.000948234	up	serine/threonine protein kinase 2 ;; Arabidopsis thaliana protein kinase 19 (ATPK19); CONTAINS InterPro DOMAIN/s: Protein kinase, ATP binding site (InterPro:IPR017441), Serine/threonine-protein kinase domain (InterPro:IPR002290), Serine/threonine-protein kinase-like domain (InterPro:IPR017442), AGC-kinase, C-terminal (InterPro:IPR000961), Protein kinase-like domain (InterPro:IPR011009), Protein k…	GO:0010363(regulation of plant-type hypersensitive response);GO:0009408(response to heat);GO:0009867(jasmonic acid mediated signaling pathway);GO:0009738(abscisic acid-activated signaling pathway);GO:0009409(response to cold);GO:0006612(protein targeting to membrane);GO:0006468(protein phosphorylation);GO:0035556(intracellular signal transduction);GO:0030968(endoplasmic reticulum unfolded protein…
AT4G38560	AT4G38560.1;AT4G38560.2	4.86761	0.000214572	up	Arabidopsis phospholipase-like protein (PEARLI 4) family ;; Arabidopsis phospholipase-like protein (PEARLI 4) family; FUNCTIONS IN: molecular_function unknown; INVOLVED IN: biological_process unknown; LOCATED IN: cellular_component unknown; EXPRESSED IN: 9 plant structures; EXPRESSED DURING: 8 growth stages; CONTAINS InterPro DOMAIN/s: Phospholipase-like, arabidopsis (InterPro:IPR007942); BEST Ar…	GO:0003674(molecular_function);GO:0009627(systemic acquired resistance);GO:0009697(salicylic acid biosynthetic process);GO:0005634(nucleus);GO:0008150(biological_process)
AT5G61560	MSTRG.21230.1;MSTRG.21230.2;MSTRG.21230.3;AT5G61560.2;AT5G61560.1;MSTRG.21230.6;MSTRG.21230.7;MSTRG.21230.8	4.85659	0.00311397	up	NA	NA
AT1G22280	AT1G22280.3;AT1G22280.1;AT1G22280.2;MSTRG.1921.4;MSTRG.1921.5	4.83434	0.0156412	up	NA	NA
AT1G72060	AT1G72060.1	4.83094	0.00600798	up	serine-type endopeptidase inhibitors ;; serine-type endopeptidase inhibitors; FUNCTIONS IN: serine-type endopeptidase inhibitor activity; INVOLVED IN: response to oxidative stress; LOCATED IN: endomembrane system; EXPRESSED IN: 21 plant structures; EXPRESSED DURING: 12 growth stages; CONTAINS InterPro DOMAIN/s: Proteinase inhibitor I20, Pin2 (InterPro:IPR003465); Has 28 Blast hits to 28 proteins …	GO:0006979(response to oxidative stress);GO:0005576(extracellular region)
AT3G59350	AT3G59350.2;AT3G59350.1;AT3G59350.3	4.80392	2.35274e-05	up	Protein kinase superfamily protein ;; Protein kinase superfamily protein; FUNCTIONS IN: protein tyrosine kinase activity, protein kinase activity, kinase activity, ATP binding; INVOLVED IN: protein amino acid phosphorylation; LOCATED IN: plasma membrane; EXPRESSED IN: 24 plant structures; EXPRESSED DURING: 15 growth stages; CONTAINS InterPro DOMAIN/s: Protein kinase, ATP binding site (InterPro:IP…	GO:0005886(plasma membrane);GO:0016301(kinase activity);GO:0005634(nucleus);GO:0019901(protein kinase binding);GO:0010200(response to chitin)
AT1G15040	AT1G15040.1;AT1G15040.2	4.79263	0.00790175	up	Class I glutamine amidotransferase-like superfamily protein ;; Class I glutamine amidotransferase-like superfamily protein; FUNCTIONS IN: hydrolase activity; INVOLVED IN: glutamine metabolic process; LOCATED IN: cellular_component unknown; EXPRESSED IN: hypocotyl, root; CONTAINS InterPro DOMAIN/s: Peptidase C26 (InterPro:IPR011697), Glutamine amidotransferase type 1 (InterPro:IPR017926); BEST Ara…	GO:0005575(cellular_component);GO:2000032(regulation of secondary shoot formation)
AT1G27770	AT1G27770.1;AT1G27770.2;MSTRG.2348.1	4.79107	3.94894e-05	up	NA	NA
AT2G02860	MSTRG.5918.1;AT2G02860.1;AT2G02860.2;MSTRG.5918.4;MSTRG.5918.5	4.74282	0.000699579	up	NA	NA
AT2G39400	AT2G39400.1	4.74041	0.000384036	up	alpha/beta-Hydrolases superfamily protein ;; alpha/beta-Hydrolases superfamily protein; BEST Arabidopsis thaliana protein match is: alpha/beta-Hydrolases superfamily protein (TAIR:AT3G55180.1); Has 4815 Blast hits to 4811 proteins in 1490 species: Archae - 34; Bacteria - 3394; Metazoa - 137; Fungi - 136; Plants - 554; Viruses - 35; Other Eukaryotes - 525 (source: NCBI BLink).	GO:0016787(hydrolase activity);GO:0005737(cytoplasm)
AT5G25440	AT5G25440.1;MSTRG.18910.2;MSTRG.18910.3;MSTRG.18910.4	4.71999	0.000487071	up	NA	NA
AT5G59540	AT5G59540.2;AT5G59540.1	4.71973	0.015495	up	2-oxoglutarate (2OG) and Fe(II)-dependent oxygenase superfamily protein ;; 2-oxoglutarate (2OG) and Fe(II)-dependent oxygenase superfamily protein; FUNCTIONS IN: oxidoreductase activity; INVOLVED IN: biological_process unknown; LOCATED IN: cellular_component unknown; EXPRESSED IN: 17 plant structures; EXPRESSED DURING: 9 growth stages; CONTAINS InterPro DOMAIN/s: Oxoglutarate/iron-dependent oxyge…	GO:0010167(response to nitrate);GO:0005737(cytoplasm);GO:0016491(oxidoreductase activity);GO:0015706(nitrate transport)
AT4G11170	MSTRG.14171.1;MSTRG.14171.2;AT4G11170.1	4.68614	0.00949549	up	Disease resistance protein (TIR-NBS-LRR class) family ;; Disease resistance protein (TIR-NBS-LRR class) family; FUNCTIONS IN: transmembrane receptor activity, nucleoside-triphosphatase activity, nucleotide binding, ATP binding; INVOLVED IN: defense response, response to ozone; LOCATED IN: mitochondrion; EXPRESSED IN: stem, root, stamen; EXPRESSED DURING: 4 anthesis; CONTAINS InterPro DOMAIN/s: AT…	GO:0005737(cytoplasm);GO:0010193(response to ozone);GO:0006952(defense response);GO:0005739(mitochondrion)
AT5G58120	MSTRG.20936.1;AT5G58120.1	4.68205	0.000823845	up	Disease resistance protein (TIR-NBS-LRR class) family ;; Disease resistance protein (TIR-NBS-LRR class) family; FUNCTIONS IN: transmembrane receptor activity, nucleoside-triphosphatase activity, nucleotide binding, ATP binding; INVOLVED IN: signal transduction, apoptosis, defense response, innate immune response; LOCATED IN: intrinsic to membrane; EXPRESSED IN: 16 plant structures; EXPRESSED DURI…	GO:0006952(defense response)
AT4G36850	MSTRG.16507.1;AT4G36850.1;MSTRG.16507.3	4.66056	0.0209369	up	NA	NA
AT5G59570	MSTRG.21058.2;MSTRG.21058.1;AT5G59570.1	4.6205	0.00169647	up	Homeodomain-like superfamily protein ;; Homeodomain-like superfamily protein; CONTAINS InterPro DOMAIN/s: Homeodomain-like (InterPro:IPR009057), Myb, DNA-binding (InterPro:IPR014778), HTH transcriptional regulator, Myb-type, DNA-binding (InterPro:IPR017930), Myb-like DNA-binding domain, SHAQKYF class (InterPro:IPR006447), Homeodomain-related (InterPro:IPR012287); BEST Arabidopsis thaliana protein…	GO:0006355(regulation of transcription, DNA-templated);GO:0003677(DNA binding);GO:0003700(sequence-specific DNA binding transcription factor activity);GO:0007623(circadian rhythm);GO:0005634(nucleus);GO:0009909(regulation of flower development)
AT5G61210	AT5G61210.1	4.60945	0.000605888	up	soluble N-ethylmaleimide-sensitive factor adaptor protein 33 ;; soluble N-ethylmaleimide-sensitive factor adaptor protein 33 (SNAP33); FUNCTIONS IN: protein binding, SNAP receptor activity; INVOLVED IN: vesicle-mediated transport, response to other organism, cellular membrane fusion, response to mechanical stimulus, cytokinesis by cell plate formation; LOCATED IN: integral to membrane of membrane…	GO:0006499(N-terminal protein myristoylation);GO:0009697(salicylic acid biosynthetic process);GO:0002679(respiratory burst involved in defense response);GO:0010200(response to chitin);GO:0009625(response to insect);GO:0000911(cytokinesis by cell plate formation);GO:0009627(systemic acquired resistance);GO:0009863(salicylic acid mediated signaling pathway);GO:0043269(regulation of ion transport);G…
AT2G32250	MSTRG.7716.1;AT2G32250.1;AT2G32250.3;AT2G32250.2;AT2G32250.4;MSTRG.7716.2;MSTRG.7716.8;MSTRG.7716.7;MSTRG.7716.9	4.59876	0.00888798	up	NA	NA
CNGC3	MSTRG.9095.1;MSTRG.9095.2;AT2G46430.2;AT2G46430.1	4.57237	0.00882339	up	cyclic nucleotide gated channel 3 ;; cyclic nucleotide gated channel 3 (CNGC3); FUNCTIONS IN: ion channel activity, cyclic nucleotide binding, calmodulin binding; INVOLVED IN: ion transport, transmembrane transport; LOCATED IN: membrane; CONTAINS InterPro DOMAIN/s: Cyclic nucleotide-binding (InterPro:IPR000595), Ion transport (InterPro:IPR005821), Cyclic nucleotide-binding-like (InterPro:IPR01849…	GO:0005516(calmodulin binding);GO:0005216(ion channel activity);GO:0030551(cyclic nucleotide binding);GO:0005886(plasma membrane)
AT4G11890	AT4G11890.2;AT4G11890.4;MSTRG.14221.3;AT4G11890.3;AT4G11890.1	4.56951	0.00311351	up	Protein kinase superfamily protein ;; Protein kinase superfamily protein; FUNCTIONS IN: protein serine/threonine kinase activity, protein kinase activity, kinase activity, ATP binding; INVOLVED IN: protein amino acid phosphorylation; LOCATED IN: endomembrane system; EXPRESSED IN: 22 plant structures; EXPRESSED DURING: 11 growth stages; CONTAINS InterPro DOMAIN/s: Protein kinase, catalytic domain …	GO:0009627(systemic acquired resistance);GO:0009409(response to cold);GO:0010310(regulation of hydrogen peroxide metabolic process);GO:0031348(negative regulation of defense response);GO:0009697(salicylic acid biosynthetic process);GO:0045088(regulation of innate immune response);GO:0042742(defense response to bacterium);GO:0009595(detection of biotic stimulus);GO:0002237(response to molecule of …
CPK29	AT1G76040.2;MSTRG.5318.2;AT1G76040.1	4.56207	0.00522583	up	calcium-dependent protein kinase 29 ;; calcium-dependent protein kinase 29 (CPK29); FUNCTIONS IN: in 6 functions; INVOLVED IN: protein amino acid phosphorylation; LOCATED IN: nucleus, plasma membrane, cytoplasm; EXPRESSED IN: 23 plant structures; EXPRESSED DURING: 13 growth stages; CONTAINS InterPro DOMAIN/s: Protein kinase, ATP binding site (InterPro:IPR017441), EF-Hand 1, calcium-binding site (…	GO:0009697(salicylic acid biosynthetic process);GO:0016301(kinase activity);GO:0006468(protein phosphorylation);GO:0005886(plasma membrane);GO:0005737(cytoplasm);GO:0004683(calmodulin-dependent protein kinase activity);GO:0009627(systemic acquired resistance);GO:0005634(nucleus)
AT4G12400	AT4G12400.2;AT4G12400.1	4.55323	0.000278198	up	stress-inducible protein, putative ;; stress-inducible protein, putative; FUNCTIONS IN: binding; INVOLVED IN: response to high light intensity, response to hydrogen peroxide, response to heat, response to stress; LOCATED IN: cellular_component unknown; EXPRESSED IN: 18 plant structures; EXPRESSED DURING: 7 growth stages; CONTAINS InterPro DOMAIN/s: Heat shock chaperonin-binding (InterPro:IPR00663…	GO:0034976(response to endoplasmic reticulum stress);GO:0009408(response to heat);GO:0042542(response to hydrogen peroxide);GO:0010286(heat acclimation);GO:0009644(response to high light intensity);GO:0006457(protein folding)
AT4G35110	MSTRG.16359.1;AT4G35110.2;MSTRG.16359.3;AT4G35110.1;AT4G35110.3;AT4G35110.4	4.52565	0.00854911	up	Arabidopsis phospholipase-like protein (PEARLI 4) family ;; Arabidopsis phospholipase-like protein (PEARLI 4) family; FUNCTIONS IN: molecular_function unknown; INVOLVED IN: response to karrikin; LOCATED IN: cellular_component unknown; EXPRESSED IN: 15 plant structures; EXPRESSED DURING: 10 growth stages; CONTAINS InterPro DOMAIN/s: Phospholipase-like, arabidopsis (InterPro:IPR007942); BEST Arabid…	GO:0005634(nucleus);GO:0080167(response to karrikin);GO:0043090(amino acid import);GO:0003674(molecular_function)
AT1G21100	MSTRG.1824.1;AT1G21100.1	4.51741	0.0302262	up	O-methyltransferase family protein ;; O-methyltransferase family protein; FUNCTIONS IN: methyltransferase activity, O-methyltransferase activity, protein dimerization activity; LOCATED IN: cytosol; EXPRESSED IN: stem, cotyledon, hypocotyl, root, leaf; EXPRESSED DURING: LP.04 four leaves visible; CONTAINS InterPro DOMAIN/s: Winged helix-turn-helix transcription repressor DNA-binding (InterPro:IPR0…	GO:0008168(methyltransferase activity);GO:0042343(indole glucosinolate metabolic process);GO:0005634(nucleus);GO:0005829(cytosol)
AT4G00300	AT4G00300.1;AT4G00300.2	4.51678	0.000973595	up	fringe-related protein ;; fringe-related protein; FUNCTIONS IN: transferase activity, transferring glycosyl groups; INVOLVED IN: biological_process unknown; LOCATED IN: endomembrane system; EXPRESSED IN: 24 plant structures; EXPRESSED DURING: 15 growth stages; CONTAINS InterPro DOMAIN/s: Malectin/receptor-like protein kinase (InterPro:IPR021720); BEST Arabidopsis thaliana protein match is: Protei…	GO:0016757(transferase activity, transferring glycosyl groups);GO:0008150(biological_process);GO:0005783(endoplasmic reticulum);GO:0005634(nucleus);GO:0005576(extracellular region)
AT5G17380	MSTRG.18234.1;AT5G17370.1;AT5G17380.1	4.51287	0.00278877	up	Thiamine pyrophosphate dependent pyruvate decarboxylase family protein ;; Thiamine pyrophosphate dependent pyruvate decarboxylase family protein; FUNCTIONS IN: pyruvate decarboxylase activity, magnesium ion binding, thiamin pyrophosphate binding, transferase activity, catalytic activity; LOCATED IN: cellular_component unknown; EXPRESSED IN: 23 plant structures; EXPRESSED DURING: 13 growth stages;…	GO:0009407(toxin catabolic process);GO:0009507(chloroplast);GO:0046482(para-aminobenzoic acid metabolic process);GO:0010583(response to cyclopentenone);GO:0005829(cytosol);GO:0004737(pyruvate decarboxylase activity)
AT3G47570	MSTRG.12095.1;AT3G47570.1	4.5013	0.00540129	up	Leucine-rich repeat protein kinase family protein ;; Leucine-rich repeat protein kinase family protein; FUNCTIONS IN: protein serine/threonine kinase activity, kinase activity, ATP binding; INVOLVED IN: transmembrane receptor protein tyrosine kinase signaling pathway, protein amino acid phosphorylation; LOCATED IN: plasma membrane; EXPRESSED IN: 13 plant structures; EXPRESSED DURING: 8 growth sta…	GO:0006468(protein phosphorylation);GO:0005886(plasma membrane);GO:0005524(ATP binding);GO:0004674(protein serine/threonine kinase activity);GO:0007169(transmembrane receptor protein tyrosine kinase signaling pathway);GO:0016301(kinase activity)
AT1G19320	AT1G19320.1;MSTRG.1673.2	4.48777	0.00591222	up	NA	NA
AT5G25910	MSTRG.18945.1	4.48564	0.000142359	up	NA	NA
AT3G14225	MSTRG.10474.1;AT3G14225.1	4.44019	0.00467381	up	GDSL-motif lipase 4 ;; GDSL-motif lipase 4 (GLIP4); FUNCTIONS IN: lipase activity, carboxylesterase activity; INVOLVED IN: lipid metabolic process; LOCATED IN: endomembrane system; EXPRESSED IN: 13 plant structures; EXPRESSED DURING: 7 growth stages; CONTAINS InterPro DOMAIN/s: Lipase, GDSL, active site (InterPro:IPR008265), Lipase, GDSL (InterPro:IPR001087), Esterase, SGNH hydrolase-type (InterP…	GO:0016298(lipase activity);GO:0005576(extracellular region)
RSW10	MSTRG.4898.1;MSTRG.4898.2;MSTRG.4898.3;AT1G71100.1	4.43652	0.0340876	up	Ribose 5-phosphate isomerase, type A protein ;; RADIAL SWELLING 10 (RSW10); FUNCTIONS IN: ribose-5-phosphate isomerase activity; INVOLVED IN: uridine biosynthetic process, response to karrikin, cellulose biosynthetic process; LOCATED IN: cytoplasm; EXPRESSED IN: 26 plant structures; EXPRESSED DURING: 14 growth stages; CONTAINS InterPro DOMAIN/s: Ribose 5-phosphate isomerase, type A (InterPro:IPR0…	GO:0005737(cytoplasm);GO:0005829(cytosol);GO:0009620(response to fungus);GO:0009695(jasmonic acid biosynthetic process);GO:0046109(uridine biosynthetic process);GO:0080167(response to karrikin);GO:0009611(response to wounding);GO:0030244(cellulose biosynthetic process);GO:0009753(response to jasmonic acid)
MUR4	AT1G30620.1;AT1G30620.3;AT1G30620.2	4.43202	0.000735584	up	NAD(P)-binding Rossmann-fold superfamily protein ;; MURUS 4 (MUR4); FUNCTIONS IN: UDP-arabinose 4-epimerase activity, catalytic activity; INVOLVED IN: plant-type cell wall biogenesis, arabinose biosynthetic process, nucleotide-sugar metabolic process; LOCATED IN: Golgi apparatus; EXPRESSED IN: 24 plant structures; EXPRESSED DURING: 15 growth stages; CONTAINS InterPro DOMAIN/s: NAD-dependent epime…	GO:0005794(Golgi apparatus);GO:0009723(response to ethylene);GO:0009225(nucleotide-sugar metabolic process);GO:0052542(defense response by callose deposition);GO:0019567(arabinose biosynthetic process);GO:0035556(intracellular signal transduction);GO:0009832(plant-type cell wall biogenesis);GO:0050373(UDP-arabinose 4-epimerase activity);GO:0003824(catalytic activity);GO:0009738(abscisic acid-acti…
AT4G12120	MSTRG.14245.1;AT4G12120.1	4.42823	0.00213243	up	Sec1/munc18-like (SM) proteins superfamily ;; SEC1B; FUNCTIONS IN: protein transporter activity; INVOLVED IN: protein secretion, vesicle-mediated transport, vesicle docking involved in exocytosis; LOCATED IN: plasma membrane; EXPRESSED IN: 25 plant structures; EXPRESSED DURING: 15 growth stages; CONTAINS InterPro DOMAIN/s: Sec1-like protein (InterPro:IPR001619); BEST Arabidopsis thaliana protein …	GO:0005634(nucleus);GO:0008565(protein transporter activity);GO:0052542(defense response by callose deposition);GO:0005886(plasma membrane);GO:0009306(protein secretion)
AT2G38290	AT2G38290.1;AT2G38290.2	4.41327	0.0219027	up	ammonium transporter 2 ;; ammonium transporter 2 (AMT2); FUNCTIONS IN: ammonium transmembrane transporter activity, high affinity secondary active ammonium transmembrane transporter activity; INVOLVED IN: ammonium transport, response to nematode, cellular response to nitrogen starvation; LOCATED IN: plasma membrane; EXPRESSED IN: 24 plant structures; EXPRESSED DURING: 13 growth stages; CONTAINS I…	GO:0008519(ammonium transmembrane transporter activity);GO:0005737(cytoplasm);GO:0043900(regulation of multi-organism process);GO:0009581(detection of external stimulus);GO:0030968(endoplasmic reticulum unfolded protein response);GO:0010363(regulation of plant-type hypersensitive response);GO:0005886(plasma membrane);GO:0015398(high-affinity secondary active ammonium transmembrane transporter act…
AT2G01180	MSTRG.5793.1;AT2G01180.1;AT2G01180.2	4.41306	0.000137116	up	phosphatidic acid phosphatase 1 ;; phosphatidic acid phosphatase 1 (PAP1); FUNCTIONS IN: phosphatidate phosphatase activity; INVOLVED IN: phospholipid metabolic process, response to stress; LOCATED IN: plasma membrane, integral to plasma membrane; EXPRESSED IN: 15 plant structures; EXPRESSED DURING: 8 growth stages; CONTAINS InterPro DOMAIN/s: Phosphatidic acid phosphatase/chloroperoxidase, N-ter…	GO:0009507(chloroplast);GO:0006644(phospholipid metabolic process);GO:0008195(phosphatidate phosphatase activity);GO:0005887(integral component of plasma membrane);GO:0005886(plasma membrane);GO:0005739(mitochondrion);GO:0010224(response to UV-B)
AT1G18570	MSTRG.1607.1;AT1G18570.1	4.37048	0.0129285	up	myb domain protein 51 ;; myb domain protein 51 (MYB51); CONTAINS InterPro DOMAIN/s: SANT, DNA-binding (InterPro:IPR001005), Homeodomain-like (InterPro:IPR009057), Myb, DNA-binding (InterPro:IPR014778), HTH transcriptional regulator, Myb-type, DNA-binding (InterPro:IPR017930), Homeodomain-related (InterPro:IPR012287), Myb transcription factor (InterPro:IPR015495); BEST Arabidopsis thaliana protein…	GO:0031347(regulation of defense response);GO:0050832(defense response to fungus);GO:0000165(MAPK cascade);GO:0009723(response to ethylene);GO:0052544(defense response by callose deposition in cell wall);GO:0003677(DNA binding);GO:0009739(response to gibberellin);GO:0009759(indole glucosinolate biosynthetic process);GO:0043900(regulation of multi-organism process);GO:0006355(regulation of transcr…
AT2G20560	AT2G20560.1	4.35071	0.00355931	up	DNAJ heat shock family protein ;; DNAJ heat shock family protein; FUNCTIONS IN: unfolded protein binding, heat shock protein binding; INVOLVED IN: protein folding; LOCATED IN: cellular_component unknown; EXPRESSED IN: 10 plant structures; EXPRESSED DURING: M germinated pollen stage, 4 anthesis, C globular stage, petal differentiation and expansion stage; CONTAINS InterPro DOMAIN/s: Molecular chap…	GO:0034976(response to endoplasmic reticulum stress);GO:0006457(protein folding);GO:0009408(response to heat);GO:0009644(response to high light intensity);GO:0042542(response to hydrogen peroxide);GO:0005737(cytoplasm)
AT1G51670	MSTRG.3426.1;MSTRG.3426.2;AT1G51660.1;AT1G51670.1	4.32596	0.00395258	up	NA	NA
AT3G13910	MSTRG.10437.1;AT3G13910.1	4.27809	0.00373435	up	Protein of unknown function (DUF3511) ;; Protein of unknown function (DUF3511); FUNCTIONS IN: molecular_function unknown; INVOLVED IN: biological_process unknown; LOCATED IN: plasma membrane; EXPRESSED IN: 22 plant structures; EXPRESSED DURING: 13 growth stages; CONTAINS InterPro DOMAIN/s: Protein of unknown function DUF3511 (InterPro:IPR021899); BEST Arabidopsis thaliana protein match is: Protei…	GO:0005634(nucleus);GO:0008150(biological_process);GO:0003674(molecular_function);GO:0005886(plasma membrane)
AT4G01750	AT4G01750.1	4.25506	0.0120295	up	rhamnogalacturonan xylosyltransferase 2 ;; rhamnogalacturonan xylosyltransferase 2 (RGXT2); CONTAINS InterPro DOMAIN/s: Reticulon (InterPro:IPR003388), Nucleotide-diphospho-sugar transferase, predicted (InterPro:IPR005069); BEST Arabidopsis thaliana protein match is: rhamnogalacturonan xylosyltransferase 1 (TAIR:AT4G01770.1); Has 310 Blast hits to 306 proteins in 29 species: Archae - 0; Bacteria …	GO:0010306(rhamnogalacturonan II biosynthetic process);GO:0035252(UDP-xylosyltransferase activity);GO:0005794(Golgi apparatus);GO:0009507(chloroplast)
AT4G39230	MSTRG.16736.1;AT4G39230.1	4.23988	0.000468633	up	NmrA-like negative transcriptional regulator family protein ;; NmrA-like negative transcriptional regulator family protein; FUNCTIONS IN: phenylcoumaran benzylic ether reductase activity; INVOLVED IN: response to cadmium ion; LOCATED IN: cellular_component unknown; EXPRESSED IN: 25 plant structures; EXPRESSED DURING: 14 growth stages; CONTAINS InterPro DOMAIN/s: NAD(P)-binding domain (InterPro:IP…	GO:0046686(response to cadmium ion);GO:0032442(phenylcoumaran benzylic ether reductase activity);GO:0005737(cytoplasm)
UGT85A1	AT1G22400.1	4.16697	0.00756573	up	UDP-Glycosyltransferase superfamily protein ;; UGT85A1; FUNCTIONS IN: in 6 functions; INVOLVED IN: metabolic process; LOCATED IN: cellular_component unknown; EXPRESSED IN: 22 plant structures; EXPRESSED DURING: 10 growth stages; CONTAINS InterPro DOMAIN/s: UDP-glucuronosyl/UDP-glucosyltransferase (InterPro:IPR002213); BEST Arabidopsis thaliana protein match is: UDP-glucosyl transferase 85A3 (TAIR…	GO:0009867(jasmonic acid mediated signaling pathway);GO:0030968(endoplasmic reticulum unfolded protein response);GO:0050403(trans-zeatin O-beta-D-glucosyltransferase activity);GO:0009863(salicylic acid mediated signaling pathway);GO:0008194(UDP-glycosyltransferase activity);GO:0015020(glucuronosyltransferase activity);GO:0006612(protein targeting to membrane);GO:0016758(transferase activity, tran…
AT4G30430	AT4G30430.1	4.15734	0.0254947	up	tetraspanin9 ;; tetraspanin9 (TET9); FUNCTIONS IN: molecular_function unknown; INVOLVED IN: aging; LOCATED IN: plasma membrane; EXPRESSED IN: 10 plant structures; EXPRESSED DURING: 4 anthesis, LP.10 ten leaves visible, C globular stage, petal differentiation and expansion stage; CONTAINS InterPro DOMAIN/s: Tetraspanin (InterPro:IPR018499), Tetraspanin, subgroup (InterPro:IPR000301); BEST Arabidop…	GO:0003674(molecular_function);GO:0007568(aging);GO:0005576(extracellular region);GO:0005886(plasma membrane)
CERK1	MSTRG.11139.1;AT3G21630.1;MSTRG.11139.3	4.13893	0.00123137	up	NA	NA
AT2G47550	AT2G47550.1	4.1376	0.0134905	up	Plant invertase/pectin methylesterase inhibitor superfamily ;; Plant invertase/pectin methylesterase inhibitor superfamily; FUNCTIONS IN: enzyme inhibitor activity, pectinesterase activity; INVOLVED IN: cell wall modification; LOCATED IN: endomembrane system, cell wall, plant-type cell wall; EXPRESSED IN: 20 plant structures; EXPRESSED DURING: 9 growth stages; CONTAINS InterPro DOMAIN/s: Pectines…	GO:0009505(plant-type cell wall);GO:0030599(pectinesterase activity);GO:0005576(extracellular region)
AT1G51620	AT1G51620.1;AT1G51620.2;MSTRG.3421.3	4.13453	0.00149676	up	NA	NA
AT5G51451	MSTRG.20389.1;AT5G51440.1;MSTRG.20389.2;AT5G51450.2;MSTRG.20389.5;AT5G51450.1;AT5G51451.1	4.12266	0.0274743	up	NA	NA
AT2G36690	AT2G36690.1	4.11184	0.000376012	up	2-oxoglutarate (2OG) and Fe(II)-dependent oxygenase superfamily protein ;; 2-oxoglutarate (2OG) and Fe(II)-dependent oxygenase superfamily protein; FUNCTIONS IN: oxidoreductase activity, acting on paired donors, with incorporation or reduction of molecular oxygen, 2-oxoglutarate as one donor, and incorporation of one atom each of oxygen into both donors, oxidoreductase activity; INVOLVED IN: bios…	GO:0005737(cytoplasm);GO:0016706(oxidoreductase activity, acting on paired donors, with incorporation or reduction of molecular oxygen, 2-oxoglutarate as one donor, and incorporation of one atom each of oxygen into both donors);GO:0009058(biosynthetic process)
AT1G14870	AT1G14870.1	4.10204	0.00180224	up	PLANT CADMIUM RESISTANCE 2 ;; PLANT CADMIUM RESISTANCE 2 (PCR2); FUNCTIONS IN: molecular_function unknown; INVOLVED IN: response to oxidative stress; LOCATED IN: plasma membrane; EXPRESSED IN: callus; CONTAINS InterPro DOMAIN/s: Protein of unknown function Cys-rich (InterPro:IPR006461); BEST Arabidopsis thaliana protein match is: PLAC8 family protein (TAIR:AT5G35525.1); Has 803 Blast hits to 802 …	GO:0005886(plasma membrane);GO:0006979(response to oxidative stress);GO:0005737(cytoplasm);GO:0003674(molecular_function)
AT1G14040	MSTRG.1193.1;AT1G14040.1	4.09248	0.000911586	up	EXS (ERD1/XPR1/SYG1) family protein ;; EXS (ERD1/XPR1/SYG1) family protein; LOCATED IN: integral to membrane; EXPRESSED IN: 21 plant structures; EXPRESSED DURING: 12 growth stages; CONTAINS InterPro DOMAIN/s: SPX, N-terminal (InterPro:IPR004331), EXS, C-terminal (InterPro:IPR004342); BEST Arabidopsis thaliana protein match is: EXS (ERD1/XPR1/SYG1) family protein (TAIR:AT2G03240.1); Has 1168 Blast…	GO:0006817(phosphate ion transport);GO:0016036(cellular response to phosphate starvation);GO:0005886(plasma membrane);GO:0016021(integral component of membrane)
AT1G74310	AT1G74310.1	4.07621	0.0078078	up	heat shock protein 101 ;; heat shock protein 101 (HSP101); FUNCTIONS IN: protein binding, ATPase activity, ATP binding; INVOLVED IN: response to high light intensity, response to hydrogen peroxide, response to heat, protein unfolding; EXPRESSED IN: 12 plant structures; EXPRESSED DURING: 6 growth stages; CONTAINS InterPro DOMAIN/s: Clp ATPase, C-terminal (InterPro:IPR019489), ATPase, AAA+ type, co…	GO:0009408(response to heat);GO:0042542(response to hydrogen peroxide);GO:0005524(ATP binding);GO:0016887(ATPase activity);GO:0034976(response to endoplasmic reticulum stress);GO:0009644(response to high light intensity);GO:0009941(chloroplast envelope);GO:0043335(protein unfolding);GO:0006457(protein folding);GO:0009570(chloroplast stroma);GO:0010286(heat acclimation);GO:0045727(positive regulat…
AGK2	MSTRG.12982.2;MSTRG.12982.1;MSTRG.12982.3;AT3G57550.1;AT3G57550.2	4.07086	0.0018927	up	guanylate kinase ;; guanylate kinase (AGK2); CONTAINS InterPro DOMAIN/s: Guanylate kinase (InterPro:IPR008144), Guanylate kinase/L-type calcium channel (InterPro:IPR008145), Guanylate kinase, conserved site (InterPro:IPR020590), Guanylate kinase, sub-group (InterPro:IPR017665); BEST Arabidopsis thaliana protein match is: guanylate kinase 1 (TAIR:AT2G41880.1); Has 35333 Blast hits to 34131 protein…	GO:0009117(nucleotide metabolic process);GO:0010200(response to chitin);GO:0030968(endoplasmic reticulum unfolded protein response);GO:0005737(cytoplasm);GO:0050832(defense response to fungus);GO:0004385(guanylate kinase activity)
AT4G21410	MSTRG.15081.2;MSTRG.15081.1;MSTRG.15081.4;MSTRG.15081.5;MSTRG.15081.6;MSTRG.15081.7;MSTRG.15081.8;MSTRG.15081.10;MSTRG.15081.9;AT4G21400.1;MSTRG.15081.12;MSTRG.15081.13;MSTRG.15081.14;MSTRG.15081.15;MSTRG.15081.16;AT4G21410.1	4.0664	0.00826156	up	cysteine-rich RLK (RECEPTOR-like protein kinase) 29 ;; cysteine-rich RLK (RECEPTOR-like protein kinase) 29 (CRK29); FUNCTIONS IN: kinase activity; INVOLVED IN: response to abscisic acid stimulus; LOCATED IN: plasma membrane, vacuole; EXPRESSED IN: 21 plant structures; EXPRESSED DURING: 13 growth stages; CONTAINS InterPro DOMAIN/s: Protein kinase, ATP binding site (InterPro:IPR017441), Protein kin…	GO:0005773(vacuole);GO:0016301(kinase activity);GO:0005886(plasma membrane);GO:0009737(response to abscisic acid);GO:0005576(extracellular region)
AT4G39830	AT4G39830.1;MSTRG.16786.2	4.06062	0.000465475	up	NA	NA
AT1G76070	AT1G76070.1	4.05855	8.36689e-06	up	NA	NA
AT5G26920	AT5G26920.2;AT5G26920.1	4.05601	0.00693077	up	Cam-binding protein 60-like G ;; Cam-binding protein 60-like G (CBP60G); FUNCTIONS IN: calmodulin binding; INVOLVED IN: defense response to bacterium, incompatible interaction, salicylic acid biosynthetic process, response to molecule of bacterial origin, response to bacterium; EXPRESSED IN: 15 plant structures; EXPRESSED DURING: 9 growth stages; CONTAINS InterPro DOMAIN/s: Calmodulin binding pro…	GO:0000165(MAPK cascade);GO:0009862(systemic acquired resistance, salicylic acid mediated signaling pathway);GO:0006612(protein targeting to membrane);GO:0045088(regulation of innate immune response);GO:0009816(defense response to bacterium, incompatible interaction);GO:0010112(regulation of systemic acquired resistance);GO:0019684(photosynthesis, light reaction);GO:0009627(systemic acquired resi…
AT4G25110	AT4G25110.2;AT4G25110.1	4.04475	0.00657857	up	metacaspase 2 ;; metacaspase 2 (MC2); FUNCTIONS IN: cysteine-type endopeptidase activity; INVOLVED IN: proteolysis; EXPRESSED IN: 7 plant structures; EXPRESSED DURING: 8 growth stages; CONTAINS InterPro DOMAIN/s: Zinc finger, LSD1-type (InterPro:IPR005735), Peptidase C14, caspase catalytic (InterPro:IPR011600); BEST Arabidopsis thaliana protein match is: metacaspase 1 (TAIR:AT1G02170.1); Has 3533…	GO:0043069(negative regulation of programmed cell death);GO:0002237(response to molecule of bacterial origin);GO:0006508(proteolysis)
AT1G53430	MSTRG.3575.1;MSTRG.3575.2;AT1G53430.2;AT1G53430.1;MSTRG.3575.6	4.04411	0.0106048	up	NA	NA
AT5G54860	AT5G54860.1	4.0414	0.00709404	up	Major facilitator superfamily protein ;; Major facilitator superfamily protein; FUNCTIONS IN: transporter activity; INVOLVED IN: transport; LOCATED IN: endomembrane system, membrane; EXPRESSED IN: 23 plant structures; EXPRESSED DURING: 15 growth stages; CONTAINS InterPro DOMAIN/s: Major facilitator superfamily, general substrate transporter (InterPro:IPR016196), Biopterin transport-related protei…	GO:0009697(salicylic acid biosynthetic process);GO:0009627(systemic acquired resistance);GO:0006810(transport);GO:0016020(membrane);GO:0005215(transporter activity)
AT5G25450	AT5G25450.1;AT5G25450.2	4.02607	0.00136651	up	Cytochrome bd ubiquinol oxidase, 14kDa subunit ;; Cytochrome bd ubiquinol oxidase, 14kDa subunit; FUNCTIONS IN: ubiquinol-cytochrome-c reductase activity; INVOLVED IN: mitochondrial electron transport, ubiquinol to cytochrome c; LOCATED IN: mitochondrion, mitochondrial respiratory chain complex III; EXPRESSED IN: 21 plant structures; EXPRESSED DURING: 13 growth stages; CONTAINS InterPro DOMAIN/s:…	GO:0006122(mitochondrial electron transport, ubiquinol to cytochrome c);GO:0005739(mitochondrion);GO:0005750(mitochondrial respiratory chain complex III);GO:0008121(ubiquinol-cytochrome-c reductase activity);GO:0016020(membrane)
AT1G35350	MSTRG.2939.1;MSTRG.2939.2;MSTRG.2939.3;AT1G35350.1	4.01211	0.00690964	up	EXS (ERD1/XPR1/SYG1) family protein ;; EXS (ERD1/XPR1/SYG1) family protein; LOCATED IN: integral to membrane; EXPRESSED IN: 18 plant structures; EXPRESSED DURING: 9 growth stages; CONTAINS InterPro DOMAIN/s: EXS, C-terminal (InterPro:IPR004342), SPX, N-terminal (InterPro:IPR004331); BEST Arabidopsis thaliana protein match is: EXS (ERD1/XPR1/SYG1) family protein (TAIR:AT1G26730.1); Has 1149 Blast …	GO:0006817(phosphate ion transport);GO:0016021(integral component of membrane);GO:0016036(cellular response to phosphate starvation);GO:0005886(plasma membrane)
AT1G69840	AT1G69840.7;MSTRG.4786.2;MSTRG.4786.3;AT1G69840.3;AT1G69840.2;AT1G69840.6;MSTRG.4786.4;AT1G69840.4;AT1G69840.5;AT1G69840.1	4.00523	0.0056957	up	SPFH/Band 7/PHB domain-containing membrane-associated protein family ;; SPFH/Band 7/PHB domain-containing membrane-associated protein family; INVOLVED IN: biological_process unknown; EXPRESSED IN: 24 plant structures; EXPRESSED DURING: 15 growth stages; CONTAINS InterPro DOMAIN/s: Band 7 protein (InterPro:IPR001107); BEST Arabidopsis thaliana protein match is: SPFH/Band 7/PHB domain-containing me…	GO:0005773(vacuole);GO:0005886(plasma membrane);GO:0005774(vacuolar membrane);GO:0009507(chloroplast);GO:0008150(biological_process);GO:0009506(plasmodesma);GO:0043424(protein histidine kinase binding);GO:0005515(protein binding)
CK1	AT1G71697.1	3.99863	0.0475522	up	choline kinase 1 ;; choline kinase 1 (CK1); FUNCTIONS IN: choline kinase activity; INVOLVED IN: response to salt stress, response to wounding; LOCATED IN: cellular_component unknown; EXPRESSED IN: 24 plant structures; EXPRESSED DURING: 15 growth stages; CONTAINS InterPro DOMAIN/s: Choline kinase, N-terminal (InterPro:IPR007521), Choline/ethanolamine kinase (InterPro:IPR002573), Protein kinase-lik…	GO:0010200(response to chitin);GO:0009695(jasmonic acid biosynthetic process);GO:0005737(cytoplasm);GO:0009753(response to jasmonic acid);GO:0009611(response to wounding);GO:0009620(response to fungus);GO:0004103(choline kinase activity)
AT5G03720	MSTRG.17070.1;AT5G03720.1	3.98549	0.0342229	up	heat shock transcription factor A3 ;; heat shock transcription factor A3 (HSFA3); FUNCTIONS IN: DNA binding, sequence-specific DNA binding transcription factor activity; INVOLVED IN: response to heat, regulation of transcription, DNA-dependent, response to chitin; LOCATED IN: nucleus; EXPRESSED IN: 13 plant structures; EXPRESSED DURING: 9 growth stages; CONTAINS InterPro DOMAIN/s: Winged helix-tu…	GO:0003677(DNA binding);GO:0006355(regulation of transcription, DNA-templated);GO:0009408(response to heat);GO:0005634(nucleus);GO:0010200(response to chitin);GO:0003700(sequence-specific DNA binding transcription factor activity)
AT5G46510	MSTRG.19981.1;AT5G46510.1	3.95444	0.0216307	up	Disease resistance protein (TIR-NBS-LRR class) family ;; Disease resistance protein (TIR-NBS-LRR class) family; FUNCTIONS IN: transmembrane receptor activity, nucleoside-triphosphatase activity, nucleotide binding, ATP binding; INVOLVED IN: signal transduction, defense response, apoptosis, innate immune response; LOCATED IN: intrinsic to membrane; EXPRESSED IN: 21 plant structures; EXPRESSED DURI…	GO:0006952(defense response)
AT5G41100	AT5G41100.1;AT5G41100.2	3.95306	0.00104367	up	NA	NA
AT5G48530	MSTRG.20146.1;MSTRG.20146.2;AT5G48530.1	3.93434	0.00685838	up	NA	NA
AT1G08860	AT1G08860.1	3.9241	0.00711747	up	Calcium-dependent phospholipid-binding Copine family protein ;; BONZAI 3 (BON3); FUNCTIONS IN: calcium-dependent phospholipid binding; INVOLVED IN: N-terminal protein myristoylation, cellular homeostasis, positive regulation of cellular defense response, negative regulation of cell death; EXPRESSED IN: sperm cell, male gametophyte, flower, pollen tube; EXPRESSED DURING: L mature pollen stage, M g…	GO:0005886(plasma membrane);GO:0060548(negative regulation of cell death);GO:0019725(cellular homeostasis);GO:0010186(positive regulation of cellular defense response);GO:0005544(calcium-dependent phospholipid binding)
CCOAMT	AT1G67980.2;AT1G67980.1	3.90098	0.0166093	up	caffeoyl-CoA 3-O-methyltransferase ;; caffeoyl-CoA 3-O-methyltransferase (CCOAMT); CONTAINS InterPro DOMAIN/s: O-methyltransferase, family 3 (InterPro:IPR002935); BEST Arabidopsis thaliana protein match is: S-adenosyl-L-methionine-dependent methyltransferases superfamily protein (TAIR:AT1G24735.2); Has 35333 Blast hits to 34131 proteins in 2444 species: Archae - 798; Bacteria - 22429; Metazoa - 9…	GO:0009809(lignin biosynthetic process);GO:0005737(cytoplasm);GO:0042409(caffeoyl-CoA O-methyltransferase activity);GO:0005829(cytosol)
AT3G04220	MSTRG.9547.1	3.89891	0.0151329	up	NA	NA
AT3G09440	AT3G09440.2;AT3G09440.1	3.89062	0.0010286	up	Heat shock protein 70 (Hsp 70) family protein ;; Heat shock protein 70 (Hsp 70) family protein; FUNCTIONS IN: ATP binding; INVOLVED IN: protein folding, response to karrikin, response to heat; LOCATED IN: cytosol; EXPRESSED IN: 24 plant structures; EXPRESSED DURING: 13 growth stages; CONTAINS InterPro DOMAIN/s: Heat shock protein 70, conserved site (InterPro:IPR018181), Heat shock protein Hsp70 (…	GO:0009506(plasmodesma);GO:0005774(vacuolar membrane);GO:0022626(cytosolic ribosome);GO:0009408(response to heat);GO:0005829(cytosol);GO:0005515(protein binding);GO:0005794(Golgi apparatus);GO:0006457(protein folding);GO:0009615(response to virus);GO:0016363(nuclear matrix);GO:0009507(chloroplast);GO:0080167(response to karrikin);GO:0042542(response to hydrogen peroxide);GO:0002020(protease bindi…
AT1G05340	AT1G05340.1	3.88901	0.0136943	up	NA	NA
AT3G57330	AT3G57330.1	3.87237	0.000312353	up	autoinhibited Ca2+-ATPase 11 ;; autoinhibited Ca2+-ATPase 11 (ACA11); FUNCTIONS IN: calcium-transporting ATPase activity, calmodulin binding; INVOLVED IN: defense response to bacterium, negative regulation of programmed cell death, anion homeostasis; LOCATED IN: plant-type vacuole membrane, chloroplast, plasma membrane, vacuole; EXPRESSED IN: 26 plant structures; EXPRESSED DURING: 15 growth stage…	GO:0009705(plant-type vacuole membrane);GO:0009963(positive regulation of flavonoid biosynthetic process);GO:0055081(anion homeostasis);GO:0005773(vacuole);GO:0006612(protein targeting to membrane);GO:0043069(negative regulation of programmed cell death);GO:0042742(defense response to bacterium);GO:0005886(plasma membrane);GO:0005774(vacuolar membrane);GO:0005388(calcium-transporting ATPase activ…
AT4G25030	AT4G25030.1;AT4G25030.2	3.84215	0.0384744	up	NA	NA
AT5G67340	AT5G67340.1;MSTRG.21790.2	3.83681	0.00198462	up	NA	NA
APS1	AT3G22890.1	3.82281	0.0218497	up	ATP sulfurylase 1 ;; ATP sulfurylase 1 (APS1); FUNCTIONS IN: sulfate adenylyltransferase (ATP) activity; INVOLVED IN: response to cadmium ion, response to salt stress; LOCATED IN: chloroplast, plasma membrane, chloroplast stroma; EXPRESSED IN: 24 plant structures; EXPRESSED DURING: 15 growth stages; CONTAINS InterPro DOMAIN/s: Rossmann-like alpha/beta/alpha sandwich fold (InterPro:IPR014729), Pse…	GO:0009507(chloroplast);GO:0009570(chloroplast stroma);GO:0046686(response to cadmium ion);GO:0042742(defense response to bacterium);GO:0009735(response to cytokinin);GO:0006972(hyperosmotic response);GO:0004781(sulfate adenylyltransferase (ATP) activity);GO:0006096(glycolytic process);GO:0009684(indoleacetic acid biosynthetic process);GO:0007030(Golgi organization);GO:0006833(water transport);GO…
AT3G12740	MSTRG.10316.1;AT3G12740.1	3.82014	0.000966347	up	ALA-interacting subunit 1 ;; ALA-interacting subunit 1 (ALIS1); CONTAINS InterPro DOMAIN/s: Protein of unknown function DUF284, transmembrane eukaryotic (InterPro:IPR005045); BEST Arabidopsis thaliana protein match is: LEM3 (ligand-effect modulator 3) family protein / CDC50 family protein (TAIR:AT1G54320.1); Has 864 Blast hits to 864 proteins in 218 species: Archae - 0; Bacteria - 0; Metazoa - 25…	GO:0009738(abscisic acid-activated signaling pathway);GO:0005794(Golgi apparatus);GO:0035556(intracellular signal transduction);GO:0016020(membrane);GO:0009723(response to ethylene);GO:0015914(phospholipid transport)
AT1G02660	AT1G02660.1	3.81933	0.0164458	up	alpha/beta-Hydrolases superfamily protein ;; alpha/beta-Hydrolases superfamily protein; FUNCTIONS IN: triglyceride lipase activity; INVOLVED IN: lipid metabolic process; LOCATED IN: cellular_component unknown; EXPRESSED IN: 24 plant structures; EXPRESSED DURING: 15 growth stages; CONTAINS InterPro DOMAIN/s: Lipase, class 3 (InterPro:IPR002921); BEST Arabidopsis thaliana protein match is: alpha/be…	GO:0005576(extracellular region);GO:0004806(triglyceride lipase activity);GO:0006629(lipid metabolic process)
AT5G64890	AT5G64890.1	3.81	0.0265797	up	elicitor peptide 2 precursor ;; elicitor peptide 2 precursor (PROPEP2); BEST Arabidopsis thaliana protein match is: precursor of peptide 1 (TAIR:AT5G64900.1); Has 30201 Blast hits to 17322 proteins in 780 species: Archae - 12; Bacteria - 1396; Metazoa - 17338; Fungi - 3422; Plants - 5037; Viruses - 0; Other Eukaryotes - 2996 (source: NCBI BLink).	GO:0005737(cytoplasm);GO:0007165(signal transduction);GO:0009733(response to auxin);GO:0003674(molecular_function);GO:0009814(defense response, incompatible interaction);GO:0009723(response to ethylene);GO:0042538(hyperosmotic salinity response);GO:0009738(abscisic acid-activated signaling pathway);GO:0009414(response to water deprivation);GO:0009753(response to jasmonic acid)
AT1G61340	AT1G61340.2;AT1G61340.1	3.77203	0.00658264	up	F-box family protein ;; F-box family protein; FUNCTIONS IN: molecular_function unknown; INVOLVED IN: biological_process unknown; EXPRESSED IN: 16 plant structures; EXPRESSED DURING: 10 growth stages; BEST Arabidopsis thaliana protein match is: F-box family protein (TAIR:AT4G21510.1).	GO:0005634(nucleus);GO:0009693(ethylene biosynthetic process);GO:0003674(molecular_function);GO:0006970(response to osmotic stress);GO:0010200(response to chitin);GO:0009753(response to jasmonic acid);GO:0009651(response to salt stress);GO:0009961(response to 1-aminocyclopropane-1-carboxylic acid);GO:0009751(response to salicylic acid);GO:0009617(response to bacterium);GO:0009611(response to woun…
AT4G23810	AT4G23810.1	3.76749	0.0104184	up	WRKY family transcription factor ;; WRKY53; FUNCTIONS IN: protein binding, DNA binding, transcription activator activity, sequence-specific DNA binding transcription factor activity; INVOLVED IN: in 6 processes; LOCATED IN: nucleus, chloroplast; EXPRESSED IN: 20 plant structures; EXPRESSED DURING: 12 growth stages; CONTAINS InterPro DOMAIN/s: DNA-binding WRKY (InterPro:IPR003657); BEST Arabidopsi…	GO:0031347(regulation of defense response);GO:0009697(salicylic acid biosynthetic process);GO:0006612(protein targeting to membrane);GO:0010200(response to chitin);GO:0009862(systemic acquired resistance, salicylic acid mediated signaling pathway);GO:0006355(regulation of transcription, DNA-templated);GO:0010150(leaf senescence);GO:0009867(jasmonic acid mediated signaling pathway);GO:0042742(defe…
AT1G16420	AT1G16420.1;MSTRG.1420.2	3.7634	0.0373718	up	NA	NA
AT4G18170	MSTRG.14815.1;AT4G18170.1	3.75781	0.0142792	up	WRKY DNA-binding protein 28 ;; WRKY DNA-binding protein 28 (WRKY28); CONTAINS InterPro DOMAIN/s: DNA-binding WRKY (InterPro:IPR003657), Transcription factor, WRKY group IIc (InterPro:IPR017396); BEST Arabidopsis thaliana protein match is: WRKY DNA-binding protein 8 (TAIR:AT5G46350.1); Has 1807 Blast hits to 1807 proteins in 277 species: Archae - 0; Bacteria - 0; Metazoa - 736; Fungi - 347; Plants…	GO:0006355(regulation of transcription, DNA-templated);GO:0003700(sequence-specific DNA binding transcription factor activity);GO:0043565(sequence-specific DNA binding);GO:0006865(amino acid transport);GO:0009407(toxin catabolic process);GO:0010583(response to cyclopentenone);GO:0005634(nucleus)
AT4G00970	MSTRG.13580.1;MSTRG.13580.2;AT4G00970.1	3.75607	0.00515156	up	cysteine-rich RLK (RECEPTOR-like protein kinase) 41 ;; cysteine-rich RLK (RECEPTOR-like protein kinase) 41 (CRK41); FUNCTIONS IN: protein serine/threonine kinase activity, protein kinase activity, ATP binding; INVOLVED IN: protein amino acid phosphorylation; LOCATED IN: endomembrane system; EXPRESSED IN: 12 plant structures; EXPRESSED DURING: 9 growth stages; CONTAINS InterPro DOMAIN/s: Protein k…	GO:0009507(chloroplast);GO:0004672(protein kinase activity)
PCK2	MSTRG.21634.1;MSTRG.21634.2;AT5G65690.1	3.74315	0.0263439	up	phosphoenolpyruvate carboxykinase 2 ;; phosphoenolpyruvate carboxykinase 2 (PCK2); FUNCTIONS IN: phosphoenolpyruvate carboxykinase activity, purine nucleotide binding, phosphoenolpyruvate carboxykinase (ATP) activity, ATP binding; INVOLVED IN: gluconeogenesis; LOCATED IN: cellular_component unknown; EXPRESSED IN: stem, male gametophyte, root, flower, trichome; EXPRESSED DURING: seedling growth; C…	GO:0005737(cytoplasm);GO:0005524(ATP binding);GO:0006094(gluconeogenesis);GO:0004612(phosphoenolpyruvate carboxykinase (ATP) activity)
AT1G30700	AT1G30700.1	3.69861	0.0240193	up	FAD-binding Berberine family protein ;; FAD-binding Berberine family protein; FUNCTIONS IN: electron carrier activity, oxidoreductase activity, FAD binding, catalytic activity; LOCATED IN: endomembrane system; EXPRESSED IN: stem, hypocotyl, root, stamen; EXPRESSED DURING: 4 anthesis; CONTAINS InterPro DOMAIN/s: FAD-binding, type 2 (InterPro:IPR016166), Berberine/berberine-like (InterPro:IPR012951…	GO:0009407(toxin catabolic process);GO:0009055(electron carrier activity);GO:0006865(amino acid transport);GO:0010583(response to cyclopentenone);GO:0009507(chloroplast)
AT1G17430	AT1G17430.1	3.68863	0.017015	up	alpha/beta-Hydrolases superfamily protein ;; alpha/beta-Hydrolases superfamily protein; FUNCTIONS IN: hydrolase activity; INVOLVED IN: biological_process unknown; LOCATED IN: endomembrane system; EXPRESSED IN: 24 plant structures; EXPRESSED DURING: 13 growth stages; CONTAINS InterPro DOMAIN/s: Alpha/beta hydrolase fold-1 (InterPro:IPR000073); BEST Arabidopsis thaliana protein match is: alpha/beta…	GO:0008150(biological_process);GO:0005737(cytoplasm);GO:0016787(hydrolase activity)
AT1G76970	MSTRG.5407.1;MSTRG.5407.2;AT1G76970.1;MSTRG.5407.4	3.68528	0.000517723	up	NA	NA
AT3G25610	MSTRG.11435.2;AT3G25610.1	3.68443	0.000376822	up	ATPase E1-E2 type family protein / haloacid dehalogenase-like hydrolase family protein ;; ATPase E1-E2 type family protein / haloacid dehalogenase-like hydrolase family protein; FUNCTIONS IN: ATPase activity, coupled to transmembrane movement of ions, phosphorylative mechanism; INVOLVED IN: phospholipid transport, ATP biosynthetic process; LOCATED IN: plasma membrane; EXPRESSED IN: 12 plant struc…	GO:0015662(ATPase activity, coupled to transmembrane movement of ions, phosphorylative mechanism);GO:0005886(plasma membrane)
UGE3	AT1G63180.1	3.6738	0.0236242	up	UDP-D-glucose/UDP-D-galactose 4-epimerase 3 ;; UDP-D-glucose/UDP-D-galactose 4-epimerase 3 (UGE3); CONTAINS InterPro DOMAIN/s: NAD-dependent epimerase/dehydratase (InterPro:IPR001509), NAD(P)-binding domain (InterPro:IPR016040), UDP-glucose 4-epimerase (InterPro:IPR005886); BEST Arabidopsis thaliana protein match is: UDP-D-glucose/UDP-D-galactose 4-epimerase 1 (TAIR:AT1G12780.1); Has 41147 Blast …	GO:0003978(UDP-glucose 4-epimerase activity);GO:0005794(Golgi apparatus);GO:0046983(protein dimerization activity);GO:0050373(UDP-arabinose 4-epimerase activity);GO:0009555(pollen development)
IAA10	AT1G04090.1;MSTRG.270.2;MSTRG.270.3;AT1G04100.1	3.66786	8.02769e-05	up	indoleacetic acid-induced protein 10 ;; indoleacetic acid-induced protein 10 (IAA10); FUNCTIONS IN: sequence-specific DNA binding transcription factor activity; INVOLVED IN: response to auxin stimulus, response to chitin; LOCATED IN: nucleus; EXPRESSED IN: 7 plant structures; EXPRESSED DURING: 4 anthesis, petal differentiation and expansion stage; CONTAINS InterPro DOMAIN/s: Aux/IAA-ARF-dimerisat…	GO:0010200(response to chitin);GO:0005634(nucleus);GO:0002679(respiratory burst involved in defense response);GO:0009733(response to auxin);GO:0003700(sequence-specific DNA binding transcription factor activity);GO:0035556(intracellular signal transduction)
PGP21	MSTRG.13376.1;AT3G62150.1	3.6448	0.000894249	up	P-glycoprotein 21 ;; P-glycoprotein 21 (PGP21); FUNCTIONS IN: ATPase activity, coupled to transmembrane movement of substances; INVOLVED IN: transport, transmembrane transport; LOCATED IN: plasma membrane; EXPRESSED IN: 14 plant structures; EXPRESSED DURING: 8 growth stages; CONTAINS InterPro DOMAIN/s: ATPase, AAA+ type, core (InterPro:IPR003593), ABC transporter-like (InterPro:IPR003439), ABC tr…	GO:0010328(auxin influx transmembrane transporter activity);GO:0005886(plasma membrane);GO:0005774(vacuolar membrane);GO:0042626(ATPase activity, coupled to transmembrane movement of substances);GO:0060919(auxin influx);GO:0010315(auxin efflux);GO:0010329(auxin efflux transmembrane transporter activity)
AT1G62305	AT1G62305.1;AT1G62305.2	3.6394	4.63252e-05	up	Core-2/I-branching beta-1,6-N-acetylglucosaminyltransferase family protein ;; Core-2/I-branching beta-1,6-N-acetylglucosaminyltransferase family protein; CONTAINS InterPro DOMAIN/s: Core-2/I-Branching enzyme (InterPro:IPR021141); BEST Arabidopsis thaliana protein match is: Core-2/I-branching beta-1,6-N-acetylglucosaminyltransferase family protein (TAIR:AT1G11940.1); Has 35333 Blast hits to 34131 …	GO:0016757(transferase activity, transferring glycosyl groups);GO:0005794(Golgi apparatus);GO:0005739(mitochondrion)
AT1G51820	MSTRG.3440.1;MSTRG.3440.2;MSTRG.3440.3;AT1G51820.1	3.63938	0.0221006	up	Leucine-rich repeat protein kinase family protein ;; Leucine-rich repeat protein kinase family protein; FUNCTIONS IN: kinase activity; INVOLVED IN: protein amino acid phosphorylation; LOCATED IN: endomembrane system; EXPRESSED IN: 10 plant structures; EXPRESSED DURING: 7 growth stages; CONTAINS InterPro DOMAIN/s: Protein kinase, ATP binding site (InterPro:IPR017441), Protein kinase, catalytic dom…	GO:0016301(kinase activity);GO:0010200(response to chitin);GO:0002679(respiratory burst involved in defense response);GO:0005886(plasma membrane);GO:0015824(proline transport)
AT4G08850	MSTRG.14010.1;AT4G08850.1;AT4G08850.2	3.63743	0.0011445	up	Leucine-rich repeat receptor-like protein kinase family protein ;; Leucine-rich repeat receptor-like protein kinase family protein; FUNCTIONS IN: kinase activity; INVOLVED IN: protein amino acid phosphorylation; LOCATED IN: plasma membrane, membrane; EXPRESSED IN: 23 plant structures; EXPRESSED DURING: 13 growth stages; CONTAINS InterPro DOMAIN/s: Protein kinase, ATP binding site (InterPro:IPR017…	GO:0006468(protein phosphorylation);GO:0005634(nucleus);GO:0009627(systemic acquired resistance);GO:0005886(plasma membrane);GO:0016020(membrane);GO:0016301(kinase activity);GO:0006995(cellular response to nitrogen starvation);GO:0009506(plasmodesma);GO:0006857(oligopeptide transport);GO:0031347(regulation of defense response)
AT3G09830	AT3G09830.1;MSTRG.10057.2;MSTRG.10057.3;AT3G09830.2	3.63384	0.00417326	up	Protein kinase superfamily protein ;; Protein kinase superfamily protein; FUNCTIONS IN: protein kinase activity, kinase activity, ATP binding; INVOLVED IN: protein amino acid phosphorylation; LOCATED IN: plasma membrane; EXPRESSED IN: 23 plant structures; EXPRESSED DURING: 13 growth stages; CONTAINS InterPro DOMAIN/s: Protein kinase, ATP binding site (InterPro:IPR017441), Protein kinase, catalyti…	GO:0009693(ethylene biosynthetic process);GO:0005886(plasma membrane);GO:0009697(salicylic acid biosynthetic process);GO:0031347(regulation of defense response);GO:0006612(protein targeting to membrane);GO:0010363(regulation of plant-type hypersensitive response);GO:0009627(systemic acquired resistance);GO:0016301(kinase activity);GO:0043069(negative regulation of programmed cell death)
AT3G57460	MSTRG.12974.1;MSTRG.12974.2;MSTRG.12974.3;AT3G57460.1;MSTRG.12974.5	3.63152	0.00396749	up	NA	NA
AT5G62030	AT5G62030.1	3.63124	0.0437304	up	diphthamide synthesis DPH2 family protein ;; diphthamide synthesis DPH2 family protein; CONTAINS InterPro DOMAIN/s: Diphthamide synthesis, DHP1 (InterPro:IPR016435), Diphthamide synthesis, DPH1/DHP2 (InterPro:IPR002728); BEST Arabidopsis thaliana protein match is: diphthamide synthesis DPH2 family protein (TAIR:AT3G59630.1); Has 1807 Blast hits to 1807 proteins in 277 species: Archae - 0; Bacteri…	GO:0003674(molecular_function);GO:0005737(cytoplasm)
PLDGAMMA1	AT4G11840.1;MSTRG.14220.1;MSTRG.14220.3;MSTRG.14220.4;MSTRG.14220.5;MSTRG.14220.6;AT4G11845.1;AT4G11850.1	3.62359	0.0105833	up	phospholipase D gamma 1 ;; phospholipase D gamma 1 (PLDGAMMA1); FUNCTIONS IN: phospholipase D activity, protein binding, phosphatidylinositol-4,5-bisphosphate binding; INVOLVED IN: defense response to bacterium, incompatible interaction, embryo development ending in seed dormancy; LOCATED IN: plasma membrane; EXPRESSED IN: 20 plant structures; EXPRESSED DURING: 12 growth stages; CONTAINS InterPro…	GO:0006643(membrane lipid metabolic process);GO:0005546(phosphatidylinositol-4,5-bisphosphate binding);GO:0009793(embryo development ending in seed dormancy);GO:0004630(phospholipase D activity);GO:0005515(protein binding);GO:0010044(response to aluminum ion);GO:0005886(plasma membrane);GO:0006979(response to oxidative stress);GO:0009816(defense response to bacterium, incompatible interaction)
AT2G22300	AT2G22300.2;AT2G22300.1;MSTRG.6913.3	3.61057	0.000875486	up	NA	NA
AT5G46410	MSTRG.19975.1;AT5G46410.1;AT5G46410.2;MSTRG.19975.2;MSTRG.19975.5;MSTRG.19975.6	3.60614	0.00123066	up	NA	NA
AT2G15042	MSTRG.6360.1;MSTRG.6360.2;AT2G15042.1	3.59505	0.00137062	up	Leucine-rich repeat (LRR) family protein ;; Leucine-rich repeat (LRR) family protein; INVOLVED IN: biological_process unknown; LOCATED IN: mitochondrion; CONTAINS InterPro DOMAIN/s: Leucine-rich repeat (InterPro:IPR001611); BEST Arabidopsis thaliana protein match is: receptor like protein 34 (TAIR:AT3G11010.1); Has 56306 Blast hits to 17936 proteins in 777 species: Archae - 23; Bacteria - 1630; M…	GO:0005886(plasma membrane)
AT1G67060	MSTRG.4533.1;AT1G67060.1	3.59373	0.000879204	up	NA	NA
AT1G63860	MSTRG.4275.1;MSTRG.4275.2;MSTRG.4275.3;AT1G63860.1	3.58942	0.00825131	up	Disease resistance protein (TIR-NBS-LRR class) family ;; Disease resistance protein (TIR-NBS-LRR class) family; FUNCTIONS IN: transmembrane receptor activity, ATP binding; INVOLVED IN: signal transduction, defense response, apoptosis, innate immune response; LOCATED IN: intrinsic to membrane; CONTAINS InterPro DOMAIN/s: NB-ARC (InterPro:IPR002182), Leucine-rich repeat (InterPro:IPR001611), Diseas…	GO:0009507(chloroplast)
AT4G40080	AT4G40080.1;MSTRG.16818.2	3.55926	0.0062247	up	NA	NA
AT1G30070	AT1G30070.1;AT1G30070.2	3.55015	0.00728018	up	SGS domain-containing protein ;; SGS domain-containing protein; FUNCTIONS IN: molecular_function unknown; INVOLVED IN: biological_process unknown; EXPRESSED IN: 23 plant structures; EXPRESSED DURING: 13 growth stages; CONTAINS InterPro DOMAIN/s: Siah interacting protein, N-terminal (InterPro:IPR015120), CS-like domain (InterPro:IPR007052), SGS (InterPro:IPR007699), HSP20-like chaperone (InterPro:…	GO:0009644(response to high light intensity);GO:0006457(protein folding);GO:0005634(nucleus);GO:0003674(molecular_function);GO:0034976(response to endoplasmic reticulum stress);GO:0005886(plasma membrane);GO:0008150(biological_process);GO:0042542(response to hydrogen peroxide);GO:0009408(response to heat)
AT2G45360	AT2G45360.1	3.54363	0.0311729	up	Protein of unknown function (DUF1442) ;; Protein of unknown function (DUF1442); CONTAINS InterPro DOMAIN/s: Protein of unknown function DUF1442 (InterPro:IPR009902); BEST Arabidopsis thaliana protein match is: Protein of unknown function (DUF1442) (TAIR:AT3G60780.1); Has 113 Blast hits to 112 proteins in 16 species: Archae - 0; Bacteria - 6; Metazoa - 0; Fungi - 0; Plants - 107; Viruses - 0; Othe…	GO:0008150(biological_process);GO:0005634(nucleus);GO:0003674(molecular_function)
AT5G39785	MSTRG.19414.1;AT5G39785.1;AT5G39785.2	3.54125	0.0165538	up	Protein of unknown function (DUF1666) ;; FUNCTIONS IN: structural constituent of ribosome; INVOLVED IN: translation; LOCATED IN: ribosome, intracellular; EXPRESSED IN: 23 plant structures; EXPRESSED DURING: 14 growth stages; CONTAINS InterPro DOMAIN/s: Ribosomal protein L34e (InterPro:IPR008195), Protein of unknown function DUF1666 (InterPro:IPR012870); BEST Arabidopsis thaliana protein match is:…	GO:0005634(nucleus)
AT2G23100	AT2G23100.1	3.53583	0.017877	up	Cysteine/Histidine-rich C1 domain family protein ;; Cysteine/Histidine-rich C1 domain family protein; FUNCTIONS IN: zinc ion binding; LOCATED IN: chloroplast; CONTAINS InterPro DOMAIN/s: Zinc finger, PHD-type (InterPro:IPR001965), DC1 (InterPro:IPR004146), C1-like (InterPro:IPR011424); BEST Arabidopsis thaliana protein match is: Cysteine/Histidine-rich C1 domain family protein (TAIR:AT5G42280.1);…	NA
AT4G29900	MSTRG.15866.1;AT4G29900.1	3.53268	0.00043456	up	autoinhibited Ca(2+)-ATPase 10 ;; autoinhibited Ca(2+)-ATPase 10 (ACA10); FUNCTIONS IN: calcium-transporting ATPase activity, calmodulin binding; INVOLVED IN: shoot development, inflorescence morphogenesis; LOCATED IN: plasma membrane; EXPRESSED IN: 25 plant structures; EXPRESSED DURING: 13 growth stages; CONTAINS InterPro DOMAIN/s: ATPase, P-type, ATPase-associated domain (InterPro:IPR008250), A…	GO:0005886(plasma membrane);GO:0005388(calcium-transporting ATPase activity);GO:0006816(calcium ion transport);GO:0006882(cellular zinc ion homeostasis);GO:0005516(calmodulin binding);GO:0009506(plasmodesma);GO:0009624(response to nematode);GO:0048281(inflorescence morphogenesis);GO:0048367(shoot system development)
AT1G15330	AT1G15330.1	3.53133	0.0364698	up	Cystathionine beta-synthase (CBS) protein ;; Cystathionine beta-synthase (CBS) protein; CONTAINS InterPro DOMAIN/s: Cystathionine beta-synthase, core (InterPro:IPR000644); BEST Arabidopsis thaliana protein match is: Cystathionine beta-synthase (CBS) family protein (TAIR:AT1G80090.1); Has 526 Blast hits to 526 proteins in 132 species: Archae - 6; Bacteria - 4; Metazoa - 257; Fungi - 91; Plants - 1…	GO:0048443(stamen development);GO:0003006(developmental process involved in reproduction);GO:0009555(pollen development);GO:0005737(cytoplasm);GO:0010183(pollen tube guidance);GO:0009553(embryo sac development)
AT1G11925	AT1G11925.1	3.5276	0.00340545	up	Stigma-specific Stig1 family protein ;; Stigma-specific Stig1 family protein; FUNCTIONS IN: molecular_function unknown; INVOLVED IN: biological_process unknown; LOCATED IN: endomembrane system; CONTAINS InterPro DOMAIN/s: Stigma-specific protein Stig1 (InterPro:IPR006969); BEST Arabidopsis thaliana protein match is: Stigma-specific Stig1 family protein (TAIR:AT1G50720.1); Has 350 Blast hits to 21…	GO:0003674(molecular_function);GO:0008150(biological_process);GO:0005576(extracellular region)
AT2G13650	MSTRG.6303.1;MSTRG.6303.2;AT2G13650.1;MSTRG.6303.5;AT2G13650.2	3.49518	0.039736	up	golgi nucleotide sugar transporter 1 ;; golgi nucleotide sugar transporter 1 (GONST1); FUNCTIONS IN: GDP-mannose transmembrane transporter activity, nucleotide-sugar transmembrane transporter activity; INVOLVED IN: GDP-mannose transport; LOCATED IN: Golgi apparatus; EXPRESSED IN: 22 plant structures; EXPRESSED DURING: 13 growth stages; BEST Arabidopsis thaliana protein match is: golgi nucleotide …	GO:0005794(Golgi apparatus);GO:0005338(nucleotide-sugar transmembrane transporter activity);GO:0015784(GDP-mannose transport);GO:0005886(plasma membrane);GO:0005458(GDP-mannose transmembrane transporter activity)
AT1G67365	AT1G67365.1	3.49371	0.000557681	up	other RNA ;;	GO:0003674(molecular_function);GO:0008150(biological_process);GO:0005575(cellular_component)
PEN2	AT2G44490.1;MSTRG.8887.2	3.49157	0.00298233	up	NA	NA
AT2G01670	MSTRG.5832.1;AT2G01670.1	3.48867	0.0100566	up	nudix hydrolase homolog 17 ;; nudix hydrolase homolog 17 (NUDT17); FUNCTIONS IN: hydrolase activity; INVOLVED IN: biological_process unknown; EXPRESSED IN: 23 plant structures; EXPRESSED DURING: 15 growth stages; CONTAINS InterPro DOMAIN/s: NUDIX hydrolase domain-like (InterPro:IPR015797), NUDIX hydrolase domain (InterPro:IPR000086); BEST Arabidopsis thaliana protein match is: nudix hydrolase hom…	GO:0005739(mitochondrion);GO:0016787(hydrolase activity)
AT4G00330	AT4G00330.1;MSTRG.13518.2	3.48849	0.00511059	up	NA	NA
AT1G80840	MSTRG.5667.1;AT1G80840.1;MSTRG.5667.3	3.48636	0.00144183	up	NA	NA
AT1G72416	MSTRG.5002.1;MSTRG.5002.2;AT1G72416.2;AT1G72416.5;AT1G72416.1;AT1G72416.4;AT1G72416.3	3.47966	0.0132573	up	Chaperone DnaJ-domain superfamily protein ;; Chaperone DnaJ-domain superfamily protein; INVOLVED IN: biological_process unknown; LOCATED IN: cellular_component unknown; BEST Arabidopsis thaliana protein match is: Chaperone DnaJ-domain superfamily protein (TAIR:AT3G14200.1).	GO:0005737(cytoplasm)
AT2G04520	AT2G04520.1	3.47264	0.0472726	up	Nucleic acid-binding, OB-fold-like protein ;; Nucleic acid-binding, OB-fold-like protein; FUNCTIONS IN: RNA binding, translation initiation factor activity; INVOLVED IN: translational initiation; LOCATED IN: cellular_component unknown; EXPRESSED IN: 24 plant structures; EXPRESSED DURING: 15 growth stages; CONTAINS InterPro DOMAIN/s: Nucleic acid-binding, OB-fold-like (InterPro:IPR016027), Nucleic…	GO:0003743(translation initiation factor activity);GO:0006413(translational initiation);GO:0005634(nucleus);GO:0005829(cytosol)
AT5G42830	MSTRG.19668.1;MSTRG.19668.2;AT5G42830.1	3.4666	0.00527073	up	HXXXD-type acyl-transferase family protein ;; HXXXD-type acyl-transferase family protein; FUNCTIONS IN: transferase activity, transferring acyl groups other than amino-acyl groups, transferase activity; INVOLVED IN: biological_process unknown; LOCATED IN: cellular_component unknown; EXPRESSED IN: 17 plant structures; EXPRESSED DURING: 12 growth stages; CONTAINS InterPro DOMAIN/s: Transferase (Int…	GO:0005829(cytosol);GO:0016740(transferase activity);GO:0005737(cytoplasm)
AT1G12880	MSTRG.1090.1;MSTRG.1090.2;AT1G12880.1	3.45966	0.0239613	up	nudix hydrolase homolog 12 ;; nudix hydrolase homolog 12 (NUDT12); FUNCTIONS IN: hydrolase activity; INVOLVED IN: biological_process unknown; EXPRESSED IN: 23 plant structures; EXPRESSED DURING: 15 growth stages; CONTAINS InterPro DOMAIN/s: NUDIX hydrolase domain-like (InterPro:IPR015797), NUDIX hydrolase, conserved site (InterPro:IPR020084), NUDIX hydrolase domain (InterPro:IPR000086); BEST Arab…	GO:0016787(hydrolase activity);GO:0005739(mitochondrion)
AT1G13480	AT1G13480.1	3.45691	0.00581586	up	Protein of unknown function (DUF1262) ;; Protein of unknown function (DUF1262); CONTAINS InterPro DOMAIN/s: Protein of unknown function DUF1262 (InterPro:IPR010683); BEST Arabidopsis thaliana protein match is: Protein of unknown function (DUF1262) (TAIR:AT1G13520.1); Has 111 Blast hits to 104 proteins in 9 species: Archae - 0; Bacteria - 0; Metazoa - 0; Fungi - 0; Plants - 111; Viruses - 0; Other…	GO:0003674(molecular_function);GO:0005575(cellular_component);GO:0008150(biological_process)
AT5G37070	MSTRG.19251.1;AT5G37070.1	3.4561	0.0025604	up	Protein of unknown function, DUF538 ;; Protein of unknown function, DUF538; CONTAINS InterPro DOMAIN/s: Protein of unknown function DUF538 (InterPro:IPR007493); BEST Arabidopsis thaliana protein match is: Protein of unknown function, DUF538 (TAIR:AT3G08890.2); Has 1807 Blast hits to 1807 proteins in 277 species: Archae - 0; Bacteria - 0; Metazoa - 736; Fungi - 347; Plants - 385; Viruses - 0; Othe…	GO:0005575(cellular_component);GO:0008150(biological_process)
AT5G46470	MSTRG.19983.1;MSTRG.19983.2;MSTRG.19983.4;MSTRG.19983.5;MSTRG.19983.6;AT5G46470.1;MSTRG.19983.8	3.45399	0.0161305	up	NA	NA
CPK4	AT4G09570.1	3.44987	0.0042867	up	calcium-dependent protein kinase 4 ;; calcium-dependent protein kinase 4 (CPK4); CONTAINS InterPro DOMAIN/s: Protein kinase, ATP binding site (InterPro:IPR017441), EF-Hand 1, calcium-binding site (InterPro:IPR018247), Serine/threonine-protein kinase domain (InterPro:IPR002290), Calcium-binding EF-hand (InterPro:IPR002048), EF-hand-like domain (InterPro:IPR011992), EF-hand (InterPro:IPR018248), Se…	GO:0030968(endoplasmic reticulum unfolded protein response);GO:0009789(positive regulation of abscisic acid-activated signaling pathway);GO:0006468(protein phosphorylation);GO:0009863(salicylic acid mediated signaling pathway);GO:0005515(protein binding);GO:0004672(protein kinase activity);GO:0004683(calmodulin-dependent protein kinase activity);GO:0009697(salicylic acid biosynthetic process);GO:…
AT5G64750	AT5G64750.1	3.44325	0.0132247	up	Integrase-type DNA-binding superfamily protein ;; ABA REPRESSOR1 (ABR1); CONTAINS InterPro DOMAIN/s: DNA-binding, integrase-type (InterPro:IPR016177), Pathogenesis-related transcriptional factor/ERF, DNA-binding (InterPro:IPR001471); BEST Arabidopsis thaliana protein match is: Integrase-type DNA-binding superfamily protein (TAIR:AT5G61890.1); Has 1807 Blast hits to 1807 proteins in 277 species: A…	GO:0006355(regulation of transcription, DNA-templated);GO:0009788(negative regulation of abscisic acid-activated signaling pathway);GO:0006970(response to osmotic stress);GO:0009737(response to abscisic acid);GO:0050832(defense response to fungus);GO:0003700(sequence-specific DNA binding transcription factor activity);GO:0005634(nucleus);GO:0009749(response to glucose);GO:0003677(DNA binding)
GSTF2	AT4G02520.1	3.43754	0.00284662	up	glutathione S-transferase PHI 2 ;; glutathione S-transferase PHI 2 (GSTF2); FUNCTIONS IN: glutathione transferase activity, glutathione binding; INVOLVED IN: in 6 processes; LOCATED IN: in 7 components; EXPRESSED IN: phloem, cotyledon, root, cultured cell, leaf; EXPRESSED DURING: seedling growth; CONTAINS InterPro DOMAIN/s: Thioredoxin fold (InterPro:IPR012335), Glutathione S-transferase, C-termi…	GO:0046686(response to cadmium ion);GO:0005886(plasma membrane);GO:0004364(glutathione transferase activity);GO:0010043(response to zinc ion);GO:0009570(chloroplast stroma);GO:0050832(defense response to fungus);GO:0009651(response to salt stress);GO:0009407(toxin catabolic process);GO:0009409(response to cold);GO:0005773(vacuole);GO:0043231(intracellular membrane-bounded organelle);GO:2001227(qu…
AT1G17147	MSTRG.1483.1;AT1G17145.1;AT1G17147.1	3.43365	0.023199	up	VQ motif-containing protein ;; VQ motif-containing protein; FUNCTIONS IN: molecular_function unknown; INVOLVED IN: biological_process unknown; LOCATED IN: cellular_component unknown; CONTAINS InterPro DOMAIN/s: VQ (InterPro:IPR008889); BEST Arabidopsis thaliana protein match is: VQ motif-containing protein (TAIR:AT1G78410.1); Has 30201 Blast hits to 17322 proteins in 780 species: Archae - 12; Bac…	GO:0003674(molecular_function);GO:0008150(biological_process)
CNGC10	MSTRG.31.2;MSTRG.31.1;AT1G01340.1;AT1G01340.2	3.43275	0.0141568	up	cyclic nucleotide gated channel 10 ;; cyclic nucleotide gated channel 10 (CNGC10); FUNCTIONS IN: ion channel activity, cyclic nucleotide binding, calmodulin binding; INVOLVED IN: ion transport, transmembrane transport; LOCATED IN: membrane; EXPRESSED IN: 14 plant structures; EXPRESSED DURING: 10 growth stages; CONTAINS InterPro DOMAIN/s: Cyclic nucleotide-binding (InterPro:IPR000595), Cyclic nucl…	GO:0005886(plasma membrane);GO:0005516(calmodulin binding);GO:0005216(ion channel activity);GO:0030551(cyclic nucleotide binding)
AT2G31345	AT2G31345.1	3.42995	0.00181457	up	NA	NA
AT4G03460	AT4G03460.1;MSTRG.13822.3;MSTRG.13822.2;MSTRG.13822.4	3.42228	0.000592771	up	NA	NA
AT5G48240	AT5G48240.2;AT5G48240.1;AT5G48240.3	3.41277	0.00528262	up	NA	NA
AT5G06560	AT5G06560.1	3.40636	0.0349557	up	Protein of unknown function, DUF593 ;; Protein of unknown function, DUF593; FUNCTIONS IN: molecular_function unknown; INVOLVED IN: biological_process unknown; LOCATED IN: cellular_component unknown; EXPRESSED IN: 24 plant structures; EXPRESSED DURING: 15 growth stages; CONTAINS InterPro DOMAIN/s: Protein of unknown function DUF593 (InterPro:IPR007656); BEST Arabidopsis thaliana protein match is: …	GO:0008150(biological_process);GO:0005634(nucleus)
AT1G64710	AT1G64710.1;AT1G64710.2	3.40037	0.0088279	up	GroES-like zinc-binding dehydrogenase family protein ;; GroES-like zinc-binding dehydrogenase family protein; FUNCTIONS IN: oxidoreductase activity, zinc ion binding; INVOLVED IN: oxidation reduction; EXPRESSED IN: 17 plant structures; EXPRESSED DURING: 13 growth stages; CONTAINS InterPro DOMAIN/s: GroES-like (InterPro:IPR011032), Alcohol dehydrogenase GroES-like (InterPro:IPR013154), Alcohol deh…	GO:0009873(ethylene-activated signaling pathway);GO:0005737(cytoplasm)
DGK5	MSTRG.6811.1;MSTRG.6811.2;AT2G20900.4;AT2G20900.1;MSTRG.6811.5;MSTRG.6811.6;AT2G20900.2;AT2G20900.3	3.38699	0.00219981	up	diacylglycerol kinase 5 ;; diacylglycerol kinase 5 (DGK5); FUNCTIONS IN: diacylglycerol kinase activity; INVOLVED IN: activation of protein kinase C activity by G-protein coupled receptor protein signaling pathway; LOCATED IN: cellular_component unknown; EXPRESSED IN: 25 plant structures; EXPRESSED DURING: 15 growth stages; CONTAINS InterPro DOMAIN/s: Diacylglycerol kinase, catalytic domain (Inte…	GO:0009723(response to ethylene);GO:0004143(diacylglycerol kinase activity);GO:0007205(protein kinase C-activating G-protein coupled receptor signaling pathway)
AT1G51800	MSTRG.3438.1;MSTRG.3438.2;AT1G51800.1;MSTRG.3438.4	3.36344	0.00154254	up	NA	NA
AT5G60260	MSTRG.21115.1;MSTRG.21115.4;AT5G60260.1	3.35997	0.0165864	up	NA	NA
AT5G66620	MSTRG.21716.1;AT5G66620.1;MSTRG.21716.3	3.35161	0.00368595	up	NA	NA
AT1G76700	AT1G76700.1;MSTRG.5376.2	3.33606	0.0147425	up	NA	NA
CAM9	AT3G51920.1	3.33468	0.000542596	up	calmodulin 9 ;; calmodulin 9 (CAM9); FUNCTIONS IN: calcium ion binding; INVOLVED IN: response to salt stress, response to water deprivation, detection of calcium ion, calcium-mediated signaling, response to abscisic acid stimulus; LOCATED IN: cytosol, nucleus; EXPRESSED IN: 24 plant structures; EXPRESSED DURING: 13 growth stages; CONTAINS InterPro DOMAIN/s: EF-Hand 1, calcium-binding site (InterP…	GO:0005829(cytosol);GO:0030003(cellular cation homeostasis);GO:0009409(response to cold);GO:0005634(nucleus);GO:0009651(response to salt stress);GO:0009269(response to desiccation);GO:0009414(response to water deprivation);GO:0019722(calcium-mediated signaling);GO:0005515(protein binding);GO:0009612(response to mechanical stimulus);GO:0009737(response to abscisic acid);GO:0009627(systemic acquire…
AT2G40740	AT2G40740.2;AT2G40740.1	3.32858	0.0378816	up	WRKY DNA-binding protein 55 ;; WRKY DNA-binding protein 55 (WRKY55); CONTAINS InterPro DOMAIN/s: DNA-binding WRKY (InterPro:IPR003657); BEST Arabidopsis thaliana protein match is: WRKY DNA-binding protein 46 (TAIR:AT2G46400.1); Has 942 Blast hits to 929 proteins in 64 species: Archae - 0; Bacteria - 0; Metazoa - 0; Fungi - 0; Plants - 942; Viruses - 0; Other Eukaryotes - 0 (source: NCBI BLink).	GO:0003700(sequence-specific DNA binding transcription factor activity);GO:0005634(nucleus);GO:0006355(regulation of transcription, DNA-templated)
AT5G52900	AT5G52900.1	3.32669	0.0329085	up	NA	NA
AT1G16670	MSTRG.1443.1;AT1G16670.1	3.32278	0.0397365	up	Protein kinase superfamily protein ;; Protein kinase superfamily protein; FUNCTIONS IN: protein serine/threonine kinase activity, protein kinase activity, kinase activity, ATP binding; INVOLVED IN: protein amino acid phosphorylation; LOCATED IN: cellular_component unknown; EXPRESSED IN: 23 plant structures; EXPRESSED DURING: 13 growth stages; CONTAINS InterPro DOMAIN/s: Protein kinase, ATP bindin…	GO:0046777(protein autophosphorylation);GO:0004674(protein serine/threonine kinase activity);GO:0009863(salicylic acid mediated signaling pathway);GO:0030968(endoplasmic reticulum unfolded protein response);GO:0045087(innate immune response);GO:0009697(salicylic acid biosynthetic process);GO:0016301(kinase activity);GO:0009627(systemic acquired resistance);GO:0031348(negative regulation of defens…
AT5G02970	AT5G02970.1;MSTRG.17000.2;MSTRG.17000.3	3.31883	0.000438361	up	NA	NA
AT3G13080	AT3G13080.1;AT3G13080.4;AT3G13080.3	3.3158	0.00935119	up	multidrug resistance-associated protein 3 ;; multidrug resistance-associated protein 3 (MRP3); FUNCTIONS IN: chlorophyll catabolite transmembrane transporter activity, ATPase activity, coupled to transmembrane movement of substances, glutathione S-conjugate-exporting ATPase activity; INVOLVED IN: transport, transmembrane transport; LOCATED IN: apoplast, vacuolar membrane, plasma membrane, plant-t…	GO:0048046(apoplast);GO:0005774(vacuolar membrane);GO:0042626(ATPase activity, coupled to transmembrane movement of substances);GO:0005773(vacuole);GO:0000325(plant-type vacuole);GO:0005886(plasma membrane);GO:0010290(chlorophyll catabolite transmembrane transporter activity);GO:0009506(plasmodesma);GO:0015431(glutathione S-conjugate-exporting ATPase activity)
AT5G37490	AT5G37490.1	3.31467	0.00317851	up	ARM repeat superfamily protein ;; ARM repeat superfamily protein; FUNCTIONS IN: ubiquitin-protein ligase activity, binding; INVOLVED IN: response to chitin; LOCATED IN: ubiquitin ligase complex; EXPRESSED IN: 14 plant structures; EXPRESSED DURING: 7 growth stages; CONTAINS InterPro DOMAIN/s: U box domain (InterPro:IPR003613), Armadillo-like helical (InterPro:IPR011989), Armadillo-type fold (Inter…	GO:0010200(response to chitin);GO:0005634(nucleus);GO:0035556(intracellular signal transduction);GO:0002679(respiratory burst involved in defense response);GO:0009693(ethylene biosynthetic process)
AT5G54300	MSTRG.20623.1;AT5G54300.1	3.31411	0.0321929	up	Protein of unknown function (DUF761) ;; Protein of unknown function (DUF761); FUNCTIONS IN: molecular_function unknown; INVOLVED IN: biological_process unknown; LOCATED IN: endomembrane system; EXPRESSED IN: 16 plant structures; EXPRESSED DURING: 9 growth stages; CONTAINS InterPro DOMAIN/s: Protein of unknown function DUF761, plant (InterPro:IPR008480); BEST Arabidopsis thaliana protein match is:…	GO:0003674(molecular_function);GO:0015824(proline transport);GO:0008150(biological_process);GO:0009507(chloroplast)
AT4G34390	MSTRG.16292.1;AT4G34390.1	3.31392	0.0150145	up	extra-large GTP-binding protein 2 ;; extra-large GTP-binding protein 2 (XLG2); FUNCTIONS IN: guanyl nucleotide binding, signal transducer activity; INVOLVED IN: in 7 processes; LOCATED IN: nucleus; EXPRESSED IN: 28 plant structures; EXPRESSED DURING: 13 growth stages; CONTAINS InterPro DOMAIN/s: Guanine nucleotide binding protein (G-protein), alpha subunit (InterPro:IPR001019), G protein alpha su…	GO:0005834(heterotrimeric G-protein complex);GO:0009750(response to fructose);GO:0031234(extrinsic component of cytoplasmic side of plasma membrane);GO:0010555(response to mannitol);GO:0009863(salicylic acid mediated signaling pathway);GO:0009697(salicylic acid biosynthetic process);GO:0009414(response to water deprivation);GO:0009737(response to abscisic acid);GO:0006612(protein targeting to mem…
NADP-ME2	AT5G11670.1;MSTRG.17754.2	3.31227	0.00396848	up	NA	NA
ASB1	AT1G25220.2;MSTRG.2256.2;AT1G25220.1;MSTRG.2256.4	3.3081	0.00886164	up	NA	NA
ASA1	MSTRG.17249.1;AT5G05730.1;AT5G05730.2	3.30667	0.00513641	up	anthranilate synthase alpha subunit 1 ;; anthranilate synthase alpha subunit 1 (ASA1); CONTAINS InterPro DOMAIN/s: Anthranilate synthase component I, N-terminal (InterPro:IPR006805), Chorismate binding, C-terminal (InterPro:IPR015890), ADC synthase (InterPro:IPR005801), Anthranilate synthase component I (InterPro:IPR019999), Anthranilate synthase component I, PabB-like (InterPro:IPR005256); BEST …	GO:0050832(defense response to fungus);GO:0009684(indoleacetic acid biosynthetic process);GO:0019761(glucosinolate biosynthetic process);GO:0031348(negative regulation of defense response);GO:0009409(response to cold);GO:0006567(threonine catabolic process);GO:0009753(response to jasmonic acid);GO:0009723(response to ethylene);GO:0009862(systemic acquired resistance, salicylic acid mediated signa…
AT5G25170	AT5G25170.1	3.30444	0.00477078	up	PPPDE putative thiol peptidase family protein ;; PPPDE putative thiol peptidase family protein; FUNCTIONS IN: molecular_function unknown; INVOLVED IN: biological_process unknown; LOCATED IN: plasma membrane; EXPRESSED IN: 23 plant structures; EXPRESSED DURING: 13 growth stages; CONTAINS InterPro DOMAIN/s: Protein of unknown function DUF862, eukaryotic (InterPro:IPR008580); BEST Arabidopsis thalia…	GO:0003674(molecular_function);GO:0005886(plasma membrane);GO:0008150(biological_process);GO:0005737(cytoplasm)
AT3G44400	AT3G44400.2;MSTRG.11880.2;AT3G44400.1	3.29966	0.0457106	up	Disease resistance protein (TIR-NBS-LRR class) family ;; Disease resistance protein (TIR-NBS-LRR class) family; FUNCTIONS IN: transmembrane receptor activity, nucleoside-triphosphatase activity, nucleotide binding, ATP binding; INVOLVED IN: signal transduction, apoptosis, defense response, innate immune response; LOCATED IN: intrinsic to membrane, endomembrane system; EXPRESSED IN: 20 plant struc…	GO:0005737(cytoplasm);GO:0006952(defense response)
AT3G08710	MSTRG.9963.1;AT3G08710.2;MSTRG.9963.3;AT3G08710.1	3.29937	0.00815279	up	thioredoxin H-type 9 ;; thioredoxin H-type 9 (TH9); INVOLVED IN: cell communication; LOCATED IN: cytosol, nucleus, plasma membrane, plastid; EXPRESSED IN: 26 plant structures; EXPRESSED DURING: 15 growth stages; CONTAINS InterPro DOMAIN/s: Thioredoxin fold (InterPro:IPR012335), Thioredoxin, core (InterPro:IPR015467), Thioredoxin domain (InterPro:IPR013766), Thioredoxin, conserved site (InterPro:I…	GO:0005886(plasma membrane);GO:0009536(plastid);GO:0005737(cytoplasm);GO:0007154(cell communication);GO:0005829(cytosol);GO:0005634(nucleus)
AT1G59590	MSTRG.3942.1	3.29863	0.00411114	up	NA	NA
AT2G01450	MSTRG.5813.1;MSTRG.5813.2;AT2G01450.2;AT2G01450.3;AT2G01450.4;AT2G01450.1;MSTRG.5813.6	3.29683	3.40078e-05	up	NA	NA
AT3G61640	AT3G61640.1	3.28399	0.0381498	up	arabinogalactan protein 20 ;; arabinogalactan protein 20 (AGP20); CONTAINS InterPro DOMAIN/s: Protein of unknown function DUF1070 (InterPro:IPR009424); BEST Arabidopsis thaliana protein match is: arabinogalactan protein 16 (TAIR:AT2G46330.1); Has 106 Blast hits to 106 proteins in 13 species: Archae - 0; Bacteria - 0; Metazoa - 0; Fungi - 0; Plants - 106; Viruses - 0; Other Eukaryotes - 0 (source:…	GO:0005886(plasma membrane);GO:0009612(response to mechanical stimulus);GO:0008150(biological_process);GO:0031225(anchored component of membrane)
AT2G31200	AT2G31200.1	3.28215	0.0287348	up	actin depolymerizing factor 6 ;; actin depolymerizing factor 6 (ADF6); FUNCTIONS IN: actin binding; INVOLVED IN: biological_process unknown; LOCATED IN: intracellular; EXPRESSED IN: 24 plant structures; EXPRESSED DURING: 15 growth stages; CONTAINS InterPro DOMAIN/s: Actin-binding, cofilin/tropomyosin type (InterPro:IPR002108); BEST Arabidopsis thaliana protein match is: actin depolymerizing facto…	GO:0005737(cytoplasm);GO:0005622(intracellular)
AT1G17710	AT1G17710.2;AT1G17710.1	3.26911	0.00978032	up	Pyridoxal phosphate phosphatase-related protein ;; Pyridoxal phosphate phosphatase-related protein; FUNCTIONS IN: phosphatase activity; EXPRESSED IN: 9 plant structures; EXPRESSED DURING: L mature pollen stage, M germinated pollen stage, 4 anthesis, petal differentiation and expansion stage; CONTAINS InterPro DOMAIN/s: Pyridoxal phosphate phosphatase-related (InterPro:IPR006384); BEST Arabidopsis…	GO:0052731(phosphocholine phosphatase activity);GO:0045892(negative regulation of transcription, DNA-templated);GO:0019375(galactolipid biosynthetic process);GO:0016036(cellular response to phosphate starvation);GO:0005634(nucleus);GO:0052732(phosphoethanolamine phosphatase activity)
AT2G33110	AT2G33110.1	3.25787	0.029081	up	vesicle-associated membrane protein 723 ;; vesicle-associated membrane protein 723 (VAMP723); FUNCTIONS IN: molecular_function unknown; INVOLVED IN: transport, vesicle-mediated transport; LOCATED IN: endoplasmic reticulum, membrane; CONTAINS InterPro DOMAIN/s: Longin (InterPro:IPR010908), Longin-like (InterPro:IPR011012), Synaptobrevin (InterPro:IPR001388); BEST Arabidopsis thaliana protein match…	GO:0005783(endoplasmic reticulum);GO:0016020(membrane)
BCE2	AT3G06850.2;AT3G06850.1	3.25444	0.00549053	up	2-oxoacid dehydrogenases acyltransferase family protein ;; BCE2; FUNCTIONS IN: acetyltransferase activity, dihydrolipoamide branched chain acyltransferase activity, alpha-ketoacid dehydrogenase activity, zinc ion binding; INVOLVED IN: response to light stimulus, response to sucrose stimulus; LOCATED IN: mitochondrion; EXPRESSED IN: 24 plant structures; EXPRESSED DURING: 13 growth stages; CONTAINS…	GO:0016407(acetyltransferase activity);GO:0009750(response to fructose);GO:0009744(response to sucrose);GO:0009416(response to light stimulus);GO:0043617(cellular response to sucrose starvation);GO:0008270(zinc ion binding);GO:0009646(response to absence of light);GO:0005739(mitochondrion);GO:0004147(dihydrolipoamide branched chain acyltransferase activity);GO:0003826(alpha-ketoacid dehydrogenase…
AT5G13200	MSTRG.17862.1;MSTRG.17862.2;AT5G13200.1	3.25141	0.00220932	up	GRAM domain family protein ;; GRAM domain family protein; CONTAINS InterPro DOMAIN/s: GRAM (InterPro:IPR004182); BEST Arabidopsis thaliana protein match is: GRAM domain family protein (TAIR:AT2G22475.1); Has 1807 Blast hits to 1807 proteins in 277 species: Archae - 0; Bacteria - 0; Metazoa - 736; Fungi - 347; Plants - 385; Viruses - 0; Other Eukaryotes - 339 (source: NCBI BLink).	GO:0010286(heat acclimation);GO:0005737(cytoplasm);GO:0003674(molecular_function)
AT1G69490	AT1G69490.1;MSTRG.4755.2	3.23477	0.000697352	up	NA	NA
AT5G36002	MSTRG.19219.1;MSTRG.19219.2;MSTRG.19219.3;AT5G36002.1;AT5G36002.2	3.23302	0.0141296	up	other RNA ;;	GO:0005575(cellular_component);GO:0003674(molecular_function);GO:0008150(biological_process)
AT2G21120	MSTRG.6826.1;AT2G21120.1	3.22772	8.40745e-05	up	Protein of unknown function (DUF803) ;; Protein of unknown function (DUF803); CONTAINS InterPro DOMAIN/s: Protein of unknown function DUF803 (InterPro:IPR008521); BEST Arabidopsis thaliana protein match is: Protein of unknown function (DUF803) (TAIR:AT4G38730.1); Has 1321 Blast hits to 1303 proteins in 250 species: Archae - 0; Bacteria - 151; Metazoa - 424; Fungi - 360; Plants - 267; Viruses - 0;…	GO:0009862(systemic acquired resistance, salicylic acid mediated signaling pathway);GO:0031348(negative regulation of defense response);GO:0008150(biological_process);GO:0005886(plasma membrane);GO:0009625(response to insect)
AT5G11650	MSTRG.17753.1;MSTRG.17753.2;AT5G11650.1	3.2213	0.000483208	up	alpha/beta-Hydrolases superfamily protein ;; alpha/beta-Hydrolases superfamily protein; FUNCTIONS IN: hydrolase activity; LOCATED IN: chloroplast; EXPRESSED IN: 24 plant structures; EXPRESSED DURING: 15 growth stages; BEST Arabidopsis thaliana protein match is: alpha/beta-Hydrolases superfamily protein (TAIR:AT1G73480.1); Has 1807 Blast hits to 1807 proteins in 277 species: Archae - 0; Bacteria -…	GO:0010200(response to chitin);GO:0016787(hydrolase activity)
AT5G66650	AT5G66650.1	3.221	0.0234044	up	Protein of unknown function (DUF607) ;; Protein of unknown function (DUF607); CONTAINS InterPro DOMAIN/s: Protein of unknown function DUF607 (InterPro:IPR006769); BEST Arabidopsis thaliana protein match is: Protein of unknown function (DUF607) (TAIR:AT2G23790.1); Has 1807 Blast hits to 1807 proteins in 277 species: Archae - 0; Bacteria - 0; Metazoa - 736; Fungi - 347; Plants - 385; Viruses - 0; O…	GO:0009507(chloroplast);GO:0010200(response to chitin)
AT5G03380	AT5G03380.2;AT5G03380.1	3.21896	0.0371666	up	Heavy metal transport/detoxification superfamily protein ;; Heavy metal transport/detoxification superfamily protein ; FUNCTIONS IN: metal ion binding; INVOLVED IN: metal ion transport; EXPRESSED IN: 24 plant structures; EXPRESSED DURING: 13 growth stages; CONTAINS InterPro DOMAIN/s: Heavy metal transport/detoxification protein (InterPro:IPR006121); BEST Arabidopsis thaliana protein match is: Hea…	GO:0010200(response to chitin);GO:0005886(plasma membrane);GO:0046872(metal ion binding)
AT4G31800	AT4G31800.1;AT4G31800.2;MSTRG.15974.3	3.21768	0.00437414	up	NA	NA
AT1G03740	AT1G03740.1;AT1G03740.2;MSTRG.240.3	3.21079	0.00899598	up	NA	NA
CPK32	MSTRG.12980.1;AT3G57530.1	3.20226	0.000845899	up	calcium-dependent protein kinase 32 ;; calcium-dependent protein kinase 32 (CPK32); FUNCTIONS IN: protein binding, calcium-dependent protein kinase C activity, calmodulin-dependent protein kinase activity, kinase activity; INVOLVED IN: response to salt stress, protein amino acid phosphorylation, N-terminal protein myristoylation, abscisic acid mediated signaling pathway; LOCATED IN: nucleus, plas…	GO:0050832(defense response to fungus);GO:0035556(intracellular signal transduction);GO:0009611(response to wounding);GO:0030968(endoplasmic reticulum unfolded protein response);GO:0005515(protein binding);GO:0009738(abscisic acid-activated signaling pathway);GO:0016301(kinase activity);GO:0000165(MAPK cascade);GO:0009867(jasmonic acid mediated signaling pathway);GO:0007165(signal transduction);G…
PSD2	MSTRG.20850.1;AT5G57190.1	3.19975	0.0162575	up	phosphatidylserine decarboxylase 2 ;; phosphatidylserine decarboxylase 2 (PSD2); FUNCTIONS IN: phosphatidylserine decarboxylase activity; INVOLVED IN: N-terminal protein myristoylation, phospholipid biosynthetic process; LOCATED IN: plant-type vacuole membrane; EXPRESSED IN: 13 plant structures; EXPRESSED DURING: 8 growth stages; CONTAINS InterPro DOMAIN/s: EF-Hand 1, calcium-binding site (InterP…	GO:0004609(phosphatidylserine decarboxylase activity);GO:0005739(mitochondrion);GO:0009705(plant-type vacuole membrane);GO:0008654(phospholipid biosynthetic process)
AT3G19260	MSTRG.10929.1;AT3G19260.1;MSTRG.10929.3;MSTRG.10929.4	3.19928	0.0245326	up	NA	NA
CDPK1	MSTRG.1638.1;AT1G18890.1	3.19849	0.00426694	up	calcium-dependent protein kinase 1 ;; calcium-dependent protein kinase 1 (CDPK1); FUNCTIONS IN: calmodulin-dependent protein kinase activity, protein kinase activity, kinase activity; INVOLVED IN: response to water deprivation, response to salt stress, protein amino acid phosphorylation, N-terminal protein myristoylation, abscisic acid mediated signaling pathway; LOCATED IN: chloroplast; EXPRESSE…	GO:0045087(innate immune response);GO:0009753(response to jasmonic acid);GO:0030968(endoplasmic reticulum unfolded protein response);GO:0004674(protein serine/threonine kinase activity);GO:0005634(nucleus);GO:0009862(systemic acquired resistance, salicylic acid mediated signaling pathway);GO:0000165(MAPK cascade);GO:0006468(protein phosphorylation);GO:0006499(N-terminal protein myristoylation);GO…
AT3G11420	AT3G11420.1;MSTRG.10197.2	3.19548	1.67011e-05	up	NA	NA
AT5G57035	AT5G57035.1;MSTRG.20839.2	3.19353	0.000284808	up	NA	NA
AT4G18540	MSTRG.14854.1;AT4G18540.1	3.19345	0.0131202	up	NA	NA
AT1G07220	AT1G07220.1;MSTRG.585.2	3.18338	0.000590861	up	NA	NA
AT5G66640	AT5G66640.2;AT5G66640.1;MSTRG.21720.3	3.18274	0.0218435	up	NA	NA
AT2G17480	AT2G17480.1;MSTRG.6514.3	3.16285	0.000309988	up	NA	NA
AT4G03450	AT4G03450.1	3.15427	0.0263491	up	Ankyrin repeat family protein ;; Ankyrin repeat family protein; CONTAINS InterPro DOMAIN/s: Ankyrin repeat-containing domain (InterPro:IPR020683), Ankyrin repeat (InterPro:IPR002110); BEST Arabidopsis thaliana protein match is: Ankyrin repeat family protein (TAIR:AT4G03440.1); Has 22492 Blast hits to 11630 proteins in 488 species: Archae - 24; Bacteria - 1675; Metazoa - 12211; Fungi - 1719; Plant…	GO:0000165(MAPK cascade);GO:0009862(systemic acquired resistance, salicylic acid mediated signaling pathway);GO:0009627(systemic acquired resistance);GO:0009697(salicylic acid biosynthetic process);GO:0042742(defense response to bacterium);GO:0050832(defense response to fungus);GO:0010310(regulation of hydrogen peroxide metabolic process);GO:0031348(negative regulation of defense response);GO:000…
AT3G45040	AT3G45040.1;MSTRG.11921.2	3.15418	0.000171959	up	NA	NA
AT3G59310	MSTRG.13112.2;MSTRG.13112.1;AT3G59310.2;AT3G59310.1	3.15159	0.00943072	up	Eukaryotic protein of unknown function (DUF914) ;; Eukaryotic protein of unknown function (DUF914); CONTAINS InterPro DOMAIN/s: Protein of unknown function DUF914, eukaryotic (InterPro:IPR009262); BEST Arabidopsis thaliana protein match is: Eukaryotic protein of unknown function (DUF914) (TAIR:AT3G59340.1); Has 35333 Blast hits to 34131 proteins in 2444 species: Archae - 798; Bacteria - 22429; Me…	GO:0003674(molecular_function)
AT4G34180	AT4G34180.1	3.14719	0.00197064	up	Cyclase family protein ;; Cyclase family protein; FUNCTIONS IN: molecular_function unknown; INVOLVED IN: response to salt stress; LOCATED IN: cell wall; EXPRESSED IN: 24 plant structures; EXPRESSED DURING: 13 growth stages; CONTAINS InterPro DOMAIN/s: Putative cyclase (InterPro:IPR007325); BEST Arabidopsis thaliana protein match is: Cyclase family protein (TAIR:AT1G44542.1); Has 30201 Blast hits …	GO:0005794(Golgi apparatus);GO:0006096(glycolytic process);GO:0046686(response to cadmium ion);GO:0006972(hyperosmotic response);GO:0006833(water transport);GO:0009507(chloroplast);GO:0007030(Golgi organization);GO:0009266(response to temperature stimulus);GO:0006623(protein targeting to vacuole);GO:0009651(response to salt stress);GO:0005783(endoplasmic reticulum);GO:0005618(cell wall)
AT2G31800	MSTRG.7733.2;MSTRG.7733.1;AT2G31800.1;MSTRG.7733.4	3.13798	0.0218649	up	NA	NA
GK-1	MSTRG.8675.1;MSTRG.8675.2;MSTRG.8675.3;AT2G41880.1	3.12718	0.019572	up	guanylate kinase 1 ;; guanylate kinase 1 (GK-1); FUNCTIONS IN: guanylate kinase activity; INVOLVED IN: nucleotide metabolic process; LOCATED IN: cellular_component unknown; EXPRESSED IN: 25 plant structures; EXPRESSED DURING: 15 growth stages; CONTAINS InterPro DOMAIN/s: Guanylate kinase (InterPro:IPR008144), Guanylate kinase/L-type calcium channel (InterPro:IPR008145), Guanylate kinase, sub-grou…	GO:0004385(guanylate kinase activity);GO:0009117(nucleotide metabolic process)
AT5G66850	AT5G66850.1;MSTRG.21748.2	3.12704	3.98865e-05	up	NA	NA
AT3G57280	AT3G57280.1	3.12654	0.00410849	up	Transmembrane proteins 14C ;; Transmembrane proteins 14C; INVOLVED IN: biological_process unknown; LOCATED IN: chloroplast, chloroplast inner membrane, chloroplast envelope; EXPRESSED IN: 24 plant structures; EXPRESSED DURING: 13 growth stages; CONTAINS InterPro DOMAIN/s: Uncharacterised protein family UPF0136, Transmembrane (InterPro:IPR005349); BEST Arabidopsis thaliana protein match is: Transm…	GO:0009507(chloroplast);GO:0009706(chloroplast inner membrane);GO:0009536(plastid);GO:0009941(chloroplast envelope);GO:0009627(systemic acquired resistance);GO:0034976(response to endoplasmic reticulum stress)
MPK3	AT3G45640.1	3.11715	0.0312008	up	mitogen-activated protein kinase 3 ;; mitogen-activated protein kinase 3 (MPK3); CONTAINS InterPro DOMAIN/s: Protein kinase, ATP binding site (InterPro:IPR017441), Serine/threonine-protein kinase domain (InterPro:IPR002290), Serine/threonine-protein kinase-like domain (InterPro:IPR017442), Protein kinase-like domain (InterPro:IPR011009), Serine/threonine-protein kinase, active site (InterPro:IPR0…	GO:0000169(activation of MAPK activity involved in osmosensory signaling pathway);GO:0009617(response to bacterium);GO:0004672(protein kinase activity);GO:2000038(regulation of stomatal complex development);GO:0009867(jasmonic acid mediated signaling pathway);GO:0010374(stomatal complex development);GO:0009611(response to wounding);GO:0005515(protein binding);GO:0009862(systemic acquired resistan…
LOX3	AT1G17420.1	3.11565	0.0121326	up	lipoxygenase 3 ;; lipoxygenase 3 (LOX3); FUNCTIONS IN: oxidoreductase activity, acting on single donors with incorporation of molecular oxygen, incorporation of two atoms of oxygen, lipoxygenase activity, iron ion binding, metal ion binding; INVOLVED IN: growth, response to fungus, jasmonic acid biosynthetic process, response to wounding, defense response; LOCATED IN: chloroplast; EXPRESSED IN: 2…	GO:0009620(response to fungus);GO:0010200(response to chitin);GO:0009753(response to jasmonic acid);GO:0009611(response to wounding);GO:0009693(ethylene biosynthetic process);GO:0048653(anther development);GO:0080086(stamen filament development);GO:0034440(lipid oxidation);GO:0009695(jasmonic acid biosynthetic process);GO:0009901(anther dehiscence);GO:0016165(linoleate 13S-lipoxygenase activity);…
AT1G56145	MSTRG.3815.1;MSTRG.3815.2;MSTRG.3815.3;AT1G56140.1;MSTRG.3815.5;AT1G56145.1;AT1G56145.2	3.11202	0.0018839	up	Leucine-rich repeat transmembrane protein kinase ;; Leucine-rich repeat transmembrane protein kinase; FUNCTIONS IN: protein serine/threonine kinase activity, protein kinase activity, ATP binding; INVOLVED IN: protein amino acid phosphorylation; EXPRESSED IN: 18 plant structures; EXPRESSED DURING: 7 growth stages; CONTAINS InterPro DOMAIN/s: Serine/threonine-protein kinase domain (InterPro:IPR0022…	GO:0005886(plasma membrane);GO:0000041(transition metal ion transport);GO:0004672(protein kinase activity);GO:0009506(plasmodesma)
AT2G26190	MSTRG.7238.1;AT2G26190.1;MSTRG.7238.3	3.1106	0.00204119	up	NA	NA
AT1G14687	AT1G14687.1	3.10195	0.0433711	up	homeobox protein 32 ;; homeobox protein 32 (HB32); FUNCTIONS IN: DNA binding, sequence-specific DNA binding transcription factor activity; INVOLVED IN: regulation of transcription; EXPRESSED IN: 8 plant structures; EXPRESSED DURING: F mature embryo stage, petal differentiation and expansion stage, E expanded cotyledon stage, D bilateral stage; CONTAINS InterPro DOMAIN/s: Homeobox domain, ZF-HD cl…	GO:0003677(DNA binding);GO:0005634(nucleus);GO:0003700(sequence-specific DNA binding transcription factor activity)
AT5G14470	AT5G14470.1	3.09959	0.00125215	up	GHMP kinase family protein ;; GHMP kinase family protein; FUNCTIONS IN: kinase activity, phosphotransferase activity, alcohol group as acceptor, galactokinase activity, ATP binding; INVOLVED IN: metabolic process, phosphorylation; LOCATED IN: cytoplasm; EXPRESSED IN: inflorescence meristem, flower, carpel, pollen tube; EXPRESSED DURING: 4 anthesis, petal differentiation and expansion stage; CONTA…	GO:0004335(galactokinase activity);GO:0005524(ATP binding)
CPK6	AT2G17290.1	3.09532	0.00891062	up	Calcium-dependent protein kinase family protein ;; calcium dependent protein kinase 6 (CPK6); FUNCTIONS IN: in 6 functions; INVOLVED IN: regulation of anion channel activity, protein amino acid phosphorylation, N-terminal protein myristoylation, abscisic acid mediated signaling pathway, regulation of stomatal movement; LOCATED IN: cytosol, plasma membrane, membrane; EXPRESSED IN: 26 plant structu…	GO:0015802(basic amino acid transport);GO:0043069(negative regulation of programmed cell death);GO:0006468(protein phosphorylation);GO:0009931(calcium-dependent protein serine/threonine kinase activity);GO:0030968(endoplasmic reticulum unfolded protein response);GO:0005886(plasma membrane);GO:0000165(MAPK cascade);GO:0009738(abscisic acid-activated signaling pathway);GO:0009723(response to ethyle…
SYP21	AT5G16830.1	3.08985	0.038941	up	syntaxin of plants 21 ;; syntaxin of plants 21 (SYP21); CONTAINS InterPro DOMAIN/s: Target SNARE coiled-coil domain (InterPro:IPR000727), Syntaxin/epimorphin, conserved site (InterPro:IPR006012), t-SNARE (InterPro:IPR010989), Syntaxin, N-terminal (InterPro:IPR006011); BEST Arabidopsis thaliana protein match is: Syntaxin/t-SNARE family protein (TAIR:AT5G46860.1); Has 1807 Blast hits to 1807 protei…	GO:0030140(trans-Golgi network transport vesicle);GO:0009556(microsporogenesis);GO:0005484(SNAP receptor activity);GO:0005794(Golgi apparatus);GO:0005770(late endosome);GO:0016192(vesicle-mediated transport);GO:0006886(intracellular protein transport);GO:0016020(membrane);GO:0006623(protein targeting to vacuole);GO:0052543(callose deposition in cell wall);GO:0045324(late endosome to vacuole trans…
DGK7	AT4G30340.1;MSTRG.15902.2	3.08589	0.00709378	up	NA	NA
AT1G34750	MSTRG.2913.1;AT1G34750.1;MSTRG.2913.3	3.0835	0.00610733	up	NA	NA
AT1G74440	MSTRG.5184.1;AT1G74440.1	3.07484	0.0349357	up	Protein of unknown function (DUF962) ;; Protein of unknown function (DUF962); CONTAINS InterPro DOMAIN/s: Protein of unknown function DUF962 (InterPro:IPR009305); BEST Arabidopsis thaliana protein match is: Protein of unknown function (DUF962) (TAIR:AT1G18720.1); Has 608 Blast hits to 608 proteins in 290 species: Archae - 0; Bacteria - 318; Metazoa - 3; Fungi - 143; Plants - 86; Viruses - 0; Othe…	GO:0003674(molecular_function);GO:0009507(chloroplast);GO:0008150(biological_process);GO:0031347(regulation of defense response);GO:0009627(systemic acquired resistance)
AT1G51890	MSTRG.3445.1;AT1G51890.1	3.07156	0.00728444	up	Leucine-rich repeat protein kinase family protein ;; Leucine-rich repeat protein kinase family protein; FUNCTIONS IN: kinase activity; INVOLVED IN: protein amino acid phosphorylation; LOCATED IN: endomembrane system; EXPRESSED IN: 9 plant structures; EXPRESSED DURING: 8 growth stages; CONTAINS InterPro DOMAIN/s: Protein kinase, ATP binding site (InterPro:IPR017441), Protein kinase, catalytic doma…	GO:0016301(kinase activity);GO:0005576(extracellular region);GO:0050832(defense response to fungus);GO:0006612(protein targeting to membrane);GO:0009863(salicylic acid mediated signaling pathway);GO:0042742(defense response to bacterium);GO:0043069(negative regulation of programmed cell death);GO:0010363(regulation of plant-type hypersensitive response)
AT1G03370	AT1G03370.1	3.06893	0.0395236	up	C2 calcium/lipid-binding and GRAM domain containing protein ;; C2 calcium/lipid-binding and GRAM domain containing protein; CONTAINS InterPro DOMAIN/s: C2 membrane targeting protein (InterPro:IPR018029), C2 calcium/lipid-binding domain, CaLB (InterPro:IPR008973), GRAM (InterPro:IPR004182), C2 region (InterPro:IPR020477), C2 calcium-dependent membrane targeting (InterPro:IPR000008); BEST Arabidops…	GO:0005634(nucleus);GO:0008150(biological_process)
AT2G30990	MSTRG.7643.1;AT2G30990.1;AT2G30990.2;AT2G30990.3	3.04628	0.0324775	up	Protein of unknown function (DUF688) ;; Protein of unknown function (DUF688); FUNCTIONS IN: molecular_function unknown; INVOLVED IN: biological_process unknown; LOCATED IN: cellular_component unknown; EXPRESSED IN: 22 plant structures; EXPRESSED DURING: 13 growth stages; CONTAINS InterPro DOMAIN/s: Protein of unknown function DUF688 (InterPro:IPR007789); BEST Arabidopsis thaliana protein match is…	GO:0003674(molecular_function);GO:0005634(nucleus);GO:0009684(indoleacetic acid biosynthetic process);GO:0006569(tryptophan catabolic process);GO:0008150(biological_process)
AT5G04020	MSTRG.17098.1;AT5G04020.1;MSTRG.17098.3	3.04282	0.00964846	up	NA	NA
AT4G25900	AT4G25900.1	3.02741	0.0348207	up	Galactose mutarotase-like superfamily protein ;; Galactose mutarotase-like superfamily protein; FUNCTIONS IN: carbohydrate binding, isomerase activity, aldose 1-epimerase activity, catalytic activity; INVOLVED IN: galactose metabolic process, carbohydrate metabolic process; LOCATED IN: cell wall, plasma membrane, plant-type cell wall; EXPRESSED IN: 25 plant structures; EXPRESSED DURING: 16 growth…	GO:0005618(cell wall);GO:0009627(systemic acquired resistance);GO:0046686(response to cadmium ion);GO:0034976(response to endoplasmic reticulum stress);GO:0006970(response to osmotic stress);GO:0006012(galactose metabolic process);GO:0005886(plasma membrane);GO:0009505(plant-type cell wall);GO:0004034(aldose 1-epimerase activity);GO:0005576(extracellular region)
MPK5	AT4G11330.1	3.02691	0.0183513	up	MAP kinase 5 ;; MAP kinase 5 (MPK5); CONTAINS InterPro DOMAIN/s: Protein kinase, ATP binding site (InterPro:IPR017441), JNK MAP kinase (InterPro:IPR008351), Serine/threonine-protein kinase domain (InterPro:IPR002290), Serine/threonine-protein kinase-like domain (InterPro:IPR017442), Protein kinase-like domain (InterPro:IPR011009), Serine/threonine-protein kinase, active site (InterPro:IPR008271),…	GO:0004707(MAP kinase activity);GO:0009862(systemic acquired resistance, salicylic acid mediated signaling pathway);GO:0006355(regulation of transcription, DNA-templated);GO:0031348(negative regulation of defense response);GO:0000165(MAPK cascade);GO:0006612(protein targeting to membrane);GO:0016301(kinase activity);GO:0035304(regulation of protein dephosphorylation);GO:0009617(response to bacter…
AT3G22260	MSTRG.11185.1;AT3G22260.1;AT3G22260.2;AT3G22260.3	3.02132	0.0043823	up	Cysteine proteinases superfamily protein ;; Cysteine proteinases superfamily protein; CONTAINS InterPro DOMAIN/s: Ovarian tumour, otubain (InterPro:IPR003323); BEST Arabidopsis thaliana protein match is: Cysteine proteinases superfamily protein (TAIR:AT3G02070.1).	GO:0009507(chloroplast);GO:0005634(nucleus);GO:0005886(plasma membrane);GO:0008234(cysteine-type peptidase activity)
MIOX2	AT2G19800.1;MSTRG.6707.2	3.00627	0.00497837	up	NA	NA
AT1G68690	AT1G68690.1;MSTRG.4683.3;MSTRG.4683.2	3.00103	0.00535362	up	NA	NA
AT4G34460	AT4G34460.1;AT4G34460.2;AT4G34460.3;AT4G34460.4	2.99914	0.00106904	up	GTP binding protein beta 1 ;; GTP binding protein beta 1 (AGB1); FUNCTIONS IN: protein binding, GTPase activity, nucleotide binding; INVOLVED IN: in 11 processes; LOCATED IN: endoplasmic reticulum, plasma membrane, CUL4 RING ubiquitin ligase complex, heterotrimeric G-protein complex; EXPRESSED IN: 26 plant structures; EXPRESSED DURING: 14 growth stages; CONTAINS InterPro DOMAIN/s: WD40 repeat 2 (…	GO:0005886(plasma membrane);GO:0010154(fruit development);GO:0005834(heterotrimeric G-protein complex);GO:0050832(defense response to fungus);GO:0005515(protein binding);GO:0009817(defense response to fungus, incompatible interaction);GO:0009863(salicylic acid mediated signaling pathway);GO:0009862(systemic acquired resistance, salicylic acid mediated signaling pathway);GO:0030968(endoplasmic ret…
AT5G04310	MSTRG.17126.1;AT5G04310.1;MSTRG.17126.3	2.99507	0.00732457	up	NA	NA
AT3G19220	AT3G19220.1	2.97844	0.0362838	up	protein disulfide isomerases ;; SNOWY COTYLEDON 2 (SCO2); Has 34 Blast hits to 34 proteins in 14 species: Archae - 0; Bacteria - 0; Metazoa - 0; Fungi - 0; Plants - 34; Viruses - 0; Other Eukaryotes - 0 (source: NCBI BLink).	GO:0009535(chloroplast thylakoid membrane);GO:0009507(chloroplast);GO:0005515(protein binding);GO:0003756(protein disulfide isomerase activity);GO:0009658(chloroplast organization);GO:0043621(protein self-association)
AT3G03030	MSTRG.9443.1;AT3G03020.2;AT3G03020.1;AT3G03030.1	2.96594	0.0253598	up	F-box/RNI-like superfamily protein ;; F-box/RNI-like superfamily protein; CONTAINS InterPro DOMAIN/s: F-box domain, cyclin-like (InterPro:IPR001810), F-box domain, Skp2-like (InterPro:IPR022364), FBD-like (InterPro:IPR006566); BEST Arabidopsis thaliana protein match is: F-box/RNI-like superfamily protein (TAIR:AT3G03040.1); Has 1867 Blast hits to 1823 proteins in 27 species: Archae - 0; Bacteria …	GO:0005634(nucleus);GO:0008150(biological_process);GO:0003674(molecular_function)
AT4G19160	MSTRG.14906.1;AT4G19160.3;AT4G19160.1;AT4G19160.2	2.96034	0.0375214	up	NA	NA
AT4G01360	AT4G01360.1	2.9574	0.0186309	up	NA	NA
AT1G49050	MSTRG.3245.1;AT1G49050.1	2.95686	0.00669835	up	Eukaryotic aspartyl protease family protein ;; Eukaryotic aspartyl protease family protein; FUNCTIONS IN: aspartic-type endopeptidase activity; INVOLVED IN: proteolysis; LOCATED IN: endomembrane system; EXPRESSED IN: 24 plant structures; EXPRESSED DURING: 13 growth stages; CONTAINS InterPro DOMAIN/s: Peptidase aspartic (InterPro:IPR021109), Peptidase aspartic, catalytic (InterPro:IPR009007), Pept…	GO:0006499(N-terminal protein myristoylation);GO:0005576(extracellular region);GO:0006508(proteolysis)
AT4G31000	MSTRG.16017.1;MSTRG.16017.2;MSTRG.16017.3;MSTRG.16017.4;AT4G31000.2	2.95394	0.00706019	up	Calmodulin-binding protein ;; Calmodulin-binding protein; FUNCTIONS IN: calmodulin binding; EXPRESSED IN: 22 plant structures; EXPRESSED DURING: 12 growth stages; CONTAINS InterPro DOMAIN/s: Calmodulin binding protein-like (InterPro:IPR012416); BEST Arabidopsis thaliana protein match is: Calmodulin-binding protein (TAIR:AT2G24300.2).	GO:0005634(nucleus);GO:0005516(calmodulin binding)
AT5G01950	MSTRG.16915.2;MSTRG.16915.1;AT5G01930.1;MSTRG.16915.4;MSTRG.16915.7;MSTRG.16915.8;MSTRG.16915.9;AT5G01950.1	2.95313	0.000106501	up	Leucine-rich repeat protein kinase family protein ;; Leucine-rich repeat protein kinase family protein; FUNCTIONS IN: protein serine/threonine kinase activity, kinase activity, ATP binding; INVOLVED IN: transmembrane receptor protein tyrosine kinase signaling pathway, protein amino acid phosphorylation; LOCATED IN: chloroplast, plasma membrane; EXPRESSED IN: 19 plant structures; EXPRESSED DURING:…	GO:0005886(plasma membrane);GO:0006468(protein phosphorylation);GO:0004674(protein serine/threonine kinase activity);GO:0007169(transmembrane receptor protein tyrosine kinase signaling pathway);GO:0005524(ATP binding);GO:0009507(chloroplast);GO:0016301(kinase activity)
AT3G21080	AT3G21080.1	2.95229	0.014554	up	ABC transporter-related ;; ABC transporter-related; BEST Arabidopsis thaliana protein match is: ABC-2 type transporter family protein (TAIR:AT3G21090.1); Has 247 Blast hits to 244 proteins in 18 species: Archae - 0; Bacteria - 0; Metazoa - 0; Fungi - 0; Plants - 247; Viruses - 0; Other Eukaryotes - 0 (source: NCBI BLink).	GO:0005634(nucleus);GO:0003674(molecular_function);GO:0008150(biological_process)
GA2OX2	AT1G30040.2;AT1G30040.1	2.95008	0.0200184	up	gibberellin 2-oxidase ;; gibberellin 2-oxidase (GA2OX2); CONTAINS InterPro DOMAIN/s: Oxoglutarate/iron-dependent oxygenase (InterPro:IPR005123); BEST Arabidopsis thaliana protein match is: gibberellin 2-oxidase 3 (TAIR:AT2G34555.1); Has 35333 Blast hits to 34131 proteins in 2444 species: Archae - 798; Bacteria - 22429; Metazoa - 974; Fungi - 991; Plants - 531; Viruses - 0; Other Eukaryotes - 9610…	GO:0045487(gibberellin catabolic process);GO:0010114(response to red light);GO:0009639(response to red or far red light);GO:0009753(response to jasmonic acid);GO:0052634(C-19 gibberellin 2-beta-dioxygenase activity);GO:0009694(jasmonic acid metabolic process);GO:0005737(cytoplasm)
RFNR1	AT4G05390.2;AT4G05390.1	2.94855	0.0311387	up	root FNR 1 ;; root FNR 1 (RFNR1); FUNCTIONS IN: oxidoreductase activity, copper ion binding; INVOLVED IN: oxidation reduction; LOCATED IN: chloroplast, thylakoid membrane; EXPRESSED IN: 22 plant structures; EXPRESSED DURING: 13 growth stages; CONTAINS InterPro DOMAIN/s: Ferredoxin reductase-type FAD-binding domain (InterPro:IPR017927), Oxidoreductase, FAD-binding domain (InterPro:IPR008333), Ferr…	GO:0016491(oxidoreductase activity);GO:0005507(copper ion binding);GO:0009507(chloroplast)
PAD3	AT3G26830.1	2.94498	0.0121269	up	Cytochrome P450 superfamily protein ;; PHYTOALEXIN DEFICIENT 3 (PAD3); FUNCTIONS IN: dihydrocamalexic acid decarboxylase activity, monooxygenase activity, oxygen binding; INVOLVED IN: in 6 processes; LOCATED IN: endoplasmic reticulum, microsome; EXPRESSED IN: 15 plant structures; EXPRESSED DURING: 9 growth stages; CONTAINS InterPro DOMAIN/s: Cytochrome P450 (InterPro:IPR001128), Cytochrome P450, …	GO:0009737(response to abscisic acid);GO:0010363(regulation of plant-type hypersensitive response);GO:0009414(response to water deprivation);GO:0043231(intracellular membrane-bounded organelle);GO:0006612(protein targeting to membrane);GO:0009700(indole phytoalexin biosynthetic process);GO:0016045(detection of bacterium);GO:0009697(salicylic acid biosynthetic process);GO:0010120(camalexin biosynt…
AT2G38870	MSTRG.8389.1;AT2G38870.1	2.9436	0.00799469	up	Serine protease inhibitor, potato inhibitor I-type family protein ;; Serine protease inhibitor, potato inhibitor I-type family protein; FUNCTIONS IN: serine-type endopeptidase inhibitor activity; INVOLVED IN: defense response to fungus, response to wounding; LOCATED IN: cell wall; EXPRESSED IN: 21 plant structures; EXPRESSED DURING: 13 growth stages; CONTAINS InterPro DOMAIN/s: Proteinase inhibit…	GO:0004867(serine-type endopeptidase inhibitor activity);GO:0009611(response to wounding);GO:0050832(defense response to fungus);GO:0015824(proline transport);GO:0005576(extracellular region);GO:0005618(cell wall)
VPS60.1	AT3G10640.1;AT3G10640.2	2.9402	0.00104632	up	SNF7 family protein ;; VPS60.1; CONTAINS InterPro DOMAIN/s: Snf7 (InterPro:IPR005024); BEST Arabidopsis thaliana protein match is: SNF7 family protein (TAIR:AT5G04850.1); Has 35333 Blast hits to 34131 proteins in 2444 species: Archae - 798; Bacteria - 22429; Metazoa - 974; Fungi - 991; Plants - 531; Viruses - 0; Other Eukaryotes - 9610 (source: NCBI BLink).	GO:0009863(salicylic acid mediated signaling pathway);GO:0050832(defense response to fungus);GO:0030968(endoplasmic reticulum unfolded protein response);GO:0009867(jasmonic acid mediated signaling pathway);GO:0005634(nucleus);GO:0006612(protein targeting to membrane);GO:0016192(vesicle-mediated transport);GO:0035556(intracellular signal transduction);GO:0009738(abscisic acid-activated signaling p…
AT5G02290	AT5G02290.1;AT5G02290.2;MSTRG.16939.3	2.93706	0.0039109	up	NA	NA
RABA4C	AT5G47960.1	2.93337	0.0134985	up	RAB GTPase homolog A4C ;; RAB GTPase homolog A4C (RABA4C); FUNCTIONS IN: GTP binding; INVOLVED IN: protein transport, small GTPase mediated signal transduction; LOCATED IN: endomembrane system; EXPRESSED IN: 15 plant structures; EXPRESSED DURING: 7 growth stages; CONTAINS InterPro DOMAIN/s: Ras GTPase (InterPro:IPR001806), Small GTP-binding protein (InterPro:IPR005225), Small GTPase (InterPro:IPR…	GO:0005525(GTP binding);GO:0005794(Golgi apparatus);GO:0016192(vesicle-mediated transport)
AT3G49530	AT3G49530.1	2.92546	0.0108274	up	NAC domain containing protein 62 ;; NAC domain containing protein 62 (NAC062); CONTAINS InterPro DOMAIN/s: No apical meristem (NAM) protein (InterPro:IPR003441); BEST Arabidopsis thaliana protein match is: TCV-interacting protein (TAIR:AT5G24590.2); Has 2933 Blast hits to 2926 proteins in 76 species: Archae - 0; Bacteria - 2; Metazoa - 0; Fungi - 0; Plants - 2931; Viruses - 0; Other Eukaryotes - …	GO:0010200(response to chitin);GO:0070417(cellular response to cold);GO:0030968(endoplasmic reticulum unfolded protein response);GO:0003700(sequence-specific DNA binding transcription factor activity);GO:0005634(nucleus);GO:0007275(multicellular organismal development);GO:0002679(respiratory burst involved in defense response);GO:0009814(defense response, incompatible interaction);GO:0005886(plas…
AT4G24160	MSTRG.15328.1;AT4G24160.2;AT4G24160.1	2.92243	0.00680323	up	alpha/beta-Hydrolases superfamily protein ;; alpha/beta-Hydrolases superfamily protein; CONTAINS InterPro DOMAIN/s: Alpha/beta hydrolase fold-1 (InterPro:IPR000073); BEST Arabidopsis thaliana protein match is: alpha/beta-Hydrolases superfamily protein (TAIR:AT1G64670.1); Has 35333 Blast hits to 34131 proteins in 2444 species: Archae - 798; Bacteria - 22429; Metazoa - 974; Fungi - 991; Plants - 53…	GO:0010200(response to chitin);GO:0052542(defense response by callose deposition);GO:0055089(fatty acid homeostasis);GO:0055091(phospholipid homeostasis);GO:0016787(hydrolase activity);GO:0042171(lysophosphatidic acid acyltransferase activity);GO:0016298(lipase activity);GO:0055088(lipid homeostasis);GO:0004623(phospholipase A2 activity);GO:0009407(toxin catabolic process);GO:0010583(response to …
AT3G24490	MSTRG.11360.1;AT3G24490.1	2.92101	0.0285031	up	Alcohol dehydrogenase transcription factor Myb/SANT-like family protein ;; Alcohol dehydrogenase transcription factor Myb/SANT-like family protein; CONTAINS InterPro DOMAIN/s: MADF domain (InterPro:IPR006578); BEST Arabidopsis thaliana protein match is: sequence-specific DNA binding transcription factors (TAIR:AT3G14180.1); Has 2180 Blast hits to 1768 proteins in 193 species: Archae - 0; Bacteria…	GO:0006355(regulation of transcription, DNA-templated);GO:0045893(positive regulation of transcription, DNA-templated);GO:0043687(post-translational protein modification);GO:0003700(sequence-specific DNA binding transcription factor activity);GO:0005634(nucleus)
AT4G11000	MSTRG.14155.1	2.918	0.00108204	up	NA	NA
AT2G46500	AT2G46500.1;AT2G46500.2;MSTRG.9093.3;AT2G46500.3	2.91416	0.00698427	up	phosphoinositide 4-kinase gamma 4 ;; phosphoinositide 4-kinase gamma 4 (PI4K GAMMA 4); CONTAINS InterPro DOMAIN/s: Ubiquitin subgroup (InterPro:IPR019956), Phosphatidylinositol 3-/4-kinase, catalytic (InterPro:IPR000403), Ubiquitin (InterPro:IPR000626), Ubiquitin supergroup (InterPro:IPR019955); BEST Arabidopsis thaliana protein match is: Phosphatidylinositol 3- and 4-kinase ;Ubiquitin family pro…	GO:0005829(cytosol);GO:0006499(N-terminal protein myristoylation);GO:0006612(protein targeting to membrane);GO:0010363(regulation of plant-type hypersensitive response);GO:0035556(intracellular signal transduction);GO:0009867(jasmonic acid mediated signaling pathway);GO:0007154(cell communication);GO:0009507(chloroplast);GO:0030968(endoplasmic reticulum unfolded protein response);GO:0000165(MAPK …
AT4G30350	AT4G30350.1	2.90972	0.000925015	up	Double Clp-N motif-containing P-loop nucleoside triphosphate hydrolases superfamily protein ;; Double Clp-N motif-containing P-loop nucleoside triphosphate hydrolases superfamily protein; BEST Arabidopsis thaliana protein match is: Double Clp-N motif-containing P-loop nucleoside triphosphate hydrolases superfamily protein (TAIR:AT5G57710.1); Has 16030 Blast hits to 14793 proteins in 2754 species:…	GO:1902347(response to strigolactone);GO:0007623(circadian rhythm);GO:0005737(cytoplasm)
AT2G17120	AT2G17120.1;MSTRG.6483.2	2.90517	0.00718709	up	NA	NA
AT4G22560	AT4G22560.1	2.90393	0.0320754	up	NA	NA
AT3G58490	MSTRG.13045.1;AT3G58490.1;AT3G58490.2;MSTRG.13045.4	2.90198	0.00623878	up	NA	NA
AT1G18390	AT1G18390.1;MSTRG.1592.2;MSTRG.1592.3;AT1G18390.2	2.90153	0.00641112	up	Protein kinase superfamily protein ;; Protein kinase superfamily protein; FUNCTIONS IN: protein serine/threonine kinase activity, protein kinase activity, kinase activity, ATP binding; INVOLVED IN: protein amino acid phosphorylation; EXPRESSED IN: 22 plant structures; EXPRESSED DURING: 13 growth stages; CONTAINS InterPro DOMAIN/s: Protein kinase, ATP binding site (InterPro:IPR017441), Protein kin…	GO:0010200(response to chitin);GO:0010583(response to cyclopentenone);GO:0002679(respiratory burst involved in defense response);GO:0034976(response to endoplasmic reticulum stress);GO:0009407(toxin catabolic process);GO:0016301(kinase activity);GO:0005886(plasma membrane);GO:0005576(extracellular region);GO:0006984(ER-nucleus signaling pathway)
AT1G54050	AT1G54050.1	2.89798	0.0239655	up	HSP20-like chaperones superfamily protein ;; HSP20-like chaperones superfamily protein; CONTAINS InterPro DOMAIN/s: Heat shock protein Hsp20 (InterPro:IPR002068), HSP20-like chaperone (InterPro:IPR008978); BEST Arabidopsis thaliana protein match is: heat shock protein 17.6A (TAIR:AT5G12030.1); Has 4491 Blast hits to 4491 proteins in 1181 species: Archae - 166; Bacteria - 2520; Metazoa - 2; Fungi …	GO:0005737(cytoplasm);GO:0042542(response to hydrogen peroxide);GO:0009408(response to heat);GO:0009644(response to high light intensity);GO:0006457(protein folding);GO:0003674(molecular_function)
EFR	MSTRG.18529.1;MSTRG.18529.2;AT5G20480.1	2.89729	0.00140393	up	EF-TU receptor ;; EF-TU receptor (EFR); FUNCTIONS IN: protein serine/threonine kinase activity, transmembrane receptor protein kinase activity, kinase activity, ATP binding; INVOLVED IN: in 7 processes; LOCATED IN: endomembrane system; EXPRESSED IN: 14 plant structures; EXPRESSED DURING: 11 growth stages; CONTAINS InterPro DOMAIN/s: Protein kinase, ATP binding site (InterPro:IPR017441), Protein k…	GO:0019199(transmembrane receptor protein kinase activity);GO:0005515(protein binding);GO:0010204(defense response signaling pathway, resistance gene-independent);GO:0010359(regulation of anion channel activity);GO:0016301(kinase activity);GO:0005524(ATP binding);GO:0009862(systemic acquired resistance, salicylic acid mediated signaling pathway);GO:0009697(salicylic acid biosynthetic process);GO:…
VPS2.1	AT2G06530.1	2.8956	0.00684744	up	SNF7 family protein ;; VPS2.1; CONTAINS InterPro DOMAIN/s: Snf7 (InterPro:IPR005024); BEST Arabidopsis thaliana protein match is: vacuolar protein sorting-associated protein 2.3 (TAIR:AT1G03950.1); Has 2524 Blast hits to 2516 proteins in 271 species: Archae - 17; Bacteria - 20; Metazoa - 1106; Fungi - 512; Plants - 555; Viruses - 5; Other Eukaryotes - 309 (source: NCBI BLink).	GO:0042542(response to hydrogen peroxide);GO:0005771(multivesicular body);GO:0005515(protein binding);GO:0000815(ESCRT III complex);GO:0009644(response to high light intensity);GO:0015031(protein transport);GO:0048193(Golgi vesicle transport);GO:0010200(response to chitin);GO:0016192(vesicle-mediated transport)
AT3G26840	MSTRG.11545.1;AT3G26840.1	2.89419	0.00584919	up	Esterase/lipase/thioesterase family protein ;; Esterase/lipase/thioesterase family protein; FUNCTIONS IN: transferase activity, transferring acyl groups other than amino-acyl groups, catalytic activity, acyltransferase activity; INVOLVED IN: metabolic process; LOCATED IN: plastoglobule; CONTAINS InterPro DOMAIN/s: Diacylglycerol acyltransferase (InterPro:IPR007130), Phospholipid/glycerol acyltran…	GO:0033306(phytol metabolic process);GO:0009507(chloroplast);GO:0010287(plastoglobule);GO:0019432(triglyceride biosynthetic process);GO:0004144(diacylglycerol O-acyltransferase activity);GO:0003824(catalytic activity)
AT1G51790	MSTRG.3437.1;MSTRG.3437.2;MSTRG.3437.4;MSTRG.3437.5	2.89062	0.000656085	up	NA	NA
AT2G39200	MSTRG.8417.1;AT2G39200.1	2.88965	0.0349691	up	Seven transmembrane MLO family protein ;; MILDEW RESISTANCE LOCUS O 12 (MLO12); FUNCTIONS IN: calmodulin binding; INVOLVED IN: defense response to fungus, incompatible interaction, response to cyclopentenone, leaf senescence, cell death, defense response; LOCATED IN: plasma membrane; EXPRESSED IN: 16 plant structures; EXPRESSED DURING: 7 growth stages; CONTAINS InterPro DOMAIN/s: Mlo-related prot…	GO:0006857(oligopeptide transport);GO:0010583(response to cyclopentenone);GO:0006952(defense response);GO:0005886(plasma membrane);GO:0009407(toxin catabolic process);GO:0015824(proline transport);GO:0005516(calmodulin binding);GO:0006865(amino acid transport);GO:0010200(response to chitin);GO:0002679(respiratory burst involved in defense response);GO:0008219(cell death);GO:0009817(defense respon…
CNBT1	AT3G17700.1	2.88943	0.000419732	up	cyclic nucleotide-binding transporter 1 ;; cyclic nucleotide-binding transporter 1 (CNBT1); FUNCTIONS IN: ion channel activity, cyclic nucleotide binding, calmodulin binding; INVOLVED IN: response to nematode; LOCATED IN: chloroplast, membrane; EXPRESSED IN: 21 plant structures; EXPRESSED DURING: 13 growth stages; CONTAINS InterPro DOMAIN/s: Cyclic nucleotide-binding (InterPro:IPR000595), Ion tra…	GO:0000165(MAPK cascade);GO:0006612(protein targeting to membrane);GO:0010363(regulation of plant-type hypersensitive response);GO:0005216(ion channel activity);GO:0043900(regulation of multi-organism process);GO:0009624(response to nematode);GO:0009697(salicylic acid biosynthetic process);GO:0031348(negative regulation of defense response);GO:0050832(defense response to fungus);GO:0009862(system…
AT3G09980	MSTRG.10070.1;AT3G09980.1	2.87659	0.00843958	up	Family of unknown function (DUF662) ;; Family of unknown function (DUF662) ; CONTAINS InterPro DOMAIN/s: Protein of unknown function DUF662 (InterPro:IPR007033); BEST Arabidopsis thaliana protein match is: Family of unknown function (DUF662) (TAIR:AT2G36410.2); Has 2513 Blast hits to 2174 proteins in 327 species: Archae - 81; Bacteria - 288; Metazoa - 1019; Fungi - 163; Plants - 196; Viruses - 10…	GO:0009733(response to auxin);GO:0005886(plasma membrane);GO:0005634(nucleus)
AT3G48790	AT3G48780.1;MSTRG.12212.1;MSTRG.12212.3;MSTRG.12212.4;MSTRG.12212.6;MSTRG.12212.7;AT3G48790.1	2.87562	0.000443223	up	Pyridoxal phosphate (PLP)-dependent transferases superfamily protein ;; Pyridoxal phosphate (PLP)-dependent transferases superfamily protein; FUNCTIONS IN: pyridoxal phosphate binding, transferase activity, transferring nitrogenous groups, serine C-palmitoyltransferase activity, transferase activity, catalytic activity; INVOLVED IN: biosynthetic process, metabolic process, sphingolipid biosynthet…	GO:0004758(serine C-palmitoyltransferase activity);GO:0030148(sphingolipid biosynthetic process)
AT1G61667	MSTRG.4096.1	2.87352	0.0399959	up	NA	NA
BAK1	AT4G33430.2;AT4G33430.1;MSTRG.16201.4	2.87092	0.000602537	up	NA	NA
AT1G76160	AT1G76160.1	2.86381	0.0129144	up	SKU5 similar 5 ;; SKU5 similar 5 (sks5); FUNCTIONS IN: oxidoreductase activity, copper ion binding; INVOLVED IN: oxidation reduction; LOCATED IN: apoplast, cell wall, plant-type cell wall; EXPRESSED IN: 24 plant structures; EXPRESSED DURING: 13 growth stages; CONTAINS InterPro DOMAIN/s: Multicopper oxidase, type 3 (InterPro:IPR011707), Cupredoxin (InterPro:IPR008972), Multicopper oxidase, type 2 …	GO:0016126(sterol biosynthetic process);GO:0005576(extracellular region);GO:0048046(apoplast);GO:0052541(plant-type cell wall cellulose metabolic process);GO:0009505(plant-type cell wall);GO:0009506(plasmodesma);GO:0052546(cell wall pectin metabolic process);GO:0005618(cell wall)
AT5G57565	MSTRG.20886.1;AT5G57565.3;MSTRG.20886.5;MSTRG.20886.6;MSTRG.20886.8;MSTRG.20886.7;AT5G57565.1;AT5G57565.2	2.86365	0.0198819	up	Protein kinase superfamily protein ;; Protein kinase superfamily protein; FUNCTIONS IN: protein serine/threonine kinase activity, protein kinase activity, ATP binding; INVOLVED IN: protein amino acid phosphorylation; LOCATED IN: endomembrane system; CONTAINS InterPro DOMAIN/s: CBL-interacting protein kinase (InterPro:IPR020660), Protein kinase, catalytic domain (InterPro:IPR000719), Calcium/calmo…	GO:0009507(chloroplast)
TPS11	MSTRG.6619.1;AT2G18700.1	2.86224	0.0349121	up	trehalose phosphatase/synthase 11 ;; trehalose phosphatase/synthase 11 (TPS11); FUNCTIONS IN: transferase activity, transferring glycosyl groups; INVOLVED IN: trehalose biosynthetic process, metabolic process; LOCATED IN: mitochondrion; EXPRESSED IN: 27 plant structures; EXPRESSED DURING: 15 growth stages; CONTAINS InterPro DOMAIN/s: HAD-superfamily hydrolase, subfamily IIB (InterPro:IPR006379), …	GO:0016757(transferase activity, transferring glycosyl groups);GO:0005829(cytosol);GO:0005739(mitochondrion);GO:0005634(nucleus)
AT4G24380	AT4G24380.2;AT4G24380.1	2.86056	0.0167093	up	NA	NA
AT4G18950	AT4G18950.1	2.85882	0.00264626	up	Integrin-linked protein kinase family ;; Integrin-linked protein kinase family; FUNCTIONS IN: protein serine/threonine/tyrosine kinase activity, kinase activity; INVOLVED IN: regulation of signal transduction, protein amino acid phosphorylation; LOCATED IN: nucleus, cytoplasm; EXPRESSED IN: 25 plant structures; EXPRESSED DURING: 14 growth stages; CONTAINS InterPro DOMAIN/s: Protein kinase, cataly…	GO:0009414(response to water deprivation);GO:0006468(protein phosphorylation);GO:0009867(jasmonic acid mediated signaling pathway);GO:0009863(salicylic acid mediated signaling pathway);GO:0009733(response to auxin);GO:0006612(protein targeting to membrane);GO:0009738(abscisic acid-activated signaling pathway);GO:0009723(response to ethylene);GO:0004712(protein serine/threonine/tyrosine kinase act…
AT1G27020	MSTRG.2282.1;AT1G27020.1	2.85776	0.0226112	up	NA	NA
AT5G25050	MSTRG.18882.1;AT5G25050.1	2.85395	0.0298994	up	Major facilitator superfamily protein ;; Major facilitator superfamily protein; CONTAINS InterPro DOMAIN/s: Major facilitator superfamily, general substrate transporter (InterPro:IPR016196), Biopterin transport-related protein BT1 (InterPro:IPR004324); BEST Arabidopsis thaliana protein match is: Major facilitator superfamily protein (TAIR:AT5G25040.2); Has 1807 Blast hits to 1807 proteins in 277 …	GO:0005215(transporter activity);GO:0016020(membrane);GO:0006810(transport)
CPK1	AT5G04870.1	2.85197	0.000772127	up	calcium dependent protein kinase 1 ;; calcium dependent protein kinase 1 (CPK1); FUNCTIONS IN: protein binding, calmodulin-dependent protein kinase activity, kinase activity; INVOLVED IN: protein amino acid phosphorylation, N-terminal protein myristoylation; LOCATED IN: peroxisome, membrane; EXPRESSED IN: 23 plant structures; EXPRESSED DURING: 13 growth stages; CONTAINS InterPro DOMAIN/s: Protein…	GO:0004683(calmodulin-dependent protein kinase activity);GO:0006468(protein phosphorylation);GO:0046777(protein autophosphorylation);GO:0005777(peroxisome);GO:0004674(protein serine/threonine kinase activity);GO:0005515(protein binding);GO:0009507(chloroplast);GO:0016301(kinase activity);GO:0016020(membrane)
AT3G26670	AT3G26670.1;AT3G26670.3;AT3G26670.2;MSTRG.11530.4;MSTRG.11530.5;MSTRG.11530.6	2.84111	0.0263	up	NA	NA
AT4G33420	AT4G33420.1;MSTRG.16200.2	2.84077	0.000623657	up	NA	NA
AT1G49030	AT1G49030.1	2.83724	0.0373834	up	PLAC8 family protein ;; PLAC8 family protein; CONTAINS InterPro DOMAIN/s: Protein of unknown function Cys-rich (InterPro:IPR006461); BEST Arabidopsis thaliana protein match is: PLAC8 family protein (TAIR:AT3G18460.1); Has 749 Blast hits to 748 proteins in 94 species: Archae - 0; Bacteria - 0; Metazoa - 146; Fungi - 45; Plants - 538; Viruses - 0; Other Eukaryotes - 20 (source: NCBI BLink).	GO:0005886(plasma membrane);GO:0008150(biological_process);GO:0003674(molecular_function)
AT4G28400	AT4G28400.1	2.83625	0.00370629	up	Protein phosphatase 2C family protein ;; Protein phosphatase 2C family protein; FUNCTIONS IN: protein serine/threonine phosphatase activity, catalytic activity; LOCATED IN: cellular_component unknown; EXPRESSED IN: 22 plant structures; EXPRESSED DURING: 13 growth stages; CONTAINS InterPro DOMAIN/s: Protein phosphatase 2C-related (InterPro:IPR001932), Protein phosphatase 2C (InterPro:IPR015655), P…	GO:0031348(negative regulation of defense response);GO:0009627(systemic acquired resistance);GO:0004722(protein serine/threonine phosphatase activity);GO:0031347(regulation of defense response);GO:0005575(cellular_component)
AT4G19140	AT4G19140.1	2.83048	0.0101897	up	NA	NA
AT1G68580	MSTRG.4672.1;MSTRG.4672.2;MSTRG.4672.3;AT1G68580.1;AT1G68580.2	2.82882	0.00579766	up	agenet domain-containing protein / bromo-adjacent homology (BAH) domain-containing protein ;; agenet domain-containing protein / bromo-adjacent homology (BAH) domain-containing protein; FUNCTIONS IN: RNA binding, DNA binding; INVOLVED IN: biological_process unknown; LOCATED IN: cellular_component unknown; EXPRESSED IN: 24 plant structures; EXPRESSED DURING: 15 growth stages; CONTAINS InterPro DOM…	GO:0003677(DNA binding);GO:0009506(plasmodesma);GO:0006333(chromatin assembly or disassembly);GO:0005634(nucleus);GO:0008150(biological_process)
AT1G70140	AT1G70140.1	2.82774	0.000609802	up	formin 8 ;; formin 8 (FH8); FUNCTIONS IN: actin binding, profilin binding, actin filament binding; INVOLVED IN: actin nucleation, cell tip growth; LOCATED IN: cell-cell junction, plasma membrane; EXPRESSED IN: 17 plant structures; EXPRESSED DURING: 7 growth stages; CONTAINS InterPro DOMAIN/s: Actin-binding FH2/DRF autoregulatory (InterPro:IPR003104), Actin-binding FH2 (InterPro:IPR015425); BEST A…	GO:0005911(cell-cell junction);GO:0010583(response to cyclopentenone);GO:0003779(actin binding);GO:0009407(toxin catabolic process);GO:0002679(respiratory burst involved in defense response);GO:0051015(actin filament binding);GO:0006396(RNA processing);GO:0005886(plasma membrane);GO:0005522(profilin binding);GO:0045010(actin nucleation);GO:0010200(response to chitin);GO:0006865(amino acid transpo…
AT1G11310	MSTRG.948.1;AT1G11310.1;AT1G11310.2;MSTRG.948.4	2.82353	0.0042837	up	NA	NA
AlaAT1	AT1G17290.1	2.82093	0.000329571	up	alanine aminotransferas ;; alanine aminotransferas (AlaAT1); FUNCTIONS IN: L-alanine:2-oxoglutarate aminotransferase activity, ATP binding; INVOLVED IN: response to cadmium ion, response to hypoxia, L-alanine catabolic process, by transamination; LOCATED IN: mitochondrion, chloroplast; EXPRESSED IN: 9 plant structures; EXPRESSED DURING: L mature pollen stage, M germinated pollen stage; CONTAINS I…	GO:0005739(mitochondrion);GO:0004021(L-alanine:2-oxoglutarate aminotransferase activity);GO:0001666(response to hypoxia);GO:0046686(response to cadmium ion);GO:0019481(L-alanine catabolic process, by transamination);GO:0005524(ATP binding);GO:0009507(chloroplast)
AT3G06500	MSTRG.9793.1;MSTRG.9793.2;AT3G06500.1;MSTRG.9793.4	2.82085	0.0021636	up	NA	NA
AT4G18340	AT4G18340.1;MSTRG.14832.2	2.8176	0.000786686	up	NA	NA
AT1G29670	AT1G29670.1	2.81687	0.0298268	up	GDSL-like Lipase/Acylhydrolase superfamily protein ;; GDSL-like Lipase/Acylhydrolase superfamily protein; FUNCTIONS IN: hydrolase activity, acting on ester bonds, carboxylesterase activity; INVOLVED IN: lipid metabolic process; LOCATED IN: apoplast, cell wall, chloroplast; EXPRESSED IN: 23 plant structures; EXPRESSED DURING: 14 growth stages; CONTAINS InterPro DOMAIN/s: Lipase, GDSL (InterPro:IPR…	GO:0005576(extracellular region);GO:0009507(chloroplast);GO:0048046(apoplast);GO:0009534(chloroplast thylakoid);GO:0042335(cuticle development);GO:0000038(very long-chain fatty acid metabolic process);GO:0042631(cellular response to water deprivation);GO:0005618(cell wall)
AT5G15730	AT5G15730.1;AT5G15730.2	2.81479	0.00173072	up	Protein kinase superfamily protein ;; Protein kinase superfamily protein; FUNCTIONS IN: protein serine/threonine kinase activity, protein kinase activity, kinase activity, ATP binding; INVOLVED IN: protein amino acid phosphorylation; LOCATED IN: endomembrane system; EXPRESSED IN: 23 plant structures; EXPRESSED DURING: 13 growth stages; CONTAINS InterPro DOMAIN/s: Protein kinase, catalytic domain …	GO:0030968(endoplasmic reticulum unfolded protein response);GO:0010363(regulation of plant-type hypersensitive response);GO:0005886(plasma membrane);GO:0006612(protein targeting to membrane);GO:0043069(negative regulation of programmed cell death);GO:0016301(kinase activity)
AT1G15670	AT1G15670.1	2.81448	0.0133684	up	Galactose oxidase/kelch repeat superfamily protein ;; Galactose oxidase/kelch repeat superfamily protein; CONTAINS InterPro DOMAIN/s: Galactose oxidase/kelch, beta-propeller (InterPro:IPR011043), Kelch repeat type 1 (InterPro:IPR006652), Kelch related (InterPro:IPR013089), Kelch-type beta propeller (InterPro:IPR015915); BEST Arabidopsis thaliana protein match is: Galactose oxidase/kelch repeat su…	GO:2000762(regulation of phenylpropanoid metabolic process);GO:0080037(negative regulation of cytokinin-activated signaling pathway);GO:0005634(nucleus);GO:0005829(cytosol);GO:0003674(molecular_function)
AT4G29950	MSTRG.15869.1;AT4G29950.1;AT4G29950.2	2.81177	0.00675992	up	Ypt/Rab-GAP domain of gyp1p superfamily protein ;; Ypt/Rab-GAP domain of gyp1p superfamily protein; FUNCTIONS IN: RAB GTPase activator activity; INVOLVED IN: regulation of Rab GTPase activity; LOCATED IN: intracellular; EXPRESSED IN: 23 plant structures; EXPRESSED DURING: 15 growth stages; CONTAINS InterPro DOMAIN/s: RabGAP/TBC (InterPro:IPR000195); BEST Arabidopsis thaliana protein match is: Ypt…	GO:0005737(cytoplasm)
WRKY33	MSTRG.8351.1;AT2G38470.1	2.81084	0.00865059	up	WRKY DNA-binding protein 33 ;; WRKY DNA-binding protein 33 (WRKY33); CONTAINS InterPro DOMAIN/s: DNA-binding WRKY (InterPro:IPR003657); BEST Arabidopsis thaliana protein match is: WRKY DNA-binding protein 4 (TAIR:AT1G13960.1); Has 7573 Blast hits to 4449 proteins in 326 species: Archae - 2; Bacteria - 120; Metazoa - 293; Fungi - 170; Plants - 5689; Viruses - 9; Other Eukaryotes - 1290 (source: NC…	GO:0009867(jasmonic acid mediated signaling pathway);GO:0005634(nucleus);GO:0002679(respiratory burst involved in defense response);GO:0003700(sequence-specific DNA binding transcription factor activity);GO:0050832(defense response to fungus);GO:0009651(response to salt stress);GO:0010310(regulation of hydrogen peroxide metabolic process);GO:0034605(cellular response to heat);GO:0009862(systemic …
AT4G15417	AT4G15417.1	2.81003	0.0158267	up	RNAse II-like 1 ;; RNAse II-like 1 (RTL1); FUNCTIONS IN: RNA binding, ribonuclease III activity; INVOLVED IN: RNA processing; LOCATED IN: cellular_component unknown; EXPRESSED IN: root; CONTAINS InterPro DOMAIN/s: Ribonuclease III (InterPro:IPR000999); BEST Arabidopsis thaliana protein match is: RNAse THREE-like protein 2 (TAIR:AT3G20420.1); Has 6428 Blast hits to 6386 proteins in 2315 species: A…	GO:0006396(RNA processing);GO:0005737(cytoplasm);GO:0004525(ribonuclease III activity);GO:0003723(RNA binding)
AT5G63160	MSTRG.21433.1;AT5G63160.1;MSTRG.21433.3	2.80563	0.0165007	up	NA	NA
AT1G29690	MSTRG.2509.1;AT1G29690.1	2.79281	0.01013	up	MAC/Perforin domain-containing protein ;; constitutively activated cell death 1 (CAD1); CONTAINS InterPro DOMAIN/s: Membrane attack complex component/perforin (MACPF) domain (InterPro:IPR020864); BEST Arabidopsis thaliana protein match is: MAC/Perforin domain-containing protein (TAIR:AT4G24290.2); Has 226 Blast hits to 225 proteins in 30 species: Archae - 0; Bacteria - 6; Metazoa - 14; Fungi - 0;…	GO:0009862(systemic acquired resistance, salicylic acid mediated signaling pathway);GO:0010337(regulation of salicylic acid metabolic process);GO:0031348(negative regulation of defense response);GO:0006612(protein targeting to membrane);GO:0009626(plant-type hypersensitive response);GO:0010310(regulation of hydrogen peroxide metabolic process);GO:0006955(immune response);GO:0050832(defense respon…
AT5G62280	AT5G62280.1	2.79162	0.00915965	up	Protein of unknown function (DUF1442) ;; Protein of unknown function (DUF1442); CONTAINS InterPro DOMAIN/s: Protein of unknown function DUF1442 (InterPro:IPR009902); BEST Arabidopsis thaliana protein match is: Protein of unknown function (DUF1442) (TAIR:AT2G45360.1); Has 92 Blast hits to 92 proteins in 12 species: Archae - 0; Bacteria - 0; Metazoa - 0; Fungi - 0; Plants - 92; Viruses - 0; Other E…	GO:0005575(cellular_component);GO:0003674(molecular_function);GO:0008150(biological_process)
AT2G47060	AT2G47060.2;AT2G47060.3;AT2G47060.4;AT2G47060.1;MSTRG.9153.6;MSTRG.9153.5;MSTRG.9153.7;AT2G47060.5	2.7886	0.00155792	up	Protein kinase superfamily protein ;; Protein kinase superfamily protein; FUNCTIONS IN: protein serine/threonine kinase activity, protein kinase activity, kinase activity, ATP binding; INVOLVED IN: protein amino acid phosphorylation; EXPRESSED IN: 22 plant structures; EXPRESSED DURING: 13 growth stages; CONTAINS InterPro DOMAIN/s: Protein kinase, ATP binding site (InterPro:IPR017441), Protein kin…	GO:0006979(response to oxidative stress);GO:0005886(plasma membrane);GO:0005737(cytoplasm);GO:0005634(nucleus);GO:0016301(kinase activity)
AT2G27080	AT2G27080.2;AT2G27080.1	2.78792	0.00723568	up	Late embryogenesis abundant (LEA) hydroxyproline-rich glycoprotein family ;; Late embryogenesis abundant (LEA) hydroxyproline-rich glycoprotein family; CONTAINS InterPro DOMAIN/s: Late embryogenesis abundant protein, group 2 (InterPro:IPR004864); BEST Arabidopsis thaliana protein match is: Late embryogenesis abundant (LEA) hydroxyproline-rich glycoprotein family (TAIR:AT5G21130.1); Has 35333 Blas…	GO:0009506(plasmodesma);GO:0003674(molecular_function);GO:0005886(plasma membrane);GO:0008150(biological_process)
MIOX4	AT4G26260.1;MSTRG.15522.2;AT4G26260.2	2.77959	0.0390538	up	myo-inositol oxygenase 4 ;; myo-inositol oxygenase 4 (MIOX4); FUNCTIONS IN: inositol oxygenase activity; INVOLVED IN: L-ascorbic acid biosynthetic process, syncytium formation; LOCATED IN: cytoplasm; EXPRESSED IN: 19 plant structures; EXPRESSED DURING: 8 growth stages; CONTAINS InterPro DOMAIN/s: Protein of unknown function DUF706 (InterPro:IPR007828); BEST Arabidopsis thaliana protein match is: …	GO:0019853(L-ascorbic acid biosynthetic process);GO:0005737(cytoplasm);GO:0006949(syncytium formation);GO:0050113(inositol oxygenase activity)
AT2G33480	MSTRG.7864.1;MSTRG.7864.2;AT2G33480.1;AT2G33480.2;MSTRG.7864.5	2.77613	0.00012195	up	NA	NA
MCCA	MSTRG.177.1;AT1G03090.1;AT1G03090.2;MSTRG.177.4;MSTRG.177.5;MSTRG.177.6	2.77177	0.0276262	up	NA	NA
AT1G28380	AT1G28380.1	2.77044	0.0402146	up	MAC/Perforin domain-containing protein ;; necrotic spotted lesions 1 (NSL1); CONTAINS InterPro DOMAIN/s: Membrane attack complex component/perforin (MACPF) domain (InterPro:IPR020864); BEST Arabidopsis thaliana protein match is: MAC/Perforin domain-containing protein (TAIR:AT4G24290.2); Has 203 Blast hits to 202 proteins in 18 species: Archae - 0; Bacteria - 0; Metazoa - 1; Fungi - 0; Plants - 20…	GO:0002679(respiratory burst involved in defense response);GO:0006984(ER-nucleus signaling pathway);GO:0009867(jasmonic acid mediated signaling pathway);GO:0003674(molecular_function);GO:0009651(response to salt stress);GO:0006612(protein targeting to membrane);GO:0000165(MAPK cascade);GO:0043069(negative regulation of programmed cell death);GO:0009697(salicylic acid biosynthetic process);GO:0051…
CPK5	MSTRG.16373.1;AT4G35310.1	2.76792	0.0166536	up	calmodulin-domain protein kinase 5 ;; calmodulin-domain protein kinase 5 (CPK5); FUNCTIONS IN: in 6 functions; INVOLVED IN: protein amino acid phosphorylation, N-terminal protein myristoylation; LOCATED IN: cytosol, plasma membrane, membrane; EXPRESSED IN: 23 plant structures; EXPRESSED DURING: 13 growth stages; CONTAINS InterPro DOMAIN/s: Protein kinase, ATP binding site (InterPro:IPR017441), EF…	GO:0048767(root hair elongation);GO:0005886(plasma membrane);GO:0006468(protein phosphorylation);GO:0004683(calmodulin-dependent protein kinase activity);GO:0005829(cytosol);GO:0005634(nucleus);GO:0009737(response to abscisic acid);GO:0016301(kinase activity);GO:0016020(membrane)
AT3G17410	AT3G17410.1	2.76693	0.0162674	up	Protein kinase superfamily protein ;; Protein kinase superfamily protein; FUNCTIONS IN: protein serine/threonine kinase activity, protein kinase activity, kinase activity, ATP binding; INVOLVED IN: protein amino acid phosphorylation, N-terminal protein myristoylation; LOCATED IN: plasma membrane; EXPRESSED IN: 25 plant structures; EXPRESSED DURING: 15 growth stages; CONTAINS InterPro DOMAIN/s: Pr…	GO:0042631(cellular response to water deprivation);GO:0045087(innate immune response);GO:0019375(galactolipid biosynthetic process);GO:0030968(endoplasmic reticulum unfolded protein response);GO:0006499(N-terminal protein myristoylation);GO:0009697(salicylic acid biosynthetic process);GO:0031348(negative regulation of defense response);GO:0016301(kinase activity);GO:0009863(salicylic acid mediate…
AT1G22650	AT1G22650.1	2.75854	0.00125216	up	Plant neutral invertase family protein ;; Plant neutral invertase family protein; FUNCTIONS IN: catalytic activity, beta-fructofuranosidase activity; INVOLVED IN: sucrose catabolic process, using beta-fructofuranosidase; LOCATED IN: cellular_component unknown; EXPRESSED IN: 19 plant structures; EXPRESSED DURING: 14 growth stages; CONTAINS InterPro DOMAIN/s: Plant neutral invertase (InterPro:IPR00…	GO:0005634(nucleus);GO:0004564(beta-fructofuranosidase activity)
AT2G16900	AT2G16900.1;MSTRG.6468.2;MSTRG.6468.3;AT2G16900.3;AT2G16900.2	2.75734	0.000533282	up	Arabidopsis phospholipase-like protein (PEARLI 4) family ;; Arabidopsis phospholipase-like protein (PEARLI 4) family; FUNCTIONS IN: molecular_function unknown; INVOLVED IN: biological_process unknown; LOCATED IN: plasma membrane; EXPRESSED IN: 24 plant structures; EXPRESSED DURING: 13 growth stages; CONTAINS InterPro DOMAIN/s: Phospholipase-like, arabidopsis (InterPro:IPR007942); BEST Arabidopsis…	GO:0005886(plasma membrane);GO:0052542(defense response by callose deposition);GO:0002679(respiratory burst involved in defense response);GO:0008150(biological_process);GO:0009611(response to wounding);GO:0005634(nucleus);GO:0006979(response to oxidative stress);GO:0003674(molecular_function);GO:0010200(response to chitin)
AT1G14370	AT1G14370.1	2.75716	0.00427666	up	protein kinase 2A ;; protein kinase 2A (APK2A); FUNCTIONS IN: protein serine/threonine kinase activity, protein kinase activity, kinase activity, ATP binding; INVOLVED IN: protein amino acid phosphorylation; LOCATED IN: chloroplast; EXPRESSED IN: 17 plant structures; EXPRESSED DURING: 9 growth stages; CONTAINS InterPro DOMAIN/s: Protein kinase, ATP binding site (InterPro:IPR017441), Protein kinas…	GO:0016301(kinase activity);GO:0005886(plasma membrane);GO:0009507(chloroplast)
AT5G04930	MSTRG.17179.1;MSTRG.17179.2;MSTRG.17179.3;AT5G04930.1	2.75022	0.00343765	up	aminophospholipid ATPase 1 ;; aminophospholipid ATPase 1 (ALA1); FUNCTIONS IN: protein binding, ATPase activity, coupled to transmembrane movement of ions, phosphorylative mechanism; INVOLVED IN: metabolic process, phospholipid transport, ATP biosynthetic process; LOCATED IN: plasma membrane; EXPRESSED IN: 25 plant structures; EXPRESSED DURING: 15 growth stages; CONTAINS InterPro DOMAIN/s: Haloac…	GO:0005886(plasma membrane);GO:0016020(membrane);GO:0006612(protein targeting to membrane);GO:0015662(ATPase activity, coupled to transmembrane movement of ions, phosphorylative mechanism);GO:0010363(regulation of plant-type hypersensitive response);GO:0005515(protein binding);GO:0009963(positive regulation of flavonoid biosynthetic process)
AT5G66675	MSTRG.21725.1;MSTRG.21725.2;AT5G66675.1;MSTRG.21725.4	2.74537	0.00595901	up	NA	NA
AT1G73090	MSTRG.5059.1;MSTRG.5059.2;MSTRG.5059.3;AT1G73090.1;AT1G73090.2	2.7432	0.0116615	up	NA	NA
AT2G28080	AT2G28080.1	2.73939	0.0231102	up	UDP-Glycosyltransferase superfamily protein ;; UDP-Glycosyltransferase superfamily protein; FUNCTIONS IN: transferase activity, transferring glycosyl groups; INVOLVED IN: metabolic process; LOCATED IN: cellular_component unknown; EXPRESSED IN: 22 plant structures; EXPRESSED DURING: 15 growth stages; CONTAINS InterPro DOMAIN/s: UDP-glucuronosyl/UDP-glucosyltransferase (InterPro:IPR002213); BEST Ar…	GO:0016757(transferase activity, transferring glycosyl groups)
AT5G45130	AT5G45130.1;MSTRG.19866.2	2.73352	0.000119276	up	NA	NA
AT1G16110	MSTRG.1396.1;MSTRG.1396.2;AT1G16110.1	2.72446	0.000432502	up	wall associated kinase-like 6 ;; wall associated kinase-like 6 (WAKL6); FUNCTIONS IN: kinase activity; INVOLVED IN: protein amino acid phosphorylation; LOCATED IN: endomembrane system, integral to membrane; CONTAINS InterPro DOMAIN/s: Wall-associated kinase (InterPro:IPR013695), Protein kinase, catalytic domain (InterPro:IPR000719), Serine/threonine-protein kinase domain (InterPro:IPR002290), Tyr…	GO:0006468(protein phosphorylation);GO:0016301(kinase activity);GO:0005576(extracellular region)
AT1G77500	AT1G77500.1;MSTRG.5454.2	2.71892	0.000190023	up	NA	NA
AT4G30090	AT4G30090.1	2.71338	0.033357	up	NA	NA
AT4G28420	AT4G28420.2;AT4G28420.1	2.70791	0.0157797	up	Tyrosine transaminase family protein ;; Tyrosine transaminase family protein; FUNCTIONS IN: 1-aminocyclopropane-1-carboxylate synthase activity, transferase activity, transferring nitrogenous groups, pyridoxal phosphate binding, transaminase activity, catalytic activity; INVOLVED IN: cellular amino acid and derivative metabolic process, biosynthetic process; LOCATED IN: cellular_component unknown…	GO:0005737(cytoplasm);GO:0008483(transaminase activity);GO:0009058(biosynthetic process)
AT3G26020	MSTRG.11471.1;MSTRG.11471.2;AT3G26020.1;AT3G26020.3;AT3G26020.4;MSTRG.11471.6;MSTRG.11471.8	2.70252	0.00562915	up	NA	NA
AT2G32190	MSTRG.7710.1;AT2G32190.1;AT2G32190.2	2.69986	0.00130221	up	NA	NA
AT1G63830	AT1G63830.3;MSTRG.4272.2;AT1G63830.1;AT1G63830.2	2.69672	0.000581796	up	PLAC8 family protein ;; PLAC8 family protein; LOCATED IN: membrane; EXPRESSED IN: 24 plant structures; EXPRESSED DURING: 15 growth stages; CONTAINS InterPro DOMAIN/s: Protein of unknown function Cys-rich (InterPro:IPR006461); BEST Arabidopsis thaliana protein match is: PLAC8 family protein (TAIR:AT5G41390.1).	GO:0005886(plasma membrane);GO:0016020(membrane)
AT1G23130	MSTRG.1994.1;AT1G23130.1	2.68977	0.0307215	up	Polyketide cyclase/dehydrase and lipid transport superfamily protein ;; Polyketide cyclase/dehydrase and lipid transport superfamily protein; FUNCTIONS IN: molecular_function unknown; INVOLVED IN: response to biotic stimulus, defense response; LOCATED IN: cellular_component unknown; EXPRESSED IN: 15 plant structures; EXPRESSED DURING: 10 growth stages; CONTAINS InterPro DOMAIN/s: Bet v I allergen…	GO:0003674(molecular_function);GO:0009507(chloroplast)
AT3G55470	AT3G55470.1;AT3G55470.2	2.68911	0.00292438	up	Calcium-dependent lipid-binding (CaLB domain) family protein ;; Calcium-dependent lipid-binding (CaLB domain) family protein; FUNCTIONS IN: molecular_function unknown; INVOLVED IN: biological_process unknown; LOCATED IN: cellular_component unknown; EXPRESSED IN: 22 plant structures; EXPRESSED DURING: 13 growth stages; CONTAINS InterPro DOMAIN/s: C2 membrane targeting protein (InterPro:IPR018029),…	GO:0010363(regulation of plant-type hypersensitive response);GO:0008150(biological_process);GO:0006612(protein targeting to membrane);GO:0009963(positive regulation of flavonoid biosynthetic process)
AT3G46110	AT3G46110.2;AT3G46110.1	2.68558	0.00208615	up	Domain of unknown function (DUF966) ;; LOCATED IN: plasma membrane; EXPRESSED IN: 19 plant structures; EXPRESSED DURING: 10 growth stages; CONTAINS InterPro DOMAIN/s: Uncharacterised conserved protein UCP031043 (InterPro:IPR021182), Protein of unknown function DUF966 (InterPro:IPR010369); BEST Arabidopsis thaliana protein match is: Domain of unknown function (DUF966) (TAIR:AT5G59790.1); Has 35333…	GO:0005886(plasma membrane);GO:0005634(nucleus)
AT2G02180	AT2G02180.1	2.68288	0.0191117	up	tobamovirus multiplication protein 3 ;; tobamovirus multiplication protein 3 (TOM3); INVOLVED IN: viral replication complex formation and maintenance; LOCATED IN: endomembrane system; EXPRESSED IN: 23 plant structures; EXPRESSED DURING: 14 growth stages; CONTAINS InterPro DOMAIN/s: Protein of unknown function DUF1084 (InterPro:IPR009457); BEST Arabidopsis thaliana protein match is: Protein of unk…	GO:0005739(mitochondrion);GO:0046786(viral replication complex formation and maintenance)
AT1G61140	AT1G61140.1;AT1G61140.3;MSTRG.4052.1;MSTRG.4052.4;AT1G61140.2	2.68047	0.00123074	up	SNF2 domain-containing protein / helicase domain-containing protein / zinc finger protein-related ;; embryo sac development arrest 16 (EDA16); FUNCTIONS IN: helicase activity, DNA binding, zinc ion binding, ATP binding, nucleic acid binding; INVOLVED IN: embryo sac development; EXPRESSED IN: 24 plant structures; EXPRESSED DURING: 15 growth stages; CONTAINS InterPro DOMAIN/s: Zinc finger, RING-typ…	GO:0004386(helicase activity);GO:0005634(nucleus);GO:0005524(ATP binding);GO:0003677(DNA binding);GO:0009553(embryo sac development);GO:0008270(zinc ion binding)
AT1G61380	MSTRG.4078.1;AT1G61360.1;AT1G61360.2;MSTRG.4078.4;AT1G61370.1;AT1G61380.1	2.67684	0.0493083	up	S-domain-1 29 ;; S-domain-1 29 (SD1-29); FUNCTIONS IN: carbohydrate binding, protein kinase activity, kinase activity; INVOLVED IN: protein amino acid autophosphorylation; LOCATED IN: endomembrane system; EXPRESSED IN: 23 plant structures; EXPRESSED DURING: 13 growth stages; CONTAINS InterPro DOMAIN/s: Curculin-like (mannose-binding) lectin (InterPro:IPR001480), PAN-2 domain (InterPro:IPR013227),…	GO:0030246(carbohydrate binding);GO:0016301(kinase activity);GO:0031625(ubiquitin protein ligase binding);GO:0004672(protein kinase activity);GO:0046777(protein autophosphorylation);GO:0005886(plasma membrane)
AT4G15236	MSTRG.14541.1;AT4G15236.1	2.67623	0.0296884	up	ABC-2 and Plant PDR ABC-type transporter family protein ;; ABC-2 and Plant PDR ABC-type transporter family protein; FUNCTIONS IN: nucleoside-triphosphatase activity, ATPase activity, nucleotide binding, ATP binding; LOCATED IN: membrane; CONTAINS InterPro DOMAIN/s: ATPase, AAA+ type, core (InterPro:IPR003593), ABC transporter-like (InterPro:IPR003439), Plant PDR ABC transporter associated (InterP…	GO:0005634(nucleus)
AT5G21950	AT5G21950.1;MSTRG.18596.1	2.67422	0.0331664	up	NA	NA
ATPMEPCRB	AT4G02330.1	2.66731	0.027699	up	Plant invertase/pectin methylesterase inhibitor superfamily ;; ATPMEPCRB; FUNCTIONS IN: pectinesterase activity; INVOLVED IN: response to salt stress; LOCATED IN: endomembrane system, cell wall; EXPRESSED IN: 20 plant structures; EXPRESSED DURING: 13 growth stages; CONTAINS InterPro DOMAIN/s: Pectinesterase, active site (InterPro:IPR018040), Pectin lyase fold/virulence factor (InterPro:IPR011050)…	GO:0009620(response to fungus);GO:0005576(extracellular region);GO:0009409(response to cold);GO:0030599(pectinesterase activity);GO:0009741(response to brassinosteroid);GO:0015824(proline transport)
AT3G47550	AT3G47550.1;AT3G47550.2;AT3G47550.3;AT3G47550.6	2.66567	0.00146973	up	RING/FYVE/PHD zinc finger superfamily protein ;; RING/FYVE/PHD zinc finger superfamily protein; FUNCTIONS IN: zinc ion binding; INVOLVED IN: response to salt stress; EXPRESSED IN: 23 plant structures; EXPRESSED DURING: 14 growth stages; CONTAINS InterPro DOMAIN/s: Protein of unknown function DUF3675 (InterPro:IPR022143), Zinc finger, C3HC4 RING-type (InterPro:IPR018957), Zinc finger, RING-CH-type…	GO:0005634(nucleus);GO:0016192(vesicle-mediated transport);GO:0008270(zinc ion binding);GO:0006623(protein targeting to vacuole);GO:0005737(cytoplasm)
AT1G74330	MSTRG.5173.1;AT1G74330.2	2.6603	0.00667157	up	Protein kinase superfamily protein ;; Protein kinase superfamily protein; FUNCTIONS IN: protein serine/threonine kinase activity, protein kinase activity, ATP binding; INVOLVED IN: protein amino acid phosphorylation; LOCATED IN: cellular_component unknown; EXPRESSED IN: 23 plant structures; EXPRESSED DURING: 14 growth stages; CONTAINS InterPro DOMAIN/s: Protein kinase, ATP binding site (InterPro:…	GO:0006468(protein phosphorylation);GO:0004672(protein kinase activity);GO:0005524(ATP binding);GO:0005634(nucleus)
AT2G05518	MSTRG.6087.1;MSTRG.6087.2;AT2G05518.1	2.6563	0.0303529	up	NA	NA
.	MSTRG.1352.1	2.6547	0.0360834	up	NA	NA
AT1G18300	AT1G18300.1	2.64888	0.00320281	up	nudix hydrolase homolog 4 ;; nudix hydrolase homolog 4 (NUDT4); FUNCTIONS IN: hydrolase activity; LOCATED IN: cytosol; EXPRESSED IN: stem, root, leaf; CONTAINS InterPro DOMAIN/s: NUDIX hydrolase domain-like (InterPro:IPR015797), NUDIX hydrolase, conserved site (InterPro:IPR020084), NUDIX hydrolase domain (InterPro:IPR000086); BEST Arabidopsis thaliana protein match is: nudix hydrolase homolog 21 …	GO:0009507(chloroplast);GO:0016787(hydrolase activity);GO:0005829(cytosol)
YLS5	AT2G38860.2;AT2G38860.3;AT2G38860.1	2.64747	0.0441073	up	Class I glutamine amidotransferase-like superfamily protein ;; YLS5; INVOLVED IN: response to ethylene stimulus, response to salt stress, leaf senescence, response to abscisic acid stimulus; LOCATED IN: endomembrane system; EXPRESSED IN: 23 plant structures; EXPRESSED DURING: 13 growth stages; CONTAINS InterPro DOMAIN/s: ThiJ/PfpI (InterPro:IPR002818); BEST Arabidopsis thaliana protein match is: …	GO:0034976(response to endoplasmic reticulum stress);GO:0006569(tryptophan catabolic process);GO:0019761(glucosinolate biosynthetic process);GO:0042742(defense response to bacterium);GO:0031348(negative regulation of defense response);GO:0005737(cytoplasm);GO:0009737(response to abscisic acid);GO:0009627(systemic acquired resistance);GO:0009684(indoleacetic acid biosynthetic process);GO:0009723(r…
AT3G10720	AT3G10720.1;AT3G10720.2	2.647	0.00667308	up	Plant invertase/pectin methylesterase inhibitor superfamily ;; Plant invertase/pectin methylesterase inhibitor superfamily; FUNCTIONS IN: enzyme inhibitor activity, pectinesterase activity; INVOLVED IN: cell wall modification; LOCATED IN: endomembrane system, cell wall, plant-type cell wall; EXPRESSED IN: 21 plant structures; EXPRESSED DURING: 13 growth stages; CONTAINS InterPro DOMAIN/s: Pectine…	GO:0005576(extracellular region);GO:0042545(cell wall modification);GO:0030599(pectinesterase activity);GO:0016126(sterol biosynthetic process);GO:0009505(plant-type cell wall)
AT4G30600	AT4G30600.1	2.64682	0.00321721	up	signal recognition particle receptor alpha subunit family protein ;; signal recognition particle receptor alpha subunit family protein; FUNCTIONS IN: nucleoside-triphosphatase activity, signal recognition particle binding, GTP binding, GTPase activity, nucleotide binding; INVOLVED IN: intracellular protein transport, protein targeting, SRP-dependent cotranslational protein targeting to membrane; …	GO:0005525(GTP binding);GO:0006605(protein targeting);GO:0005783(endoplasmic reticulum);GO:0005786(signal recognition particle, endoplasmic reticulum targeting);GO:0006623(protein targeting to vacuole);GO:0016192(vesicle-mediated transport);GO:0048193(Golgi vesicle transport)
AT2G40095	MSTRG.8506.1;AT2G40095.1	2.64672	0.00794206	up	Alpha/beta hydrolase related protein ;; Alpha/beta hydrolase related protein; CONTAINS InterPro DOMAIN/s: MENTAL domain (InterPro:IPR019498); BEST Arabidopsis thaliana protein match is: Alpha/beta hydrolase related protein (TAIR:AT3G55880.2); Has 87 Blast hits to 87 proteins in 13 species: Archae - 0; Bacteria - 0; Metazoa - 0; Fungi - 0; Plants - 87; Viruses - 0; Other Eukaryotes - 0 (source: NC…	GO:0005739(mitochondrion);GO:0008150(biological_process)
AT1G31540	AT1G31540.2;MSTRG.2681.2;AT1G31540.1	2.64654	0.0159102	up	Disease resistance protein (TIR-NBS-LRR class) family ;; Disease resistance protein (TIR-NBS-LRR class) family; FUNCTIONS IN: transmembrane receptor activity, nucleoside-triphosphatase activity, nucleotide binding, ATP binding; INVOLVED IN: signal transduction, apoptosis, defense response, innate immune response; LOCATED IN: intrinsic to membrane; EXPRESSED IN: 6 plant structures; EXPRESSED DURIN…	GO:0009506(plasmodesma);GO:0005737(cytoplasm);GO:0006952(defense response)
PPDK	MSTRG.14572.1;AT4G15530.2;AT4G15530.5;AT4G15530.4;AT4G15530.1	2.63783	0.0283691	up	pyruvate orthophosphate dikinase ;; pyruvate orthophosphate dikinase (PPDK); FUNCTIONS IN: kinase activity, pyruvate, phosphate dikinase activity; INVOLVED IN: phosphorylation, response to absence of light; LOCATED IN: cytosol, nucleus, chloroplast; EXPRESSED IN: 22 plant structures; EXPRESSED DURING: 11 growth stages; CONTAINS InterPro DOMAIN/s: Pyruvate phosphate dikinase, PEP/pyruvate-binding …	GO:0009507(chloroplast);GO:0050242(pyruvate, phosphate dikinase activity);GO:0009570(chloroplast stroma);GO:0005829(cytosol);GO:0016310(phosphorylation);GO:0005634(nucleus);GO:0016301(kinase activity)
AT1G63350	MSTRG.4238.1;MSTRG.4238.2;AT1G63350.1	2.62746	0.0192667	up	Disease resistance protein (CC-NBS-LRR class) family ;; Disease resistance protein (CC-NBS-LRR class) family; FUNCTIONS IN: ATP binding; INVOLVED IN: N-terminal protein myristoylation, defense response; LOCATED IN: cellular_component unknown; EXPRESSED IN: 6 plant structures; EXPRESSED DURING: LP.06 six leaves visible, LP.04 four leaves visible, 4 anthesis, LP.08 eight leaves visible; CONTAINS In…	GO:0005575(cellular_component);GO:0006499(N-terminal protein myristoylation);GO:0006952(defense response)
AT2G19710	AT2G19710.1;MSTRG.6700.2	2.62714	0.000974659	up	NA	NA
AT5G58110	AT5G58110.1	2.62131	0.0190738	up	chaperone binding;ATPase activators ;; chaperone binding;ATPase activators; FUNCTIONS IN: ATPase activator activity, chaperone binding; INVOLVED IN: biological_process unknown; LOCATED IN: cytoplasm; EXPRESSED IN: 23 plant structures; EXPRESSED DURING: 15 growth stages; CONTAINS InterPro DOMAIN/s: Activator of Hsp90 ATPase, N-terminal (InterPro:IPR015310); Has 297 Blast hits to 292 proteins in 99…	GO:0005737(cytoplasm)
AT1G03080	AT1G03080.1;MSTRG.176.2;MSTRG.176.3	2.61315	0.0429186	up	NA	NA
AT5G63490	MSTRG.21464.2;MSTRG.21464.1;MSTRG.21464.4;MSTRG.21464.5;MSTRG.21464.3;MSTRG.21464.6;AT5G63490.1	2.61003	0.000529977	up	CBS / octicosapeptide/Phox/Bemp1 (PB1) domains-containing protein ;; CBS / octicosapeptide/Phox/Bemp1 (PB1) domains-containing protein; EXPRESSED IN: 24 plant structures; EXPRESSED DURING: 15 growth stages; CONTAINS InterPro DOMAIN/s: Octicosapeptide/Phox/Bem1p (InterPro:IPR000270), Cystathionine beta-synthase, core (InterPro:IPR000644); BEST Arabidopsis thaliana protein match is: CBS / octicosap…	GO:0009738(abscisic acid-activated signaling pathway);GO:0006612(protein targeting to membrane);GO:0009867(jasmonic acid mediated signaling pathway);GO:0009723(response to ethylene);GO:0009863(salicylic acid mediated signaling pathway);GO:0035556(intracellular signal transduction);GO:0010363(regulation of plant-type hypersensitive response)
AT5G59730	AT5G59730.1	2.60629	0.00434387	up	exocyst subunit exo70 family protein H7 ;; exocyst subunit exo70 family protein H7 (EXO70H7); INVOLVED IN: exocytosis, vesicle docking involved in exocytosis; LOCATED IN: cytosol, nucleus, exocyst; EXPRESSED IN: 22 plant structures; EXPRESSED DURING: 13 growth stages; CONTAINS InterPro DOMAIN/s: Exo70 exocyst complex subunit (InterPro:IPR004140); BEST Arabidopsis thaliana protein match is: exocys…	GO:0006904(vesicle docking involved in exocytosis);GO:0005634(nucleus);GO:0005829(cytosol);GO:0000145(exocyst)
AT1G33030	AT1G33030.1	2.59854	0.0453629	up	O-methyltransferase family protein ;; O-methyltransferase family protein; CONTAINS InterPro DOMAIN/s: Winged helix-turn-helix transcription repressor DNA-binding (InterPro:IPR011991), Plant methyltransferase dimerisation (InterPro:IPR012967), O-methyltransferase, family 2 (InterPro:IPR001077), O-methyltransferase, COMT, eukaryota (InterPro:IPR016461); BEST Arabidopsis thaliana protein match is: O…	GO:0009809(lignin biosynthetic process);GO:0005829(cytosol);GO:0008171(O-methyltransferase activity)
AT5G13080	AT5G13080.1	2.59741	3.84592e-05	up	WRKY DNA-binding protein 75 ;; WRKY DNA-binding protein 75 (WRKY75); CONTAINS InterPro DOMAIN/s: DNA-binding WRKY (InterPro:IPR003657); BEST Arabidopsis thaliana protein match is: WRKY DNA-binding protein 45 (TAIR:AT3G01970.1); Has 1807 Blast hits to 1807 proteins in 277 species: Archae - 0; Bacteria - 0; Metazoa - 736; Fungi - 347; Plants - 385; Viruses - 0; Other Eukaryotes - 339 (source: NCBI …	GO:0005634(nucleus);GO:0043620(regulation of DNA-templated transcription in response to stress);GO:0003700(sequence-specific DNA binding transcription factor activity);GO:0006355(regulation of transcription, DNA-templated);GO:0019375(galactolipid biosynthetic process);GO:0016036(cellular response to phosphate starvation);GO:0042631(cellular response to water deprivation);GO:0032107(regulation of …
CHIP	MSTRG.9882.1;AT3G07370.1;MSTRG.9882.3	2.59187	0.00468676	up	NA	NA
AT5G11210	MSTRG.17714.1;MSTRG.17714.2;AT5G11210.1	2.58213	0.00171311	up	glutamate receptor 2.5 ;; glutamate receptor 2.5 (GLR2.5); FUNCTIONS IN: intracellular ligand-gated ion channel activity; INVOLVED IN: cellular calcium ion homeostasis, response to light stimulus; LOCATED IN: integral to membrane, membrane; EXPRESSED IN: stem, stamen; EXPRESSED DURING: 4 anthesis; CONTAINS InterPro DOMAIN/s: Extracellular solute-binding protein, family 3 (InterPro:IPR001638), Ion…	GO:0005217(intracellular ligand-gated ion channel activity);GO:0009416(response to light stimulus);GO:0006874(cellular calcium ion homeostasis);GO:0030003(cellular cation homeostasis);GO:0006865(amino acid transport)
AT1G43000	MSTRG.2998.1;AT1G43000.1	2.57334	0.000859216	up	PLATZ transcription factor family protein ;; PLATZ transcription factor family protein; CONTAINS InterPro DOMAIN/s: Protein of unknown function DUF597 (InterPro:IPR006734); BEST Arabidopsis thaliana protein match is: PLATZ transcription factor family protein (TAIR:AT1G21000.1); Has 398 Blast hits to 398 proteins in 26 species: Archae - 0; Bacteria - 0; Metazoa - 0; Fungi - 0; Plants - 398; Viruse…	GO:0008150(biological_process);GO:0005634(nucleus)
CNX2	AT2G31955.1;AT2G31955.2;MSTRG.7751.4;MSTRG.7751.3;AT2G31955.3	2.57144	0.00653102	up	cofactor of nitrate reductase and xanthine dehydrogenase 2 ;; cofactor of nitrate reductase and xanthine dehydrogenase 2 (CNX2); CONTAINS InterPro DOMAIN/s: Aldolase-type TIM barrel (InterPro:IPR013785), Molybdenum cofactor synthesis C-terminal (InterPro:IPR010505), Elongator protein 3/MiaB/NifB (InterPro:IPR006638), Molybdenum cofactor biosynthesis protein A (InterPro:IPR013483), Radical SAM (In…	GO:0006777(Mo-molybdopterin cofactor biosynthetic process);GO:0009507(chloroplast);GO:0003824(catalytic activity);GO:0005739(mitochondrion)
NAGS2	AT4G37670.1;AT4G37670.2	2.57084	0.0179407	up	N-acetyl-l-glutamate synthase 2 ;; N-acetyl-l-glutamate synthase 2 (NAGS2); FUNCTIONS IN: acetyl-CoA:L-glutamate N-acetyltransferase activity, N-acetyltransferase activity; INVOLVED IN: cellular amino acid biosynthetic process, arginine biosynthetic process, metabolic process; LOCATED IN: cytoplasm; EXPRESSED IN: 20 plant structures; EXPRESSED DURING: 12 growth stages; CONTAINS InterPro DOMAIN/s:…	GO:0004042(acetyl-CoA:L-glutamate N-acetyltransferase activity);GO:0006526(arginine biosynthetic process)
AT2G40090	AT2G40090.1;MSTRG.8505.2	2.56925	0.0133536	up	NA	NA
AT5G18290	AT5G18290.1;MSTRG.18315.3	2.56249	0.00161197	up	NA	NA
.	MSTRG.11256.1	2.56203	0.000926262	up	NA	NA
AT4G33565	AT4G33565.1	2.5585	0.028574	up	RING/U-box superfamily protein ;; RING/U-box superfamily protein; FUNCTIONS IN: zinc ion binding; INVOLVED IN: biological_process unknown; LOCATED IN: plasma membrane; CONTAINS InterPro DOMAIN/s: Zinc finger, RING-type (InterPro:IPR001841), Zinc finger, C3HC4 RING-type (InterPro:IPR018957); BEST Arabidopsis thaliana protein match is: RING/U-box superfamily protein (TAIR:AT1G72220.1); Has 9700 Bla…	GO:0008150(biological_process);GO:0005634(nucleus);GO:0008270(zinc ion binding);GO:0005886(plasma membrane)
AT3G01820	AT3G01820.1;MSTRG.9331.2	2.55273	0.000686727	up	NA	NA
AT2G31870	MSTRG.7739.4;MSTRG.7739.2;MSTRG.7739.3;MSTRG.7739.1;MSTRG.7739.5;AT2G31865.1;AT2G31865.2;AT2G31870.1;MSTRG.7739.10	2.55241	0.027886	up	NA	NA
AT3G01220	MSTRG.9267.1;AT3G01220.1	2.55162	0.0356688	up	homeobox protein 20 ;; homeobox protein 20 (HB20); FUNCTIONS IN: DNA binding, sequence-specific DNA binding transcription factor activity; INVOLVED IN: response to auxin stimulus, regulation of transcription, DNA-dependent; LOCATED IN: nucleus; EXPRESSED IN: 11 plant structures; EXPRESSED DURING: E expanded cotyledon stage; CONTAINS InterPro DOMAIN/s: Homeobox, conserved site (InterPro:IPR017970)…	GO:0000041(transition metal ion transport);GO:0006355(regulation of transcription, DNA-templated);GO:0005634(nucleus);GO:0003700(sequence-specific DNA binding transcription factor activity);GO:0009733(response to auxin);GO:0003677(DNA binding)
AT1G06840	MSTRG.514.1;AT1G06840.1	2.54669	0.00466939	up	Leucine-rich repeat protein kinase family protein ;; Leucine-rich repeat protein kinase family protein; FUNCTIONS IN: protein serine/threonine kinase activity, protein kinase activity, ATP binding; INVOLVED IN: transmembrane receptor protein tyrosine kinase signaling pathway, protein amino acid phosphorylation; LOCATED IN: plasma membrane, membrane; EXPRESSED IN: 20 plant structures; EXPRESSED DU…	GO:0004674(protein serine/threonine kinase activity);GO:0007169(transmembrane receptor protein tyrosine kinase signaling pathway);GO:0005524(ATP binding);GO:0006468(protein phosphorylation);GO:0005886(plasma membrane);GO:0005576(extracellular region);GO:0016020(membrane)
AT1G19310	AT1G19310.1	2.54595	0.00544681	up	RING/U-box superfamily protein ;; RING/U-box superfamily protein; FUNCTIONS IN: zinc ion binding; EXPRESSED IN: 24 plant structures; EXPRESSED DURING: 15 growth stages; CONTAINS InterPro DOMAIN/s: Zinc finger, RING-type, conserved site (InterPro:IPR017907), Zinc finger, RING-type (InterPro:IPR001841), Zinc finger, C3HC4 RING-type (InterPro:IPR018957); BEST Arabidopsis thaliana protein match is: R…	GO:0005634(nucleus);GO:0008270(zinc ion binding)
AT2G44790	AT2G44790.1	2.54406	0.00521483	up	uclacyanin 2 ;; uclacyanin 2 (UCC2); FUNCTIONS IN: electron carrier activity, copper ion binding; LOCATED IN: anchored to plasma membrane, anchored to membrane; EXPRESSED IN: 21 plant structures; EXPRESSED DURING: 12 growth stages; CONTAINS InterPro DOMAIN/s: Plastocyanin-like (InterPro:IPR003245), Cupredoxin (InterPro:IPR008972); BEST Arabidopsis thaliana protein match is: uclacyanin 3 (TAIR:AT3…	GO:0015706(nitrate transport);GO:0009805(coumarin biosynthetic process);GO:0005507(copper ion binding);GO:0046658(anchored component of plasma membrane);GO:0005576(extracellular region);GO:0031225(anchored component of membrane);GO:0009506(plasmodesma);GO:0010167(response to nitrate);GO:0009611(response to wounding)
AT2G15490	AT2G15480.1;AT2G15480.2;AT2G15490.2;AT2G15490.3;AT2G15490.1	2.54321	0.00593028	up	UDP-glycosyltransferase 73B4 ;; UDP-glycosyltransferase 73B4 (UGT73B4); FUNCTIONS IN: quercetin 3-O-glucosyltransferase activity, UDP-glycosyltransferase activity, quercetin 7-O-glucosyltransferase activity, UDP-glucosyltransferase activity, transferase activity, transferring glycosyl groups; INVOLVED IN: response to other organism; LOCATED IN: endomembrane system; EXPRESSED IN: root; CONTAINS In…	GO:0009407(toxin catabolic process);GO:0016757(transferase activity, transferring glycosyl groups);GO:0080044(quercetin 7-O-glucosyltransferase activity);GO:0009723(response to ethylene);GO:0005829(cytosol);GO:0008194(UDP-glycosyltransferase activity);GO:0051707(response to other organism);GO:0035251(UDP-glucosyltransferase activity);GO:0010583(response to cyclopentenone);GO:0080043(quercetin 3-O…
AT5G18480	AT5G18480.1	2.54222	0.0117702	up	plant glycogenin-like starch initiation protein 6 ;; plant glycogenin-like starch initiation protein 6 (PGSIP6); FUNCTIONS IN: transferase activity, transferring hexosyl groups, transferase activity, transferring glycosyl groups; INVOLVED IN: carbohydrate biosynthetic process, biosynthetic process; LOCATED IN: membrane; EXPRESSED IN: guard cell, leaf; CONTAINS InterPro DOMAIN/s: Glycosyl transfer…	GO:0005576(extracellular region);GO:0005802(trans-Golgi network);GO:0009058(biosynthetic process);GO:0005768(endosome);GO:0005794(Golgi apparatus);GO:0016758(transferase activity, transferring hexosyl groups);GO:0016051(carbohydrate biosynthetic process);GO:0016020(membrane);GO:0016757(transferase activity, transferring glycosyl groups)
J2	MSTRG.18614.1;AT5G22060.1	2.54001	0.0042549	up	DNAJ homologue 2 ;; DNAJ homologue 2 (J2); FUNCTIONS IN: unfolded protein binding, heat shock protein binding, ATP binding; INVOLVED IN: protein folding, response to salt stress; LOCATED IN: plasma membrane; EXPRESSED IN: 24 plant structures; EXPRESSED DURING: 15 growth stages; CONTAINS InterPro DOMAIN/s: Molecular chaperone, heat shock protein, Hsp40, DnaJ (InterPro:IPR015609), HSP40/DnaJ peptid…	GO:0006457(protein folding);GO:0009408(response to heat);GO:0005886(plasma membrane);GO:0009506(plasmodesma);GO:0005737(cytoplasm);GO:0009644(response to high light intensity);GO:0005829(cytosol);GO:0042542(response to hydrogen peroxide);GO:0006499(N-terminal protein myristoylation)
AT2G17440	AT2G17440.1	2.53812	0.00684136	up	plant intracellular ras group-related LRR 5 ;; plant intracellular ras group-related LRR 5 (PIRL5); LOCATED IN: plasma membrane; EXPRESSED IN: 25 plant structures; EXPRESSED DURING: 15 growth stages; CONTAINS InterPro DOMAIN/s: Leucine-rich repeat, typical subtype (InterPro:IPR003591), Leucine-rich repeat (InterPro:IPR001611); BEST Arabidopsis thaliana protein match is: plant intracellular ras gr…	GO:0005886(plasma membrane)
AT2G05940	AT2G05940.1;MSTRG.6113.2;MSTRG.6113.3	2.53601	0.0349995	up	NA	NA
AT3G49350	MSTRG.12255.1;MSTRG.12255.2;AT3G49350.1	2.52882	0.00514102	up	Ypt/Rab-GAP domain of gyp1p superfamily protein ;; Ypt/Rab-GAP domain of gyp1p superfamily protein; FUNCTIONS IN: RAB GTPase activator activity; INVOLVED IN: regulation of Rab GTPase activity; LOCATED IN: intracellular, chloroplast; EXPRESSED IN: 22 plant structures; EXPRESSED DURING: 13 growth stages; CONTAINS InterPro DOMAIN/s: RabGAP/TBC (InterPro:IPR000195); BEST Arabidopsis thaliana protein …	GO:0010363(regulation of plant-type hypersensitive response);GO:0006612(protein targeting to membrane);GO:0030968(endoplasmic reticulum unfolded protein response);GO:0009627(systemic acquired resistance);GO:0006499(N-terminal protein myristoylation);GO:0043069(negative regulation of programmed cell death);GO:0045087(innate immune response);GO:0031348(negative regulation of defense response);GO:00…
AT4G38540	AT4G38530.1;MSTRG.16669.1;MSTRG.16669.3;MSTRG.16669.4;AT4G38540.1	2.52664	0.0160238	up	FAD/NAD(P)-binding oxidoreductase family protein ;; FAD/NAD(P)-binding oxidoreductase family protein; FUNCTIONS IN: monooxygenase activity; INVOLVED IN: oxidation reduction; EXPRESSED IN: 15 plant structures; EXPRESSED DURING: 9 growth stages; CONTAINS InterPro DOMAIN/s: Monooxygenase, FAD-binding (InterPro:IPR002938); BEST Arabidopsis thaliana protein match is: FAD/NAD(P)-binding oxidoreductase …	GO:0004497(monooxygenase activity);GO:0010583(response to cyclopentenone);GO:0050832(defense response to fungus);GO:0009407(toxin catabolic process);GO:0005739(mitochondrion)
LCB1	MSTRG.16476.1;AT4G36480.1;AT4G36480.2	2.52505	0.00688491	up	long-chain base1 ;; long-chain base1 (LCB1); FUNCTIONS IN: protein binding, serine C-palmitoyltransferase activity; INVOLVED IN: cell growth, sphingolipid biosynthetic process; LOCATED IN: endoplasmic reticulum; EXPRESSED IN: 20 plant structures; EXPRESSED DURING: 12 growth stages; CONTAINS InterPro DOMAIN/s: Pyridoxal phosphate-dependent transferase, major domain (InterPro:IPR015424), Aminotrans…	GO:0009507(chloroplast);GO:0016049(cell growth);GO:0005783(endoplasmic reticulum);GO:0005515(protein binding);GO:0004758(serine C-palmitoyltransferase activity);GO:0030148(sphingolipid biosynthetic process);GO:0046686(response to cadmium ion);GO:0043067(regulation of programmed cell death)
AT1G78420	MSTRG.5542.1;MSTRG.5542.2;AT1G78410.1;MSTRG.5542.5;MSTRG.5542.4;MSTRG.5542.6;AT1G78420.2;AT1G78420.1;MSTRG.5542.9	2.51961	0.0376399	up	NA	NA
AT3G29170	AT3G29170.1	2.51835	0.00773737	up	Eukaryotic protein of unknown function (DUF872) ;; Eukaryotic protein of unknown function (DUF872); CONTAINS InterPro DOMAIN/s: Uncharacterised protein family UPF0414, transmembrane (InterPro:IPR008590); BEST Arabidopsis thaliana protein match is: Eukaryotic protein of unknown function (DUF872) (TAIR:AT2G19350.1); Has 245 Blast hits to 245 proteins in 60 species: Archae - 0; Bacteria - 0; Metazoa…	GO:0005634(nucleus);GO:0008150(biological_process);GO:0003674(molecular_function)
AT2G32880	MSTRG.7818.1;MSTRG.7818.2;AT2G32880.1	2.51566	0.000327962	up	TRAF-like family protein ;; TRAF-like family protein; CONTAINS InterPro DOMAIN/s: TRAF-like (InterPro:IPR008974), MATH (InterPro:IPR002083), TRAF-type (InterPro:IPR013322); BEST Arabidopsis thaliana protein match is: TRAF-like family protein (TAIR:AT2G32870.1); Has 574 Blast hits to 518 proteins in 28 species: Archae - 0; Bacteria - 0; Metazoa - 4; Fungi - 2; Plants - 559; Viruses - 0; Other Euka…	NA
AT4G12790	AT4G12790.5;AT4G12790.2;AT4G12790.3;AT4G12790.4;AT4G12790.1;MSTRG.14300.6;MSTRG.14300.7	2.51411	0.0268329	up	NA	NA
AT4G22530	MSTRG.15189.1;MSTRG.15189.2;AT4G22530.1	2.51017	0.0477839	up	S-adenosyl-L-methionine-dependent methyltransferases superfamily protein ;; S-adenosyl-L-methionine-dependent methyltransferases superfamily protein; FUNCTIONS IN: methyltransferase activity; INVOLVED IN: metabolic process; LOCATED IN: cellular_component unknown; EXPRESSED IN: 19 plant structures; EXPRESSED DURING: 11 growth stages; CONTAINS InterPro DOMAIN/s: Methyltransferase type 11 (InterPro:…	GO:0002679(respiratory burst involved in defense response);GO:0046482(para-aminobenzoic acid metabolic process);GO:0010200(response to chitin);GO:0030968(endoplasmic reticulum unfolded protein response);GO:0005829(cytosol);GO:0005737(cytoplasm);GO:0005634(nucleus)
AT4G08220	MSTRG.13976.1	2.50818	0.0380189	up	NA	NA
AT4G38552	MSTRG.16670.1;MSTRG.16670.2;AT4G38545.2;AT4G38545.1;MSTRG.16670.5;MSTRG.16670.7	2.5074	0.00985299	up	NA	NA
AT1G16150	MSTRG.1398.1;AT1G16150.1	2.50712	0.0134999	up	wall associated kinase-like 4 ;; wall associated kinase-like 4 (WAKL4); CONTAINS InterPro DOMAIN/s: Serine/threonine-protein kinase domain (InterPro:IPR002290), Serine/threonine-protein kinase-like domain (InterPro:IPR017442), Serine/threonine-protein kinase, active site (InterPro:IPR008271), Protein kinase-like domain (InterPro:IPR011009), Wall-associated kinase (InterPro:IPR013695), EGF-like ca…	GO:0010045(response to nickel cation);GO:0006468(protein phosphorylation);GO:0016301(kinase activity);GO:0005886(plasma membrane);GO:0009986(cell surface);GO:0009505(plant-type cell wall);GO:0010043(response to zinc ion);GO:0046686(response to cadmium ion)
AT2G31810	AT2G31810.1;AT2G31810.2;AT2G31810.3	2.50303	0.00085789	up	ACT domain-containing small subunit of acetolactate synthase protein ;; ACT domain-containing small subunit of acetolactate synthase protein; FUNCTIONS IN: acetolactate synthase activity, amino acid binding; INVOLVED IN: branched chain family amino acid biosynthetic process; LOCATED IN: chloroplast; EXPRESSED IN: 24 plant structures; EXPRESSED DURING: 13 growth stages; CONTAINS InterPro DOMAIN/s:…	GO:0010498(proteasomal protein catabolic process);GO:0009082(branched-chain amino acid biosynthetic process);GO:0007010(cytoskeleton organization);GO:0009507(chloroplast);GO:0006094(gluconeogenesis)
AT5G07080	MSTRG.17368.1;AT5G07080.1	2.50299	0.0374193	up	HXXXD-type acyl-transferase family protein ;; HXXXD-type acyl-transferase family protein; FUNCTIONS IN: transferase activity, transferring acyl groups other than amino-acyl groups, transferase activity; INVOLVED IN: biological_process unknown; LOCATED IN: cellular_component unknown; EXPRESSED IN: 18 plant structures; EXPRESSED DURING: 9 growth stages; CONTAINS InterPro DOMAIN/s: Transferase (Inte…	GO:0045492(xylan biosynthetic process);GO:0005737(cytoplasm);GO:0015706(nitrate transport);GO:0016740(transferase activity);GO:0010167(response to nitrate);GO:0010413(glucuronoxylan metabolic process)
AT2G30640	MSTRG.7607.1	2.50088	0.00332732	up	NA	NA
AT3G16030	MSTRG.10652.1;AT3G16030.1;MSTRG.10652.3;MSTRG.10652.4	2.4998	0.00386914	up	NA	NA
AT1G23090	MSTRG.1990.1;MSTRG.1990.2;AT1G23090.1;MSTRG.1990.4	2.49946	0.0143044	up	NA	NA
AT2G44180	AT2G44180.1;MSTRG.8895.2;MSTRG.8895.3;MSTRG.8895.4;MSTRG.8895.5	2.4969	0.00194738	up	NA	NA
AT1G08960	AT1G08960.1;MSTRG.730.2	2.49072	0.0271632	up	NA	NA
NRPB3	AT2G15430.1	2.48726	0.000243996	up	DNA-directed RNA polymerase family protein ;; NRPB3; FUNCTIONS IN: DNA-directed RNA polymerase activity, protein dimerization activity, DNA binding; INVOLVED IN: transcription; LOCATED IN: in 6 components; CONTAINS InterPro DOMAIN/s: DNA-directed RNA polymerase, insert domain (InterPro:IPR011262), DNA-directed RNA polymerase, dimerisation (InterPro:IPR011261), DNA-directed RNA polymerase, RpoA/D/…	GO:0005665(DNA-directed RNA polymerase II, core complex);GO:0005730(nucleolus);GO:0005634(nucleus);GO:0006351(transcription, DNA-templated);GO:0003677(DNA binding);GO:0000419(DNA-directed RNA polymerase V complex);GO:0000418(DNA-directed RNA polymerase IV complex);GO:0005737(cytoplasm);GO:0003899(DNA-directed RNA polymerase activity)
AT4G23470	AT4G23470.2;AT4G23470.1;AT4G23470.3	2.4804	0.00249064	up	PLAC8 family protein ;; PLAC8 family protein; EXPRESSED IN: 22 plant structures; EXPRESSED DURING: 13 growth stages; CONTAINS InterPro DOMAIN/s: Protein of unknown function Cys-rich (InterPro:IPR006461); BEST Arabidopsis thaliana protein match is: PLAC8 family protein (TAIR:AT1G63830.3); Has 35333 Blast hits to 34131 proteins in 2444 species: Archae - 798; Bacteria - 22429; Metazoa - 974; Fungi -…	GO:0015706(nitrate transport);GO:0046686(response to cadmium ion);GO:0006970(response to osmotic stress);GO:0009697(salicylic acid biosynthetic process);GO:0031348(negative regulation of defense response);GO:0009863(salicylic acid mediated signaling pathway);GO:0045087(innate immune response);GO:0048767(root hair elongation);GO:0005634(nucleus);GO:0010167(response to nitrate)
AT5G01730	MSTRG.16889.1;AT5G01730.1	2.46649	0.0192529	up	SCAR family protein 4 ;; SCAR family protein 4 (SCAR4); FUNCTIONS IN: molecular_function unknown; INVOLVED IN: positive regulation of actin nucleation; LOCATED IN: SCAR complex, chloroplast, plastoglobule; EXPRESSED IN: 23 plant structures; EXPRESSED DURING: 12 growth stages; BEST Arabidopsis thaliana protein match is: SCAR homolog 2 (TAIR:AT2G38440.1); Has 1330 Blast hits to 874 proteins in 188 …	GO:0010287(plastoglobule);GO:0051127(positive regulation of actin nucleation);GO:0031209(SCAR complex);GO:0005737(cytoplasm);GO:0009507(chloroplast)
AT3G62590	AT3G62590.1	2.46331	0.00791762	up	alpha/beta-Hydrolases superfamily protein ;; alpha/beta-Hydrolases superfamily protein; FUNCTIONS IN: triglyceride lipase activity; INVOLVED IN: lipid metabolic process; LOCATED IN: cellular_component unknown; EXPRESSED IN: 19 plant structures; EXPRESSED DURING: 12 growth stages; CONTAINS InterPro DOMAIN/s: Lipase, class 3 (InterPro:IPR002921); BEST Arabidopsis thaliana protein match is: alpha/be…	GO:0042631(cellular response to water deprivation);GO:0016036(cellular response to phosphate starvation);GO:0006629(lipid metabolic process);GO:0004806(triglyceride lipase activity);GO:0019375(galactolipid biosynthetic process)
AT1G78850	MSTRG.5576.1	2.45969	0.01108	up	NA	NA
AT3G55430	AT3G55430.1	2.45384	0.00423423	up	O-Glycosyl hydrolases family 17 protein ;; O-Glycosyl hydrolases family 17 protein; FUNCTIONS IN: cation binding, hydrolase activity, hydrolyzing O-glycosyl compounds, catalytic activity; INVOLVED IN: carbohydrate metabolic process; LOCATED IN: cell wall; EXPRESSED IN: 24 plant structures; EXPRESSED DURING: 15 growth stages; CONTAINS InterPro DOMAIN/s: X8 (InterPro:IPR012946), Glycoside hydrolase…	GO:0004553(hydrolase activity, hydrolyzing O-glycosyl compounds);GO:0005618(cell wall);GO:0010200(response to chitin);GO:0009506(plasmodesma);GO:0005576(extracellular region)
AT2G11520	AT2G11520.1	2.45101	0.00239468	up	calmodulin-binding receptor-like cytoplasmic kinase 3 ;; calmodulin-binding receptor-like cytoplasmic kinase 3 (CRCK3); FUNCTIONS IN: protein serine/threonine kinase activity, protein kinase activity, kinase activity, ATP binding; INVOLVED IN: protein amino acid phosphorylation; LOCATED IN: endomembrane system; EXPRESSED IN: 22 plant structures; EXPRESSED DURING: 13 growth stages; CONTAINS InterP…	GO:0030968(endoplasmic reticulum unfolded protein response);GO:0009697(salicylic acid biosynthetic process);GO:0031348(negative regulation of defense response);GO:0009627(systemic acquired resistance);GO:0005886(plasma membrane);GO:0016301(kinase activity);GO:0009863(salicylic acid mediated signaling pathway);GO:0045087(innate immune response)
AT2G37110	AT2G37110.1	2.44998	0.000253015	up	PLAC8 family protein ;; PLAC8 family protein; CONTAINS InterPro DOMAIN/s: Protein of unknown function Cys-rich (InterPro:IPR006461); BEST Arabidopsis thaliana protein match is: PLAC8 family protein (TAIR:AT2G40935.1); Has 380 Blast hits to 379 proteins in 46 species: Archae - 0; Bacteria - 0; Metazoa - 10; Fungi - 19; Plants - 350; Viruses - 0; Other Eukaryotes - 1 (source: NCBI BLink).	GO:0003674(molecular_function);GO:0006865(amino acid transport);GO:0006499(N-terminal protein myristoylation);GO:0005737(cytoplasm);GO:0008150(biological_process);GO:0010200(response to chitin)
AT5G40170	MSTRG.19439.1;MSTRG.19439.2;AT5G40170.1	2.44572	0.00681095	up	receptor like protein 54 ;; receptor like protein 54 (RLP54); FUNCTIONS IN: kinase activity; INVOLVED IN: signal transduction, defense response; LOCATED IN: endomembrane system; EXPRESSED IN: 22 plant structures; EXPRESSED DURING: 13 growth stages; CONTAINS InterPro DOMAIN/s: Leucine-rich repeat, typical subtype (InterPro:IPR003591), Leucine-rich repeat (InterPro:IPR001611); BEST Arabidopsis thal…	GO:0009862(systemic acquired resistance, salicylic acid mediated signaling pathway);GO:0009617(response to bacterium);GO:0009867(jasmonic acid mediated signaling pathway);GO:0006355(regulation of transcription, DNA-templated);GO:0035304(regulation of protein dephosphorylation);GO:0031348(negative regulation of defense response);GO:0007165(signal transduction);GO:0006612(protein targeting to membr…
AT2G29100	AT2G29100.1	2.44553	0.0211759	up	glutamate receptor 2.9 ;; glutamate receptor 2.9 (GLR2.9); FUNCTIONS IN: protein binding, intracellular ligand-gated ion channel activity; INVOLVED IN: cellular calcium ion homeostasis, response to light stimulus; LOCATED IN: endomembrane system, membrane; EXPRESSED IN: central cell; CONTAINS InterPro DOMAIN/s: Extracellular solute-binding protein, family 3 (InterPro:IPR001638), Ionotropic glutam…	GO:0005217(intracellular ligand-gated ion channel activity);GO:0006874(cellular calcium ion homeostasis);GO:0030003(cellular cation homeostasis);GO:0009416(response to light stimulus);GO:0005515(protein binding);GO:0005634(nucleus)
AT1G22520	AT1G22510.2;AT1G22510.1;AT1G22520.2;AT1G22520.1	2.4369	0.000128014	up	Domain of unknown function (DUF543) ;; Domain of unknown function (DUF543); FUNCTIONS IN: molecular_function unknown; INVOLVED IN: biological_process unknown; LOCATED IN: mitochondrion; EXPRESSED IN: 23 plant structures; EXPRESSED DURING: 13 growth stages; CONTAINS InterPro DOMAIN/s: Protein of unknown function DUF543 (InterPro:IPR007512); BEST Arabidopsis thaliana protein match is: Domain of unk…	GO:0005634(nucleus);GO:0003674(molecular_function);GO:0005739(mitochondrion);GO:0008150(biological_process)
AT3G22160	AT3G22160.1	2.43442	0.00419734	up	VQ motif-containing protein ;; VQ motif-containing protein; FUNCTIONS IN: molecular_function unknown; INVOLVED IN: biological_process unknown; LOCATED IN: chloroplast; EXPRESSED IN: stem, inflorescence meristem, sepal, leaf, stamen; EXPRESSED DURING: LP.06 six leaves visible, LP.04 four leaves visible, 4 anthesis; CONTAINS InterPro DOMAIN/s: VQ (InterPro:IPR008889); BEST Arabidopsis thaliana prot…	GO:0008150(biological_process);GO:0010363(regulation of plant-type hypersensitive response);GO:0009414(response to water deprivation);GO:0003674(molecular_function);GO:0009693(ethylene biosynthetic process);GO:0042538(hyperosmotic salinity response);GO:0006612(protein targeting to membrane);GO:0009863(salicylic acid mediated signaling pathway);GO:0009737(response to abscisic acid);GO:0051707(resp…
AT3G09410	MSTRG.10029.3;MSTRG.10029.1;MSTRG.10029.2;AT3G09405.1;MSTRG.10029.5;MSTRG.10029.6;MSTRG.10029.8;MSTRG.10029.7;MSTRG.10029.9;AT3G09410.1;AT3G09410.3;MSTRG.10029.12;MSTRG.10029.13	2.43078	0.00686903	up	NA	NA
AT1G66480	AT1G66480.1	2.42877	0.000758829	up	plastid movement impaired 2 ;; plastid movement impaired 2 (PMI2); FUNCTIONS IN: molecular_function unknown; INVOLVED IN: response to blue light, N-terminal protein myristoylation, chloroplast avoidance movement; LOCATED IN: plasma membrane; EXPRESSED IN: 17 plant structures; EXPRESSED DURING: 9 growth stages; BEST Arabidopsis thaliana protein match is: unknown protein (TAIR:AT5G37840.1); Has 100…	GO:0003674(molecular_function);GO:0009693(ethylene biosynthetic process);GO:0005886(plasma membrane)
AT2G28830	AT2G28830.1;MSTRG.7461.2;MSTRG.7461.3	2.4273	0.00283391	up	NA	NA
AT4G37900	AT4G37900.1	2.42603	0.0182221	up	Protein of unknown function (duplicated DUF1399) ;; Protein of unknown function (duplicated DUF1399); CONTAINS InterPro DOMAIN/s: Protein of unknown function DUF1399 (InterPro:IPR009836); BEST Arabidopsis thaliana protein match is: Protein of unknown function (duplicated DUF1399) (TAIR:AT2G22660.2); Has 24258 Blast hits to 6156 proteins in 640 species: Archae - 4; Bacteria - 13513; Metazoa - 5207…	GO:0005737(cytoplasm);GO:0006865(amino acid transport)
AT2G33120	AT2G33120.2;AT2G33120.3;AT2G33120.1	2.42581	0.0340443	up	synaptobrevin-related protein 1 ;; synaptobrevin-related protein 1 (SAR1); FUNCTIONS IN: molecular_function unknown; INVOLVED IN: vesicle-mediated transport; LOCATED IN: endosome, plasma membrane, membrane; EXPRESSED IN: male gametophyte, pollen tube; EXPRESSED DURING: M germinated pollen stage; CONTAINS InterPro DOMAIN/s: Synaptobrevin (InterPro:IPR001388); BEST Arabidopsis thaliana protein matc…	GO:0009506(plasmodesma);GO:0009504(cell plate);GO:0072661(protein targeting to plasma membrane);GO:0005774(vacuolar membrane);GO:0005768(endosome);GO:0003674(molecular_function);GO:0005886(plasma membrane);GO:0009920(cell plate formation involved in plant-type cell wall biogenesis);GO:0016020(membrane)
FRK1	MSTRG.6658.1;MSTRG.6658.2;AT2G19190.1	2.42526	0.0211829	up	FLG22-induced receptor-like kinase 1 ;; FLG22-induced receptor-like kinase 1 (FRK1); FUNCTIONS IN: kinase activity; INVOLVED IN: defense response to bacterium; LOCATED IN: endomembrane system; EXPRESSED IN: stem, sepal, stamen; EXPRESSED DURING: 4 anthesis; CONTAINS InterPro DOMAIN/s: Protein kinase, ATP binding site (InterPro:IPR017441), Serine/threonine-protein kinase domain (InterPro:IPR002290…	GO:0006865(amino acid transport);GO:0042742(defense response to bacterium);GO:0009862(systemic acquired resistance, salicylic acid mediated signaling pathway);GO:0000165(MAPK cascade);GO:0031347(regulation of defense response);GO:0009595(detection of biotic stimulus);GO:0010363(regulation of plant-type hypersensitive response);GO:0050776(regulation of immune response);GO:0009867(jasmonic acid med…
AT4G17070	AT4G17070.1;MSTRG.14708.2	2.41983	0.0427075	up	NA	NA
AT5G67640	AT5G67630.1;MSTRG.21821.1;MSTRG.21821.3;AT5G67640.1	2.41928	0.00437101	up	NA	NA
AT1G44130	AT1G44130.1	2.41895	0.0010929	up	Eukaryotic aspartyl protease family protein ;; Eukaryotic aspartyl protease family protein; FUNCTIONS IN: aspartic-type endopeptidase activity; INVOLVED IN: proteolysis; LOCATED IN: plant-type cell wall; EXPRESSED IN: stem, embryo, pedicel, stamen; EXPRESSED DURING: 4 anthesis, C globular stage, petal differentiation and expansion stage; CONTAINS InterPro DOMAIN/s: Peptidase aspartic (InterPro:IP…	GO:0005576(extracellular region);GO:0009505(plant-type cell wall);GO:0005794(Golgi apparatus)
AT3G54620	AT3G54620.3;MSTRG.12726.3;MSTRG.12726.2;AT3G54620.1;AT3G54620.2;MSTRG.12726.6;MSTRG.12726.7;MSTRG.12726.8;MSTRG.12726.9;MSTRG.12726.10	2.41773	0.0271844	up	NA	NA
AT5G18150	MSTRG.18301.1;AT5G18150.1	2.416	0.046005	up	Methyltransferase-related protein ;; Methyltransferase-related protein; FUNCTIONS IN: molecular_function unknown; INVOLVED IN: biological_process unknown; LOCATED IN: endomembrane system; EXPRESSED IN: 24 plant structures; EXPRESSED DURING: 15 growth stages; BEST Arabidopsis thaliana protein match is: unknown protein (TAIR:AT5G14602.1); Has 1807 Blast hits to 1807 proteins in 277 species: Archae …	GO:0010200(response to chitin)
AT5G05140	MSTRG.17197.1;AT5G05140.1	2.4159	0.00406736	up	Transcription elongation factor (TFIIS) family protein ;; Transcription elongation factor (TFIIS) family protein; FUNCTIONS IN: transcription regulator activity, DNA binding; INVOLVED IN: transcription; LOCATED IN: nucleus; EXPRESSED IN: 24 plant structures; EXPRESSED DURING: 15 growth stages; CONTAINS InterPro DOMAIN/s: Transcription factor IIS, N-terminal (InterPro:IPR017923), Transcription elo…	GO:0009611(response to wounding);GO:0010200(response to chitin);GO:0009695(jasmonic acid biosynthetic process);GO:0009753(response to jasmonic acid);GO:0005634(nucleus);GO:0009620(response to fungus)
BGLU46	AT1G61820.1;AT1G61820.3	2.41407	0.0414589	up	beta glucosidase 46 ;; beta glucosidase 46 (BGLU46); FUNCTIONS IN: cation binding, hydrolase activity, hydrolyzing O-glycosyl compounds, catalytic activity; INVOLVED IN: lignin biosynthetic process; EXPRESSED IN: 12 plant structures; EXPRESSED DURING: 4 anthesis, F mature embryo stage, petal differentiation and expansion stage, E expanded cotyledon stage, D bilateral stage; CONTAINS InterPro DOMA…	GO:0009809(lignin biosynthetic process);GO:0005576(extracellular region);GO:0047782(coniferin beta-glucosidase activity);GO:0004553(hydrolase activity, hydrolyzing O-glycosyl compounds);GO:0008422(beta-glucosidase activity)
.	MSTRG.2975.1	2.41321	0.0395449	up	NA	NA
SPHK1	MSTRG.15090.1;MSTRG.15090.2;MSTRG.15090.3;MSTRG.15090.4;MSTRG.15090.5;MSTRG.15090.7;MSTRG.15090.8;AT4G21534.1;MSTRG.15090.10;AT4G21540.1;AT4G21540.2;AT4G21540.3	2.41076	0.00114364	up	sphingosine kinase 1 ;; sphingosine kinase 1 (SPHK1); FUNCTIONS IN: diacylglycerol kinase activity, sphinganine kinase activity, D-erythro-sphingosine kinase activity; INVOLVED IN: activation of protein kinase C activity by G-protein coupled receptor protein signaling pathway, seed germination, response to abscisic acid stimulus; LOCATED IN: plant-type vacuole membrane, vacuole; CONTAINS InterPro…	GO:0005773(vacuole);GO:0009705(plant-type vacuole membrane);GO:0017050(D-erythro-sphingosine kinase activity);GO:0007205(protein kinase C-activating G-protein coupled receptor signaling pathway);GO:0005794(Golgi apparatus);GO:0008481(sphinganine kinase activity);GO:0006665(sphingolipid metabolic process);GO:0009737(response to abscisic acid);GO:0009507(chloroplast);GO:0009845(seed germination);GO…
AT4G26690	AT4G26690.1;MSTRG.15564.3	2.40509	0.00765324	up	NA	NA
AT1G59820	AT1G59820.1;MSTRG.3961.2	2.40454	0.011654	up	NA	NA
CCT2	MSTRG.14531.2;MSTRG.14531.1;MSTRG.14531.3;AT4G15130.1	2.40019	0.011748	up	phosphorylcholine cytidylyltransferase2 ;; phosphorylcholine cytidylyltransferase2 (CCT2); CONTAINS InterPro DOMAIN/s: Rossmann-like alpha/beta/alpha sandwich fold (InterPro:IPR014729), Cytidyltransferase-related (InterPro:IPR004821), Cytidylyltransferase (InterPro:IPR004820); BEST Arabidopsis thaliana protein match is: phosphorylcholine cytidylyltransferase (TAIR:AT2G32260.1); Has 2568 Blast hit…	GO:0006656(phosphatidylcholine biosynthetic process);GO:0009058(biosynthetic process);GO:0005634(nucleus);GO:0004105(choline-phosphate cytidylyltransferase activity)
AT5G40540	AT5G40540.1;MSTRG.19469.2	2.40004	0.011672	up	NA	NA
AT1G33760	MSTRG.2853.1	2.39868	0.0212499	up	NA	NA
AT2G27500	AT2G27500.3;AT2G27500.1;AT2G27500.2	2.39776	0.00541923	up	Glycosyl hydrolase superfamily protein ;; Glycosyl hydrolase superfamily protein; FUNCTIONS IN: cation binding, hydrolase activity, hydrolyzing O-glycosyl compounds, catalytic activity; INVOLVED IN: carbohydrate metabolic process; LOCATED IN: anchored to plasma membrane, nucleus, cytoplasm; EXPRESSED IN: 23 plant structures; EXPRESSED DURING: 13 growth stages; CONTAINS InterPro DOMAIN/s: Glycosid…	GO:0005737(cytoplasm);GO:0046658(anchored component of plasma membrane);GO:0010363(regulation of plant-type hypersensitive response);GO:0006612(protein targeting to membrane);GO:0005634(nucleus);GO:0009867(jasmonic acid mediated signaling pathway);GO:0009863(salicylic acid mediated signaling pathway);GO:0005576(extracellular region);GO:0004553(hydrolase activity, hydrolyzing O-glycosyl compounds)
AT4G02550	AT4G02550.3;MSTRG.13736.1;AT4G02550.1;AT4G02550.2;AT4G02550.4;MSTRG.13736.6	2.39598	0.0116178	up	NA	NA
AT5G38900	AT5G38900.1	2.39081	0.0386758	up	Thioredoxin superfamily protein ;; Thioredoxin superfamily protein; FUNCTIONS IN: protein disulfide oxidoreductase activity; INVOLVED IN: defense response to fungus, incompatible interaction; LOCATED IN: cellular_component unknown; EXPRESSED IN: 16 plant structures; EXPRESSED DURING: 10 growth stages; CONTAINS InterPro DOMAIN/s: DSBA oxidoreductase (InterPro:IPR001853), Thioredoxin-like fold (Int…	GO:0034976(response to endoplasmic reticulum stress);GO:0009817(defense response to fungus, incompatible interaction);GO:0009723(response to ethylene);GO:0009627(systemic acquired resistance);GO:0005829(cytosol)
AT1G13110	AT1G13110.1	2.38574	0.0161907	up	cytochrome P450, family 71 subfamily B, polypeptide 7 ;; "cytochrome P450, family 71 subfamily B, polypeptide 7" (CYP71B7); FUNCTIONS IN: electron carrier activity, monooxygenase activity, iron ion binding, oxygen binding, heme binding; INVOLVED IN: oxidation reduction; EXPRESSED IN: 22 plant structures; EXPRESSED DURING: 13 growth stages; CONTAINS InterPro DOMAIN/s: Cytochrome P450 (InterPro:IPR…	GO:0070838(divalent metal ion transport);GO:0006612(protein targeting to membrane);GO:0019825(oxygen binding);GO:0006569(tryptophan catabolic process);GO:0009684(indoleacetic acid biosynthetic process);GO:0015706(nitrate transport);GO:0030003(cellular cation homeostasis);GO:0009963(positive regulation of flavonoid biosynthetic process);GO:0010363(regulation of plant-type hypersensitive response);…
CPK27	AT4G04700.1	2.38562	0.0279629	up	calcium-dependent protein kinase 27 ;; calcium-dependent protein kinase 27 (CPK27); FUNCTIONS IN: protein serine/threonine kinase activity, protein kinase activity, kinase activity, calcium ion binding, ATP binding; INVOLVED IN: protein amino acid phosphorylation, N-terminal protein myristoylation; LOCATED IN: cytosol; CONTAINS InterPro DOMAIN/s: Protein kinase, ATP binding site (InterPro:IPR0174…	GO:0001666(response to hypoxia);GO:0005886(plasma membrane);GO:0010310(regulation of hydrogen peroxide metabolic process);GO:0016301(kinase activity);GO:0009862(systemic acquired resistance, salicylic acid mediated signaling pathway);GO:0005829(cytosol)
AT1G75860	MSTRG.5304.1;AT1G75860.1	2.38237	0.00893977	up	NA	NA
AT3G52870	MSTRG.12567.1;AT3G52870.1;MSTRG.12567.3	2.37994	0.0241068	up	NA	NA
AT4G23250	MSTRG.15248.1;AT4G23250.1;MSTRG.15248.4;MSTRG.15248.5;MSTRG.15248.6;MSTRG.15248.7	2.37522	0.00183196	up	NA	NA
AT2G20960	AT2G20960.1	2.37429	0.00646102	up	Arabidopsis phospholipase-like protein (PEARLI 4) family ;; pEARLI4; CONTAINS InterPro DOMAIN/s: Phospholipase-like, arabidopsis (InterPro:IPR007942); BEST Arabidopsis thaliana protein match is: Arabidopsis phospholipase-like protein (PEARLI 4) family (TAIR:AT4G38560.1); Has 15842 Blast hits to 10281 proteins in 873 species: Archae - 33; Bacteria - 1976; Metazoa - 6640; Fungi - 3309; Plants - 116…	GO:0005634(nucleus);GO:0008150(biological_process);GO:0009684(indoleacetic acid biosynthetic process);GO:0006569(tryptophan catabolic process);GO:0003674(molecular_function)
AT5G66900	MSTRG.21751.2;MSTRG.21751.1;AT5G66900.1	2.37392	0.0141486	up	Disease resistance protein (CC-NBS-LRR class) family ;; Disease resistance protein (CC-NBS-LRR class) family; FUNCTIONS IN: ATP binding; INVOLVED IN: apoptosis, defense response; CONTAINS InterPro DOMAIN/s: NB-ARC (InterPro:IPR002182), Powdery mildew resistance protein, RPW8 domain (InterPro:IPR008808), Disease resistance protein (InterPro:IPR000767); BEST Arabidopsis thaliana protein match is: D…	GO:0005634(nucleus);GO:0006952(defense response)
AT5G41080	MSTRG.19519.3;MSTRG.19519.2;MSTRG.19519.1;AT5G41080.1;MSTRG.19519.5;AT5G41080.2	2.36758	0.0465841	up	PLC-like phosphodiesterases superfamily protein ;; PLC-like phosphodiesterases superfamily protein; FUNCTIONS IN: phosphoric diester hydrolase activity, glycerophosphodiester phosphodiesterase activity; INVOLVED IN: glycerol metabolic process, lipid metabolic process; EXPRESSED IN: 23 plant structures; EXPRESSED DURING: 14 growth stages; CONTAINS InterPro DOMAIN/s: PLC-like phosphodiesterase, TIM…	GO:0008889(glycerophosphodiester phosphodiesterase activity);GO:0005737(cytoplasm);GO:0006071(glycerol metabolic process);GO:0006817(phosphate ion transport);GO:0016036(cellular response to phosphate starvation)
EMB2296	MSTRG.6560.1	2.36398	0.0240879	up	NA	NA
AT4G18197	MSTRG.14817.1;AT4G18197.1	2.36372	0.0291984	up	purine permease 7 ;; purine permease 7 (PUP7); CONTAINS InterPro DOMAIN/s: Protein of unknown function DUF250 (InterPro:IPR004853); BEST Arabidopsis thaliana protein match is: Nucleotide-sugar transporter family protein (TAIR:AT4G18205.1); Has 35333 Blast hits to 34131 proteins in 2444 species: Archae - 798; Bacteria - 22429; Metazoa - 974; Fungi - 991; Plants - 531; Viruses - 0; Other Eukaryotes…	GO:0005345(purine nucleobase transmembrane transporter activity);GO:0016020(membrane);GO:0006863(purine nucleobase transport)
AT1G62790	AT1G62790.1;AT1G62790.2	2.36279	0.00404708	up	Bifunctional inhibitor/lipid-transfer protein/seed storage 2S albumin superfamily protein ;; Bifunctional inhibitor/lipid-transfer protein/seed storage 2S albumin superfamily protein; CONTAINS InterPro DOMAIN/s: Bifunctional inhibitor/plant lipid transfer protein/seed storage (InterPro:IPR016140), Plant lipid transfer protein/seed storage/trypsin-alpha amylase inhibitor (InterPro:IPR003612); BEST…	GO:0031225(anchored component of membrane);GO:0008289(lipid binding);GO:0006869(lipid transport)
AT1G31930	AT1G31930.3;AT1G31930.2;AT1G31930.1;MSTRG.2714.4;MSTRG.2714.5;MSTRG.2714.6	2.36111	0.00459373	up	NA	NA
AT4G36730	AT4G36730.1;AT4G36730.2	2.36097	0.0138618	up	G-box binding factor 1 ;; G-box binding factor 1 (GBF1); CONTAINS InterPro DOMAIN/s: Basic-leucine zipper (bZIP) transcription factor (InterPro:IPR004827), G-box binding, MFMR (InterPro:IPR012900), bZIP transcription factor, bZIP-1 (InterPro:IPR011616); BEST Arabidopsis thaliana protein match is: basic region/leucine zipper transcription factor 16 (TAIR:AT2G35530.1); Has 3891 Blast hits to 3827 p…	GO:0003677(DNA binding);GO:0005737(cytoplasm);GO:0090342(regulation of cell aging);GO:0010310(regulation of hydrogen peroxide metabolic process);GO:0003700(sequence-specific DNA binding transcription factor activity);GO:0005634(nucleus);GO:0043565(sequence-specific DNA binding);GO:0010629(negative regulation of gene expression)
AT4G23010	AT4G23010.2;AT4G23010.1;AT4G23010.3	2.35949	0.00823895	up	UDP-galactose transporter 2 ;; UDP-galactose transporter 2 (UTR2); FUNCTIONS IN: molecular_function unknown; INVOLVED IN: transmembrane transport; LOCATED IN: cellular_component unknown; EXPRESSED IN: 24 plant structures; EXPRESSED DURING: 14 growth stages; CONTAINS InterPro DOMAIN/s: UAA transporter (InterPro:IPR013657); BEST Arabidopsis thaliana protein match is: UDP-N-acetylglucosamine (UAA) t…	GO:0005886(plasma membrane);GO:0030173(integral component of Golgi membrane);GO:0072334(UDP-galactose transmembrane transport);GO:0005459(UDP-galactose transmembrane transporter activity)
AT5G15640	MSTRG.18083.1;AT5G15640.1	2.356	0.0392503	up	Mitochondrial substrate carrier family protein ;; Mitochondrial substrate carrier family protein; FUNCTIONS IN: binding; INVOLVED IN: transport, mitochondrial transport, transmembrane transport; LOCATED IN: mitochondrion, mitochondrial inner membrane; EXPRESSED IN: 24 plant structures; EXPRESSED DURING: 15 growth stages; CONTAINS InterPro DOMAIN/s: Mitochondrial carrier protein (InterPro:IPR00206…	GO:0005743(mitochondrial inner membrane);GO:0006839(mitochondrial transport);GO:0005739(mitochondrion);GO:0006810(transport)
AT3G52561	AT3G52561.1	2.3557	0.00702584	up	NA	NA
AT1G44100	AT1G44100.1;MSTRG.3026.2;MSTRG.3026.3;MSTRG.3026.4	2.35156	0.0286265	up	NA	NA
AT3G05155	AT3G05155.1;MSTRG.9725.1	2.34969	0.00889582	up	NA	NA
AT1G67310	MSTRG.4555.1;MSTRG.4555.2	2.34486	0.00341117	up	NA	NA
AT2G44080	MSTRG.8875.1;AT2G44080.1	2.34302	0.0352433	up	ARGOS-like ;; ARGOS-like (ARL); BEST Arabidopsis thaliana protein match is: auxin-regulated gene involved in organ size (TAIR:AT3G59900.1); Has 88 Blast hits to 88 proteins in 12 species: Archae - 0; Bacteria - 0; Metazoa - 0; Fungi - 0; Plants - 88; Viruses - 0; Other Eukaryotes - 0 (source: NCBI BLink).	GO:0005622(intracellular);GO:0009742(brassinosteroid mediated signaling pathway);GO:0005783(endoplasmic reticulum);GO:0003674(molecular_function);GO:0035265(organ growth);GO:0005739(mitochondrion);GO:0016049(cell growth);GO:0009741(response to brassinosteroid)
AT1G66760	AT1G66760.1;AT1G66760.2;MSTRG.4509.3	2.3422	0.00149714	up	NA	NA
AT4G30510	AT4G30510.1;MSTRG.15919.2;MSTRG.15919.3;AT4G30510.2	2.34106	0.0136181	up	homolog of yeast autophagy 18 (ATG18) B ;; ARABIDOPSIS THALIANA HOMOLOG OF YEAST AUTOPHAGY 18 (ATG18) B (ATATG18B); CONTAINS InterPro DOMAIN/s: WD40 repeat-like-containing domain (InterPro:IPR011046), WD40 repeat (InterPro:IPR001680), WD40/YVTN repeat-like-containing domain (InterPro:IPR015943), WD40 repeat, subgroup (InterPro:IPR019781); BEST Arabidopsis thaliana protein match is: Transducin/WD4…	GO:0080025(phosphatidylinositol-3,5-bisphosphate binding);GO:0016236(macroautophagy);GO:0070772(PAS complex);GO:0005829(cytosol)
AT1G66590	AT1G66590.2;AT1G66590.1	2.33596	0.0179532	up	cytochrome c oxidase 19-1 ;; cytochrome c oxidase 19-1 (COX19-1); CONTAINS InterPro DOMAIN/s: CHCH (InterPro:IPR010625); BEST Arabidopsis thaliana protein match is: cytochrome c oxidase 19-2 (TAIR:AT1G69750.1); Has 290 Blast hits to 290 proteins in 159 species: Archae - 0; Bacteria - 0; Metazoa - 77; Fungi - 106; Plants - 52; Viruses - 0; Other Eukaryotes - 55 (source: NCBI BLink).	GO:0003674(molecular_function);GO:0005634(nucleus)
AT2G15580	MSTRG.6390.1	2.32912	0.0403325	up	NA	NA
AT4G26070	AT4G26070.3;AT4G26070.2;AT4G26070.1	2.32535	0.0201683	up	MAP kinase/ ERK kinase 1 ;; MAP kinase/ ERK kinase 1 (MEK1); CONTAINS InterPro DOMAIN/s: Protein kinase, ATP binding site (InterPro:IPR017441), Protein kinase, catalytic domain (InterPro:IPR000719), Serine/threonine-protein kinase domain (InterPro:IPR002290), Tyrosine-protein kinase, catalytic domain (InterPro:IPR020635), Serine/threonine-protein kinase-like domain (InterPro:IPR017442), Protein k…	GO:0000165(MAPK cascade);GO:0009862(systemic acquired resistance, salicylic acid mediated signaling pathway);GO:0009627(systemic acquired resistance);GO:0050832(defense response to fungus);GO:0009814(defense response, incompatible interaction);GO:0009595(detection of biotic stimulus);GO:0006355(regulation of transcription, DNA-templated);GO:0009611(response to wounding);GO:0005515(protein binding…
AT1G11200	AT1G11200.1	2.32013	0.0086119	up	Protein of unknown function (DUF300) ;; Protein of unknown function (DUF300); INVOLVED IN: biological_process unknown; LOCATED IN: endomembrane system; EXPRESSED IN: 23 plant structures; EXPRESSED DURING: 14 growth stages; CONTAINS InterPro DOMAIN/s: Protein of unknown function DUF300 (InterPro:IPR005178); BEST Arabidopsis thaliana protein match is: Protein of unknown function (DUF300) (TAIR:AT4G…	GO:0008150(biological_process)
.	MSTRG.4408.1	2.31983	0.00380311	up	NA	NA
AT4G32160	MSTRG.16079.1;AT4G32160.1	2.31407	0.00633198	up	Phox (PX) domain-containing protein ;; Phox (PX) domain-containing protein; CONTAINS InterPro DOMAIN/s: Phox-like (InterPro:IPR001683); BEST Arabidopsis thaliana protein match is: Phox (PX) domain-containing protein (TAIR:AT2G25350.1); Has 33521 Blast hits to 21186 proteins in 1483 species: Archae - 481; Bacteria - 3615; Metazoa - 17372; Fungi - 2745; Plants - 1628; Viruses - 165; Other Eukaryote…	GO:0035091(phosphatidylinositol binding);GO:0007165(signal transduction);GO:0005576(extracellular region)
AT3G16860	AT3G16860.1	2.31134	0.00492533	up	COBRA-like protein 8 precursor ;; COBRA-like protein 8 precursor (COBL8); CONTAINS InterPro DOMAIN/s: Glycosyl-phosphatidyl inositol-anchored, plant (InterPro:IPR006918); BEST Arabidopsis thaliana protein match is: COBRA-like protein-7 precursor (TAIR:AT4G16120.1); Has 377 Blast hits to 368 proteins in 29 species: Archae - 0; Bacteria - 0; Metazoa - 0; Fungi - 0; Plants - 377; Viruses - 0; Other …	GO:0031225(anchored component of membrane);GO:0005886(plasma membrane)
AT1G12360	AT1G12360.1;MSTRG.1046.2	2.31102	0.00412233	up	NA	NA
GPAT3	AT4G01950.1	2.30878	0.0070847	up	glycerol-3-phosphate acyltransferase 3 ;; glycerol-3-phosphate acyltransferase 3 (GPAT3); FUNCTIONS IN: acyltransferase activity; INVOLVED IN: metabolic process; EXPRESSED IN: 14 plant structures; EXPRESSED DURING: 9 growth stages; CONTAINS InterPro DOMAIN/s: Phospholipid/glycerol acyltransferase (InterPro:IPR002123); BEST Arabidopsis thaliana protein match is: glycerol-3-phosphate acyltransferas…	GO:0006655(phosphatidylglycerol biosynthetic process);GO:0008152(metabolic process);GO:0005739(mitochondrion);GO:0016746(transferase activity, transferring acyl groups)
AT5G46500	MSTRG.19980.2;MSTRG.19980.3;AT5G46490.1;AT5G46490.2;AT5G46500.1	2.30835	0.0138211	up	NA	NA
AT2G32200	AT2G32200.1;MSTRG.7711.2	2.30817	0.0138173	up	NA	NA
VAMP714	AT5G22360.1	2.30764	0.0208411	up	vesicle-associated membrane protein 714 ;; vesicle-associated membrane protein 714 (VAMP714); FUNCTIONS IN: molecular_function unknown; INVOLVED IN: response to salt stress; LOCATED IN: Golgi apparatus, vacuole, membrane; EXPRESSED IN: 23 plant structures; EXPRESSED DURING: 13 growth stages; CONTAINS InterPro DOMAIN/s: Longin (InterPro:IPR010908), Longin-like (InterPro:IPR011012), Synaptobrevin (…	GO:0016020(membrane);GO:0005773(vacuole);GO:0009651(response to salt stress);GO:0005794(Golgi apparatus)
AT2G45060	AT2G45060.1	2.28964	0.0302293	up	Uncharacterised conserved protein UCP022280 ;; Uncharacterised conserved protein UCP022280; FUNCTIONS IN: molecular_function unknown; INVOLVED IN: biological_process unknown; LOCATED IN: mitochondrion; EXPRESSED IN: 24 plant structures; EXPRESSED DURING: 15 growth stages; CONTAINS InterPro DOMAIN/s: Uncharacterised conserved protein UCP022280 (InterPro:IPR016803); BEST Arabidopsis thaliana protei…	GO:0008150(biological_process);GO:0005634(nucleus);GO:0005739(mitochondrion);GO:0006007(glucose catabolic process);GO:0003674(molecular_function)
AT5G36290	MSTRG.19232.1;AT5G36290.1;AT5G36290.2;MSTRG.19232.4	2.28309	0.0137826	up	NA	NA
AT5G45280	AT5G45280.1;AT5G45280.2	2.28119	0.00963007	up	Pectinacetylesterase family protein ;; Pectinacetylesterase family protein; FUNCTIONS IN: carboxylesterase activity; INVOLVED IN: biological_process unknown; LOCATED IN: cell wall; EXPRESSED IN: 22 plant structures; EXPRESSED DURING: 13 growth stages; CONTAINS InterPro DOMAIN/s: Pectinacetylesterase (InterPro:IPR004963); BEST Arabidopsis thaliana protein match is: Pectinacetylesterase family prot…	GO:0005576(extracellular region);GO:0005618(cell wall);GO:0016126(sterol biosynthetic process);GO:0005829(cytosol);GO:0009506(plasmodesma);GO:0005886(plasma membrane)
AT2G35637	AT2G35637.1;MSTRG.8087.2;MSTRG.8087.5	2.28045	0.00930569	up	NA	NA
AT4G18430	AT4G18430.1	2.27978	0.0095088	up	RAB GTPase homolog A1E ;; RAB GTPase homolog A1E (RABA1e); FUNCTIONS IN: GTP binding; INVOLVED IN: protein transport, small GTPase mediated signal transduction; LOCATED IN: plasma membrane; EXPRESSED IN: 23 plant structures; EXPRESSED DURING: 12 growth stages; CONTAINS InterPro DOMAIN/s: Ras GTPase (InterPro:IPR001806), Small GTP-binding protein (InterPro:IPR005225), Small GTPase (InterPro:IPR020…	GO:0034976(response to endoplasmic reticulum stress);GO:0009627(systemic acquired resistance);GO:0005525(GTP binding);GO:0005886(plasma membrane);GO:0005794(Golgi apparatus)
AT2G38600	MSTRG.8360.1;AT2G38600.1	2.27959	0.0446447	up	HAD superfamily, subfamily IIIB acid phosphatase ;; HAD superfamily, subfamily IIIB acid phosphatase ; FUNCTIONS IN: acid phosphatase activity; INVOLVED IN: biological_process unknown; LOCATED IN: endomembrane system; EXPRESSED IN: 15 plant structures; EXPRESSED DURING: 6 growth stages; CONTAINS InterPro DOMAIN/s: Acid phosphatase (Class B) (InterPro:IPR005519), Vegetative storage protein/acid ph…	GO:0003993(acid phosphatase activity)
GCH	MSTRG.21370.1;AT5G64300.1	2.27938	0.00382384	up	GTP cyclohydrolase II ;; GTP cyclohydrolase II (GCH); FUNCTIONS IN: 3,4-dihydroxy-2-butanone-4-phosphate synthase activity, GTP cyclohydrolase II activity; INVOLVED IN: riboflavin biosynthetic process; LOCATED IN: chloroplast, membrane; EXPRESSED IN: 22 plant structures; EXPRESSED DURING: 13 growth stages; CONTAINS InterPro DOMAIN/s: GTP cyclohydrolase II (InterPro:IPR000926), DHBP synthase RibB …	GO:0009231(riboflavin biosynthetic process);GO:0008686(3,4-dihydroxy-2-butanone-4-phosphate synthase activity);GO:0009507(chloroplast);GO:0003935(GTP cyclohydrolase II activity);GO:0009570(chloroplast stroma);GO:0048767(root hair elongation);GO:0016020(membrane)
AT1G71000	AT1G71000.1	2.2783	0.0332351	up	Chaperone DnaJ-domain superfamily protein ;; Chaperone DnaJ-domain superfamily protein; FUNCTIONS IN: heat shock protein binding; INVOLVED IN: protein folding; LOCATED IN: cellular_component unknown; EXPRESSED IN: 7 plant structures; EXPRESSED DURING: 4 anthesis, petal differentiation and expansion stage; CONTAINS InterPro DOMAIN/s: Molecular chaperone, heat shock protein, Hsp40, DnaJ (InterPro:I…	GO:0006457(protein folding);GO:0005634(nucleus);GO:0005737(cytoplasm);GO:0042542(response to hydrogen peroxide);GO:0009644(response to high light intensity);GO:0009408(response to heat)
AT1G77390	AT1G77390.1	2.27795	5.07224e-05	up	CYCLIN A1;2 ;; CYCLIN A1;2 (CYCA1;2); CONTAINS InterPro DOMAIN/s: Cyclin, C-terminal (InterPro:IPR004367), Cyclin-like (InterPro:IPR011028), Cyclin-related (InterPro:IPR013763), Cyclin, N-terminal (InterPro:IPR006671), Cyclin, A/B/D/E (InterPro:IPR014400), Cyclin (InterPro:IPR006670); BEST Arabidopsis thaliana protein match is: Cyclin A1;1 (TAIR:AT1G44110.1); Has 4576 Blast hits to 4572 proteins …	GO:0051788(response to misfolded protein);GO:0051510(regulation of unidimensional cell growth);GO:0051726(regulation of cell cycle);GO:0005737(cytoplasm);GO:0043161(proteasome-mediated ubiquitin-dependent protein catabolic process);GO:0009556(microsporogenesis);GO:0043248(proteasome assembly);GO:0016538(cyclin-dependent protein serine/threonine kinase regulator activity);GO:0005634(nucleus);GO:00…
AT1G48320	AT1G48320.1	2.2766	0.0052549	up	Thioesterase superfamily protein ;; Thioesterase superfamily protein; CONTAINS InterPro DOMAIN/s: Thioesterase superfamily (InterPro:IPR006683), Phenylacetic acid degradation-related protein (InterPro:IPR003736); BEST Arabidopsis thaliana protein match is: Thioesterase superfamily protein (TAIR:AT5G48950.1); Has 2845 Blast hits to 2845 proteins in 1040 species: Archae - 0; Bacteria - 2337; Metazo…	GO:0042372(phylloquinone biosynthetic process);GO:0047617(acyl-CoA hydrolase activity);GO:0009507(chloroplast);GO:0016788(hydrolase activity, acting on ester bonds);GO:0005777(peroxisome)
MEKK1	AT4G08500.1;MSTRG.13995.1;MSTRG.13995.3	2.27309	0.018998	up	NA	NA
AT1G07135	MSTRG.538.1;MSTRG.538.2;AT1G07135.1	2.27004	0.00228447	up	glycine-rich protein ;; glycine-rich protein; Has 22251 Blast hits to 8348 proteins in 789 species: Archae - 21; Bacteria - 7328; Metazoa - 6126; Fungi - 1280; Plants - 3980; Viruses - 524; Other Eukaryotes - 2992 (source: NCBI BLink).	GO:0009611(response to wounding);GO:0008150(biological_process);GO:0031225(anchored component of membrane);GO:0010200(response to chitin);GO:0009646(response to absence of light);GO:0009612(response to mechanical stimulus);GO:0003674(molecular_function)
AT4G17615	AT4G17615.1;AT4G17615.2	2.26085	0.0277	up	calcineurin B-like protein 1 ;; calcineurin B-like protein 1 (CBL1); FUNCTIONS IN: calcium ion binding; INVOLVED IN: in 8 processes; LOCATED IN: plasma membrane, cytoplasm; EXPRESSED IN: 28 plant structures; EXPRESSED DURING: 14 growth stages; CONTAINS InterPro DOMAIN/s: EF-Hand 1, calcium-binding site (InterPro:IPR018247), Recoverin (InterPro:IPR001125), EF-HAND 2 (InterPro:IPR018249), Calcineur…	GO:0009651(response to salt stress);GO:0010107(potassium ion import);GO:0009414(response to water deprivation);GO:0019722(calcium-mediated signaling);GO:0009753(response to jasmonic acid);GO:0005515(protein binding);GO:0007165(signal transduction);GO:0030968(endoplasmic reticulum unfolded protein response);GO:0009409(response to cold);GO:0006612(protein targeting to membrane);GO:0005886(plasma me…
AT5G39590	AT5G39590.1	2.25831	0.0112414	up	TLD-domain containing nucleolar protein ;; TLD-domain containing nucleolar protein; FUNCTIONS IN: molecular_function unknown; INVOLVED IN: N-terminal protein myristoylation; LOCATED IN: cellular_component unknown; EXPRESSED IN: 24 plant structures; EXPRESSED DURING: 15 growth stages; CONTAINS InterPro DOMAIN/s: TLDc (InterPro:IPR006571); Has 191 Blast hits to 191 proteins in 77 species: Archae - …	GO:0000902(cell morphogenesis);GO:0005634(nucleus);GO:0048193(Golgi vesicle transport);GO:0016049(cell growth);GO:0003674(molecular_function)
AT2G41420	AT2G41420.1	2.25795	0.000457262	up	proline-rich family protein ;; proline-rich family protein; LOCATED IN: plasma membrane; EXPRESSED IN: 23 plant structures; EXPRESSED DURING: 15 growth stages; Has 12775 Blast hits to 6141 proteins in 617 species: Archae - 8; Bacteria - 1509; Metazoa - 4530; Fungi - 1572; Plants - 2511; Viruses - 428; Other Eukaryotes - 2217 (source: NCBI BLink).	GO:0009554(megasporogenesis);GO:0005886(plasma membrane)
AT5G25265	MSTRG.18902.1;AT5G25265.1;MSTRG.18902.3;MSTRG.18902.4;MSTRG.18902.5	2.2578	0.00649601	up	NA	NA
HSP81-2	MSTRG.20766.1;AT5G56020.1;MSTRG.20766.2;MSTRG.20766.5;AT5G56030.1	2.25764	0.00598475	up	heat shock protein 81-2 ;; heat shock protein 81-2 (HSP81-2); CONTAINS InterPro DOMAIN/s: Chaperone protein htpG (InterPro:IPR001404), Heat shock protein Hsp90, conserved site (InterPro:IPR019805), Heat shock protein Hsp90, C-terminal (InterPro:IPR020576), Heat shock protein Hsp90, N-terminal (InterPro:IPR020575), Ribosomal protein S5 domain 2-type fold (InterPro:IPR020568), ATPase-like, ATP-bind…	GO:0009408(response to heat);GO:0090332(stomatal closure);GO:0009414(response to water deprivation);GO:0005515(protein binding);GO:0010187(negative regulation of seed germination);GO:0005737(cytoplasm);GO:0005524(ATP binding);GO:0005739(mitochondrion);GO:0009651(response to salt stress);GO:0005794(Golgi apparatus);GO:0005618(cell wall);GO:0050821(protein stabilization);GO:0005634(nucleus);GO:0009…
AT2G21500	AT2G21500.1;AT2G21500.2	2.2492	0.00928983	up	RING/U-box superfamily protein ;; RING/U-box superfamily protein; FUNCTIONS IN: zinc ion binding; LOCATED IN: plasma membrane; EXPRESSED IN: cultured cell; CONTAINS InterPro DOMAIN/s: Zinc finger, RING-type (InterPro:IPR001841); BEST Arabidopsis thaliana protein match is: RING/U-box superfamily protein (TAIR:AT4G39140.5); Has 279 Blast hits to 254 proteins in 46 species: Archae - 0; Bacteria - 2;…	GO:0005886(plasma membrane);GO:0005634(nucleus)
AT1G61430	MSTRG.4082.3;MSTRG.4082.4;MSTRG.4082.1;MSTRG.4082.2;AT1G61420.1;MSTRG.4082.6;MSTRG.4082.7;AT1G61430.1	2.24248	0.0299163	up	S-locus lectin protein kinase family protein ;; S-locus lectin protein kinase family protein; FUNCTIONS IN: in 6 functions; INVOLVED IN: protein amino acid phosphorylation, recognition of pollen; LOCATED IN: endomembrane system; CONTAINS InterPro DOMAIN/s: Curculin-like (mannose-binding) lectin (InterPro:IPR001480), PAN-2 domain (InterPro:IPR013227), Apple-like (InterPro:IPR003609), S-locus recep…	GO:0016301(kinase activity);GO:0005886(plasma membrane);GO:0030246(carbohydrate binding)
AT4G31550	AT4G31550.1;MSTRG.15958.2;AT4G31550.2	2.24224	0.000856081	up	WRKY DNA-binding protein 11 ;; WRKY DNA-binding protein 11 (WRKY11); CONTAINS InterPro DOMAIN/s: DNA-binding WRKY (InterPro:IPR003657), Transcription factor, WRKY, Zn-cluster (InterPro:IPR018872); BEST Arabidopsis thaliana protein match is: WRKY DNA-binding protein 17 (TAIR:AT2G24570.1); Has 3338 Blast hits to 2891 proteins in 186 species: Archae - 0; Bacteria - 0; Metazoa - 0; Fungi - 0; Plants …	GO:0035556(intracellular signal transduction);GO:0006355(regulation of transcription, DNA-templated);GO:0005516(calmodulin binding);GO:0003700(sequence-specific DNA binding transcription factor activity);GO:0042742(defense response to bacterium);GO:0005634(nucleus);GO:0010200(response to chitin);GO:0002679(respiratory burst involved in defense response)
AT1G67850	MSTRG.4614.1;MSTRG.4614.3;MSTRG.4614.4;AT1G67850.1;AT1G67850.2;MSTRG.4614.7;MSTRG.4614.8	2.24202	0.0181182	up	NA	NA
BGLU27	AT3G60120.1	2.23719	0.0399213	up	beta glucosidase 27 ;; beta glucosidase 27 (BGLU27); FUNCTIONS IN: cation binding, hydrolase activity, hydrolyzing O-glycosyl compounds, catalytic activity; INVOLVED IN: carbohydrate metabolic process; LOCATED IN: cellular_component unknown; EXPRESSED IN: stem, hypocotyl, sepal, stamen; EXPRESSED DURING: 4 anthesis; CONTAINS InterPro DOMAIN/s: Glycoside hydrolase, family 1 (InterPro:IPR001360), G…	GO:0004553(hydrolase activity, hydrolyzing O-glycosyl compounds);GO:0005634(nucleus)
AT1G76360	MSTRG.5345.1;MSTRG.5345.2;AT1G76360.1	2.23656	0.0119207	up	Protein kinase superfamily protein ;; Protein kinase superfamily protein; FUNCTIONS IN: protein serine/threonine kinase activity, protein kinase activity, kinase activity, ATP binding; INVOLVED IN: protein amino acid phosphorylation; LOCATED IN: chloroplast; EXPRESSED IN: 16 plant structures; EXPRESSED DURING: 9 growth stages; CONTAINS InterPro DOMAIN/s: Protein kinase, ATP binding site (InterPro…	GO:0010363(regulation of plant-type hypersensitive response);GO:0006612(protein targeting to membrane);GO:0016301(kinase activity);GO:0009507(chloroplast);GO:0002237(response to molecule of bacterial origin);GO:0009963(positive regulation of flavonoid biosynthetic process)
AT4G03550	AT4G03550.1	2.23531	0.000460279	up	glucan synthase-like 5 ;; glucan synthase-like 5 (GSL05); FUNCTIONS IN: transferase activity, transferring glycosyl groups, 1,3-beta-glucan synthase activity; INVOLVED IN: in 12 processes; LOCATED IN: 1,3-beta-glucan synthase complex, plasma membrane; EXPRESSED IN: 26 plant structures; EXPRESSED DURING: 15 growth stages; CONTAINS InterPro DOMAIN/s: Glycosyl transferase, family 48 (InterPro:IPR003…	GO:0015802(basic amino acid transport);GO:0052544(defense response by callose deposition in cell wall);GO:0006612(protein targeting to membrane);GO:0000003(reproduction);GO:0000148(1,3-beta-D-glucan synthase complex);GO:0009863(salicylic acid mediated signaling pathway);GO:0005886(plasma membrane);GO:0006862(nucleotide transport);GO:0043090(amino acid import);GO:0006952(defense response);GO:00508…
AT4G11470	MSTRG.14193.1;AT4G11470.1	2.23436	0.0204839	up	cysteine-rich RLK (RECEPTOR-like protein kinase) 31 ;; cysteine-rich RLK (RECEPTOR-like protein kinase) 31 (CRK31); FUNCTIONS IN: protein serine/threonine kinase activity, protein kinase activity, ATP binding; INVOLVED IN: protein amino acid phosphorylation; LOCATED IN: endomembrane system; EXPRESSED IN: cotyledon; CONTAINS InterPro DOMAIN/s: Protein kinase, ATP binding site (InterPro:IPR017441),…	GO:0005576(extracellular region);GO:0004672(protein kinase activity)
AT4G33060	AT4G33060.1;MSTRG.16165.2	2.23139	0.000570955	up	NA	NA
CPHSC70-2EAT_SHOCK_PROTEIN_70-2	AT5G49910.1	2.23056	0.0080504	up	chloroplast heat shock protein 70-2 ;; chloroplast heat shock protein 70-2 (CPHSC70-2EAT SHOCK PROTEIN 70-2); FUNCTIONS IN: protein binding; INVOLVED IN: protein folding, response to cadmium ion, protein targeting to chloroplast, response to heat; LOCATED IN: in 6 components; EXPRESSED IN: 26 plant structures; EXPRESSED DURING: 15 growth stages; CONTAINS InterPro DOMAIN/s: Heat shock protein 70, …	GO:0006457(protein folding);GO:0009532(plastid stroma);GO:0009408(response to heat);GO:0009570(chloroplast stroma);GO:0045036(protein targeting to chloroplast);GO:0042542(response to hydrogen peroxide);GO:0009941(chloroplast envelope);GO:0034976(response to endoplasmic reticulum stress);GO:0009644(response to high light intensity);GO:0009579(thylakoid);GO:0009507(chloroplast);GO:0005515(protein b…
AT3G54120	AT3G54120.1;MSTRG.12681.2	2.22758	0.0264946	up	NA	NA
AT3G59660	MSTRG.13187.1;AT3G59660.1;MSTRG.13187.3;MSTRG.13187.4;MSTRG.13187.5;MSTRG.13187.6;MSTRG.13187.7;MSTRG.13187.8	2.22605	0.00189448	up	NA	NA
AT5G46250	MSTRG.19964.1;AT5G46250.3;AT5G46250.1	2.22571	0.0156349	up	RNA-binding protein ;; RNA-binding protein; FUNCTIONS IN: RNA binding, nucleotide binding, nucleic acid binding; INVOLVED IN: RNA processing; LOCATED IN: ribonucleoprotein complex, nucleus; EXPRESSED IN: 24 plant structures; EXPRESSED DURING: 15 growth stages; CONTAINS InterPro DOMAIN/s: Winged helix-turn-helix transcription repressor DNA-binding (InterPro:IPR011991), RNA-binding protein Lupus La…	GO:0048193(Golgi vesicle transport);GO:0003723(RNA binding);GO:0005634(nucleus)
BAM1	AT3G23920.1;MSTRG.11319.2	2.2226	0.016195	up	NA	NA
AT2G38250	AT2G38250.1	2.21434	0.00307103	up	Homeodomain-like superfamily protein ;; Homeodomain-like superfamily protein; FUNCTIONS IN: sequence-specific DNA binding transcription factor activity; INVOLVED IN: regulation of transcription; LOCATED IN: nucleolus; EXPRESSED IN: stamen; EXPRESSED DURING: 4 anthesis, petal differentiation and expansion stage; CONTAINS InterPro DOMAIN/s: SANT, DNA-binding (InterPro:IPR001005), MYB-like (InterPro…	GO:0006355(regulation of transcription, DNA-templated);GO:0016592(mediator complex);GO:0003700(sequence-specific DNA binding transcription factor activity);GO:0010200(response to chitin);GO:0005634(nucleus);GO:0005515(protein binding);GO:0005730(nucleolus)
AT4G37180	MSTRG.16539.1;AT4G37180.1;AT4G37180.2	2.20569	0.00502207	up	Homeodomain-like superfamily protein ;; Homeodomain-like superfamily protein; CONTAINS InterPro DOMAIN/s: Homeodomain-like (InterPro:IPR009057), Myb, DNA-binding (InterPro:IPR014778), Homeodomain-related (InterPro:IPR012287), HTH transcriptional regulator, Myb-type, DNA-binding (InterPro:IPR017930), Myb-like DNA-binding domain, SHAQKYF class (InterPro:IPR006447); BEST Arabidopsis thaliana protein…	GO:0006355(regulation of transcription, DNA-templated);GO:0005634(nucleus);GO:0003677(DNA binding);GO:0003700(sequence-specific DNA binding transcription factor activity)
AT5G65920	AT5G65920.1;MSTRG.21650.2	2.2047	0.0240477	up	NA	NA
ARR7	AT1G19050.1	2.20058	0.0466752	up	response regulator 7 ;; response regulator 7 (ARR7); CONTAINS InterPro DOMAIN/s: CheY-like (InterPro:IPR011006), Signal transduction response regulator, receiver domain (InterPro:IPR001789); BEST Arabidopsis thaliana protein match is: response regulator 15 (TAIR:AT1G74890.1); Has 53636 Blast hits to 53063 proteins in 2702 species: Archae - 285; Bacteria - 47261; Metazoa - 20; Fungi - 584; Plants …	GO:0005515(protein binding);GO:0005634(nucleus);GO:0000160(phosphorelay signal transduction system);GO:0031537(regulation of anthocyanin metabolic process);GO:0000156(phosphorelay response regulator activity);GO:0009736(cytokinin-activated signaling pathway);GO:0006355(regulation of transcription, DNA-templated);GO:0010200(response to chitin);GO:0007623(circadian rhythm);GO:0010029(regulation of …
AT1G02860	AT1G02860.1;AT1G02860.2	2.19808	0.000599468	up	SPX (SYG1/Pho81/XPR1) domain-containing protein ;; nitrogen limitation adaptation (NLA); CONTAINS InterPro DOMAIN/s: Zinc finger, RING-type, conserved site (InterPro:IPR017907), Zinc finger, RING-type (InterPro:IPR001841), SPX, N-terminal (InterPro:IPR004331); BEST Arabidopsis thaliana protein match is: SPX (SYG1/Pho81/XPR1) domain-containing protein / zinc finger (C3HC4-type RING finger) protein…	GO:0009697(salicylic acid biosynthetic process);GO:0010337(regulation of salicylic acid metabolic process);GO:0009627(systemic acquired resistance);GO:0005515(protein binding);GO:0005634(nucleus);GO:0005886(plasma membrane);GO:0009751(response to salicylic acid);GO:0080021(response to benzoic acid);GO:0009626(plant-type hypersensitive response);GO:0042742(defense response to bacterium);GO:0004842…
AT5G38210	MSTRG.19314.1;AT5G38210.1;MSTRG.19314.3;MSTRG.19314.4	2.19577	0.00254674	up	NA	NA
AT5G26751	MSTRG.18991.1;AT5G26749.2;AT5G26749.1;AT5G26751.1	2.19291	0.0193868	up	shaggy-related kinase 11 ;; shaggy-related kinase 11 (SK 11); FUNCTIONS IN: protein serine/threonine kinase activity, protein kinase activity; INVOLVED IN: meristem structural organization, phosphorylation; LOCATED IN: cytosol; EXPRESSED IN: inflorescence meristem, whole plant, cultured cell; CONTAINS InterPro DOMAIN/s: Protein kinase, ATP binding site (InterPro:IPR017441), Protein kinase, cataly…	GO:0016310(phosphorylation);GO:0005829(cytosol);GO:0004672(protein kinase activity);GO:0005634(nucleus);GO:0004674(protein serine/threonine kinase activity);GO:0009933(meristem structural organization)
AT4G33300	AT4G33300.2;AT4G33300.1	2.18784	9.04359e-05	up	ADR1-like 1 ;; ADR1-like 1 (ADR1-L1); FUNCTIONS IN: ATP binding; INVOLVED IN: apoptosis, defense response; LOCATED IN: apoplast; EXPRESSED IN: 22 plant structures; EXPRESSED DURING: 13 growth stages; CONTAINS InterPro DOMAIN/s: NB-ARC (InterPro:IPR002182), Leucine-rich repeat (InterPro:IPR001611), Powdery mildew resistance protein, RPW8 domain (InterPro:IPR008808), Disease resistance protein (Int…	GO:0006612(protein targeting to membrane);GO:0048046(apoplast);GO:0009963(positive regulation of flavonoid biosynthetic process);GO:0010363(regulation of plant-type hypersensitive response);GO:0031348(negative regulation of defense response);GO:0042742(defense response to bacterium);GO:0006952(defense response)
AT1G67520	MSTRG.4575.1;AT1G67520.1	2.18729	0.00698891	up	lectin protein kinase family protein ;; lectin protein kinase family protein; FUNCTIONS IN: in 6 functions; INVOLVED IN: protein amino acid phosphorylation; LOCATED IN: endomembrane system; CONTAINS InterPro DOMAIN/s: Curculin-like (mannose-binding) lectin (InterPro:IPR001480), PAN-2 domain (InterPro:IPR013227), Apple-like (InterPro:IPR003609), Serine/threonine-protein kinase domain (InterPro:IPR…	GO:0005886(plasma membrane);GO:0030246(carbohydrate binding);GO:0016301(kinase activity)
AT2G25460	MSTRG.7175.1	2.1856	0.000592985	up	NA	NA
AT4G22030	AT4G22030.1	2.18402	0.0258806	up	F-box family protein with a domain of unknown function (DUF295) ;; CONTAINS InterPro DOMAIN/s: F-box domain, cyclin-like (InterPro:IPR001810), F-box domain, Skp2-like (InterPro:IPR022364), Protein of unknown function DUF295 (InterPro:IPR005174); BEST Arabidopsis thaliana protein match is: unknown protein (TAIR:AT4G04480.1); Has 486 Blast hits to 359 proteins in 16 species: Archae - 0; Bacteria - …	GO:0003674(molecular_function);GO:0008150(biological_process)
AT3G50140	AT3G50140.1	2.18131	0.0367996	up	Plant protein of unknown function (DUF247) ;; Plant protein of unknown function (DUF247); INVOLVED IN: biological_process unknown; LOCATED IN: chloroplast; EXPRESSED IN: cotyledon, leaf whorl, root, leaf; EXPRESSED DURING: LP.06 six leaves visible, LP.04 four leaves visible, LP.10 ten leaves visible, LP.08 eight leaves visible, LP.12 twelve leaves visible; CONTAINS InterPro DOMAIN/s: Protein of u…	GO:0005886(plasma membrane);GO:0008150(biological_process)
AT3G43740	AT3G43740.2;AT3G43740.1	2.17931	0.011403	up	Leucine-rich repeat (LRR) family protein ;; Leucine-rich repeat (LRR) family protein; INVOLVED IN: signal transduction; LOCATED IN: endomembrane system; EXPRESSED IN: 22 plant structures; EXPRESSED DURING: 13 growth stages; CONTAINS InterPro DOMAIN/s: Leucine-rich repeat-containing N-terminal domain, type 2 (InterPro:IPR013210), Leucine-rich repeat (InterPro:IPR001611); BEST Arabidopsis thaliana …	GO:0005886(plasma membrane);GO:0007165(signal transduction)
AT1G79110	MSTRG.5604.1;AT1G79110.2;AT1G79110.1	2.17823	0.0322084	up	zinc ion binding ;; zinc ion binding; FUNCTIONS IN: zinc ion binding; EXPRESSED IN: 24 plant structures; EXPRESSED DURING: 15 growth stages; CONTAINS InterPro DOMAIN/s: Zinc finger, RING-type (InterPro:IPR001841); BEST Arabidopsis thaliana protein match is: SBP (S-ribonuclease binding protein) family protein (TAIR:AT3G12920.1); Has 35333 Blast hits to 34131 proteins in 2444 species: Archae - 798;…	GO:0043067(regulation of programmed cell death);GO:0005634(nucleus);GO:0005737(cytoplasm)
AT1G66880	AT1G66880.1;MSTRG.4519.2	2.17804	0.00450124	up	NA	NA
AT4G35940	MSTRG.16428.1;AT4G35940.2;AT4G35940.1	2.17768	0.0233659	up	NA	NA
AT2G04305	AT2G04305.1	2.17607	0.00236016	up	Magnesium transporter CorA-like family protein ;; Magnesium transporter CorA-like family protein; FUNCTIONS IN: metal ion transmembrane transporter activity; INVOLVED IN: metal ion transport, transmembrane transport; LOCATED IN: membrane; EXPRESSED IN: 23 plant structures; EXPRESSED DURING: 13 growth stages; CONTAINS InterPro DOMAIN/s: Mg2+ transporter protein, CorA-like (InterPro:IPR002523); Has…	GO:0031348(negative regulation of defense response);GO:0030968(endoplasmic reticulum unfolded protein response);GO:0009863(salicylic acid mediated signaling pathway);GO:0045087(innate immune response);GO:0009697(salicylic acid biosynthetic process);GO:0005886(plasma membrane)
AT1G63530	MSTRG.4253.1;AT1G63530.1;MSTRG.4253.3	2.17167	0.00378814	up	NA	NA
GDH2	AT5G07440.1;AT5G07440.2;MSTRG.17395.3;AT5G07440.3	2.16955	0.00250343	up	glutamate dehydrogenase 2 ;; glutamate dehydrogenase 2 (GDH2); FUNCTIONS IN: in 7 functions; INVOLVED IN: response to salt stress; LOCATED IN: mitochondrion, plasma membrane; EXPRESSED IN: 27 plant structures; EXPRESSED DURING: 16 growth stages; CONTAINS InterPro DOMAIN/s: Glutamate/phenylalanine/leucine/valine dehydrogenase (InterPro:IPR006095), Glutamate/phenylalanine/leucine/valine dehydrogena…	GO:0005524(ATP binding);GO:0005774(vacuolar membrane);GO:0005739(mitochondrion);GO:0009698(phenylpropanoid metabolic process);GO:0046686(response to cadmium ion);GO:0009651(response to salt stress);GO:0006598(polyamine catabolic process);GO:0005507(copper ion binding);GO:0042398(cellular modified amino acid biosynthetic process);GO:0048193(Golgi vesicle transport);GO:0008270(zinc ion binding);GO:…
AT2G41160	MSTRG.8601.1;AT2G41160.1	2.16892	0.00430379	up	Ubiquitin-associated (UBA) protein ;; Ubiquitin-associated (UBA) protein; FUNCTIONS IN: molecular_function unknown; INVOLVED IN: biological_process unknown; LOCATED IN: endomembrane system; EXPRESSED IN: 23 plant structures; EXPRESSED DURING: 15 growth stages; CONTAINS InterPro DOMAIN/s: Der1-like (InterPro:IPR007599), Ubiquitin-associated/translation elongation factor EF1B, N-terminal (InterPro:…	GO:0008150(biological_process)
AT5G01890	AT5G01890.1	2.16882	0.0108625	up	Leucine-rich receptor-like protein kinase family protein ;; Leucine-rich receptor-like protein kinase family protein; FUNCTIONS IN: protein serine/threonine kinase activity, kinase activity, ATP binding; INVOLVED IN: transmembrane receptor protein tyrosine kinase signaling pathway, protein amino acid phosphorylation; LOCATED IN: plasma membrane; EXPRESSED IN: 22 plant structures; EXPRESSED DURING…	GO:0007169(transmembrane receptor protein tyrosine kinase signaling pathway);GO:0006468(protein phosphorylation);GO:0005524(ATP binding);GO:0002237(response to molecule of bacterial origin);GO:0004674(protein serine/threonine kinase activity);GO:0005886(plasma membrane);GO:0010075(regulation of meristem growth);GO:0048443(stamen development);GO:0016301(kinase activity);GO:0007165(signal transduct…
AT3G29360	MSTRG.11747.1;AT3G29360.2;AT3G29360.1	2.16844	0.00771053	up	UDP-glucose 6-dehydrogenase family protein ;; UDP-glucose 6-dehydrogenase family protein; FUNCTIONS IN: in 6 functions; INVOLVED IN: oxidation reduction, metabolic process; LOCATED IN: cytosol, nucleus; EXPRESSED IN: 25 plant structures; EXPRESSED DURING: 16 growth stages; CONTAINS InterPro DOMAIN/s: UDP-glucose/GDP-mannose dehydrogenase, N-terminal (InterPro:IPR001732), 6-phosphogluconate dehydr…	GO:0005829(cytosol);GO:0005737(cytoplasm);GO:0003979(UDP-glucose 6-dehydrogenase activity);GO:0006007(glucose catabolic process);GO:0005975(carbohydrate metabolic process);GO:0006065(UDP-glucuronate biosynthetic process);GO:0052546(cell wall pectin metabolic process);GO:0048767(root hair elongation);GO:0007030(Golgi organization);GO:0007033(vacuole organization);GO:0005634(nucleus)
AT5G63620	AT5G63620.2;AT5G63620.1;MSTRG.21477.4;MSTRG.21477.3	2.16838	0.0344115	up	NA	NA
AT5G48655	MSTRG.20158.1;MSTRG.20158.3;MSTRG.20158.2;AT5G48655.1;AT5G48655.3;AT5G48655.2	2.1675	0.00171631	up	RING/U-box superfamily protein ;; RING/U-box superfamily protein; FUNCTIONS IN: zinc ion binding; INVOLVED IN: response to chitin; EXPRESSED IN: 24 plant structures; EXPRESSED DURING: 15 growth stages; CONTAINS InterPro DOMAIN/s: Zinc finger, RING-type, conserved site (InterPro:IPR017907), Zinc finger, RING-type (InterPro:IPR001841), Zinc finger, C3HC4 RING-type (InterPro:IPR018957); BEST Arabido…	GO:0005634(nucleus);GO:0008270(zinc ion binding);GO:0010200(response to chitin)
AT1G17330	MSTRG.1504.1;MSTRG.1504.2;MSTRG.1504.4;MSTRG.1504.5;MSTRG.1504.6;MSTRG.1504.7;MSTRG.1504.8;MSTRG.1504.9;AT1G17330.1	2.16718	0.00577262	up	Metal-dependent phosphohydrolase ;; Metal-dependent phosphohydrolase; FUNCTIONS IN: catalytic activity; INVOLVED IN: biological_process unknown; LOCATED IN: cellular_component unknown; EXPRESSED IN: 21 plant structures; EXPRESSED DURING: 13 growth stages; CONTAINS InterPro DOMAIN/s: Metal-dependent phosphohydrolase, HD subdomain (InterPro:IPR006674), Metal-dependent phosphohydrolase, HD domain (I…	GO:0005634(nucleus)
IRE1A	AT2G17520.1;MSTRG.6518.2	2.16634	0.00216321	up	NA	NA
HMT-1	AT3G25900.3;AT3G25900.1;AT3G25900.2;MSTRG.11462.4;MSTRG.11462.5	2.16514	0.0191128	up	NA	NA
AT5G24230	MSTRG.18810.2;MSTRG.18810.1;MSTRG.18810.3;AT5G24230.1;MSTRG.18810.5	2.15472	0.00554331	up	NA	NA
AT2G43320	AT2G43320.1;AT2G43320.2	2.1469	0.00216639	up	S-adenosyl-L-methionine-dependent methyltransferases superfamily protein ;; S-adenosyl-L-methionine-dependent methyltransferases superfamily protein; FUNCTIONS IN: molecular_function unknown; INVOLVED IN: biological_process unknown; EXPRESSED IN: 25 plant structures; EXPRESSED DURING: 13 growth stages; CONTAINS InterPro DOMAIN/s: Methyltransferase-16, putative (InterPro:IPR019410); BEST Arabidops…	GO:0009507(chloroplast);GO:0009414(response to water deprivation);GO:0042538(hyperosmotic salinity response);GO:0010200(response to chitin)
AT4G05200	AT4G05200.1	2.13328	0.00292888	up	cysteine-rich RLK (RECEPTOR-like protein kinase) 25 ;; cysteine-rich RLK (RECEPTOR-like protein kinase) 25 (CRK25); FUNCTIONS IN: kinase activity; INVOLVED IN: protein amino acid phosphorylation; LOCATED IN: endomembrane system; EXPRESSED IN: root; CONTAINS InterPro DOMAIN/s: Protein kinase, ATP binding site (InterPro:IPR017441), Protein kinase, catalytic domain (InterPro:IPR000719), Protein of u…	GO:0016301(kinase activity);GO:0010106(cellular response to iron ion starvation);GO:0010413(glucuronoxylan metabolic process);GO:0045492(xylan biosynthetic process);GO:0010167(response to nitrate);GO:0000041(transition metal ion transport);GO:0006826(iron ion transport);GO:0015706(nitrate transport);GO:0005576(extracellular region)
AT1G11960	MSTRG.1013.1;MSTRG.1013.2;MSTRG.1013.3;AT1G11960.1;MSTRG.1013.5	2.13157	0.0287208	up	NA	NA
AT2G23070	MSTRG.6984.1;AT2G23070.1	2.13144	0.00820481	up	Protein kinase superfamily protein ;; Protein kinase superfamily protein; FUNCTIONS IN: protein serine/threonine kinase activity, protein kinase activity, kinase activity, ATP binding; INVOLVED IN: protein amino acid phosphorylation; LOCATED IN: chloroplast; EXPRESSED IN: 24 plant structures; EXPRESSED DURING: 15 growth stages; CONTAINS InterPro DOMAIN/s: Protein kinase, ATP binding site (InterPr…	GO:0005634(nucleus);GO:0016301(kinase activity);GO:0005829(cytosol)
LACS4	MSTRG.15299.1;AT4G23850.1	2.1308	0.00106383	up	AMP-dependent synthetase and ligase family protein ;; long-chain acyl-CoA synthetase 4 (LACS4); FUNCTIONS IN: catalytic activity; INVOLVED IN: fatty acid biosynthetic process; LOCATED IN: plasma membrane; EXPRESSED IN: 26 plant structures; EXPRESSED DURING: 13 growth stages; CONTAINS InterPro DOMAIN/s: AMP-binding, conserved site (InterPro:IPR020845), AMP-dependent synthetase/ligase (InterPro:IPR…	GO:0009805(coumarin biosynthetic process);GO:0001676(long-chain fatty acid metabolic process);GO:0006633(fatty acid biosynthetic process);GO:0005634(nucleus);GO:0002213(defense response to insect);GO:0005794(Golgi apparatus);GO:0005886(plasma membrane);GO:0004467(long-chain fatty acid-CoA ligase activity);GO:0006631(fatty acid metabolic process);GO:0009611(response to wounding)
AT5G02600	MSTRG.16968.1;MSTRG.16968.2;AT5G02600.2;AT5G02600.1;MSTRG.16968.5	2.12772	0.0136426	up	NA	NA
AT3G48390	AT3G48390.1	2.12681	0.0483687	up	MA3 domain-containing protein ;; MA3 domain-containing protein; CONTAINS InterPro DOMAIN/s: Initiation factor eIF-4 gamma, MA3 (InterPro:IPR003891); BEST Arabidopsis thaliana protein match is: MA3 domain-containing protein (TAIR:AT5G63190.2); Has 1943 Blast hits to 788 proteins in 111 species: Archae - 0; Bacteria - 0; Metazoa - 1171; Fungi - 12; Plants - 600; Viruses - 0; Other Eukaryotes - 160 …	GO:0005575(cellular_component)
AT1G17500	MSTRG.1522.1;AT1G17500.1	2.12671	0.00629457	up	ATPase E1-E2 type family protein / haloacid dehalogenase-like hydrolase family protein ;; ATPase E1-E2 type family protein / haloacid dehalogenase-like hydrolase family protein; FUNCTIONS IN: ATPase activity, coupled to transmembrane movement of ions, phosphorylative mechanism; INVOLVED IN: metabolic process, ATP biosynthetic process, phospholipid transport; LOCATED IN: integral to membrane, memb…	GO:0006888(ER to Golgi vesicle-mediated transport);GO:0015662(ATPase activity, coupled to transmembrane movement of ions, phosphorylative mechanism);GO:0005886(plasma membrane);GO:0009750(response to fructose);GO:0009744(response to sucrose);GO:0043090(amino acid import);GO:0009749(response to glucose)
AT5G10550	MSTRG.17647.2	2.12662	0.0033472	up	NA	NA
CYP86A1	AT5G58860.1	2.1226	0.03393	up	cytochrome P450, family 86, subfamily A, polypeptide 1 ;; "cytochrome P450, family 86, subfamily A, polypeptide 1" (CYP86A1); FUNCTIONS IN: alkane 1-monooxygenase activity, oxygen binding; INVOLVED IN: fatty acid metabolic process, suberin biosynthetic process; LOCATED IN: vacuole; EXPRESSED IN: hypocotyl, root; CONTAINS InterPro DOMAIN/s: Cytochrome P450 (InterPro:IPR001128), Cytochrome P450, E-…	GO:0010345(suberin biosynthetic process);GO:0000041(transition metal ion transport);GO:0006631(fatty acid metabolic process);GO:0018685(alkane 1-monooxygenase activity);GO:0005773(vacuole);GO:0019825(oxygen binding)
AT5G52870	AT5G52870.1;MSTRG.20500.2	2.11841	0.00134833	up	NA	NA
AT5G58160	MSTRG.20940.1;MSTRG.20940.2;MSTRG.20940.3;MSTRG.20940.4;AT5G58160.1;MSTRG.20940.6	2.1156	0.00664091	up	NA	NA
AT5G44290	AT5G44290.3;AT5G44290.1;AT5G44290.2;AT5G44290.4;MSTRG.19794.5;MSTRG.19794.6;MSTRG.19794.7	2.11489	0.000122512	up	NA	NA
TAG1	MSTRG.6674.1;AT2G19450.1;MSTRG.6674.3	2.11247	0.0392532	up	NA	NA
AT4G36945	MSTRG.16518.1;AT4G36945.1	2.11241	0.00619657	up	PLC-like phosphodiesterases superfamily protein ;; PLC-like phosphodiesterases superfamily protein; FUNCTIONS IN: phospholipase C activity, phosphoric diester hydrolase activity; INVOLVED IN: intracellular signaling pathway, lipid metabolic process; LOCATED IN: endomembrane system; CONTAINS InterPro DOMAIN/s: Phospholipase C, phosphatidylinositol-specific , X domain (InterPro:IPR000909), PLC-like…	GO:0005886(plasma membrane)
AT3G05580	MSTRG.9773.1;MSTRG.9773.2;AT3G05570.1;MSTRG.9773.4;AT3G05580.1	2.11138	0.0273833	up	Calcineurin-like metallo-phosphoesterase superfamily protein ;; Calcineurin-like metallo-phosphoesterase superfamily protein; CONTAINS InterPro DOMAIN/s: Metallophosphoesterase (InterPro:IPR004843), Serine/threonine-specific protein phosphatase/bis(5-nucleosyl)-tetraphosphatase (InterPro:IPR006186); BEST Arabidopsis thaliana protein match is: Calcineurin-like metallo-phosphoesterase superfamily p…	GO:0030968(endoplasmic reticulum unfolded protein response);GO:0004722(protein serine/threonine phosphatase activity);GO:0009738(abscisic acid-activated signaling pathway);GO:0010200(response to chitin);GO:0035556(intracellular signal transduction);GO:0005737(cytoplasm)
AT1G17455	AT1G17455.1;AT1G17455.2	2.10817	0.034826	up	ELF4-like 4 ;; ELF4-like 4 (ELF4-L4); FUNCTIONS IN: molecular_function unknown; INVOLVED IN: biological_process unknown; LOCATED IN: cellular_component unknown; EXPRESSED IN: 21 plant structures; EXPRESSED DURING: 15 growth stages; CONTAINS InterPro DOMAIN/s: Protein of unknown function DUF1313 (InterPro:IPR009741); BEST Arabidopsis thaliana protein match is: ELF4-like 2 (TAIR:AT1G72630.1); Has 1…	GO:0005634(nucleus);GO:0009648(photoperiodism);GO:0003674(molecular_function)
AT1G77570	AT1G77570.1	2.10801	0.0413632	up	Winged helix-turn-helix transcription repressor DNA-binding ;; Winged helix-turn-helix transcription repressor DNA-binding; FUNCTIONS IN: DNA binding, sequence-specific DNA binding transcription factor activity; INVOLVED IN: regulation of transcription, DNA-dependent; LOCATED IN: endomembrane system, nucleus; EXPRESSED IN: 13 plant structures; EXPRESSED DURING: 6 growth stages; CONTAINS InterPro …	GO:0003677(DNA binding);GO:0005634(nucleus);GO:0003700(sequence-specific DNA binding transcription factor activity)
.	MSTRG.13892.1	2.1057	0.00863104	up	NA	NA
GSTU13	AT1G27130.1	2.10465	0.00583561	up	glutathione S-transferase tau 13 ;; glutathione S-transferase tau 13 (GSTU13); FUNCTIONS IN: glutathione transferase activity; INVOLVED IN: response to cadmium ion, toxin catabolic process; LOCATED IN: cytoplasm; EXPRESSED IN: 23 plant structures; EXPRESSED DURING: 13 growth stages; CONTAINS InterPro DOMAIN/s: Thioredoxin fold (InterPro:IPR012335), Glutathione S-transferase, C-terminal (InterPro:…	GO:0004364(glutathione transferase activity);GO:0009873(ethylene-activated signaling pathway);GO:0005737(cytoplasm);GO:0009407(toxin catabolic process);GO:0046686(response to cadmium ion)
AT1G44140	MSTRG.3028.1	2.10293	5.36533e-05	up	NA	NA
AT5G42010	MSTRG.19592.1;AT5G42010.1	2.10291	0.0199459	up	Transducin/WD40 repeat-like superfamily protein ;; Transducin/WD40 repeat-like superfamily protein; CONTAINS InterPro DOMAIN/s: WD40 repeat 2 (InterPro:IPR019782), WD40 repeat, conserved site (InterPro:IPR019775), WD40 repeat (InterPro:IPR001680), G-protein beta WD-40 repeat, region (InterPro:IPR020472), WD40 repeat-like-containing domain (InterPro:IPR011046), WD40-repeat-containing domain (Inter…	GO:0030968(endoplasmic reticulum unfolded protein response);GO:0005834(heterotrimeric G-protein complex);GO:0004871(signal transducer activity);GO:0007165(signal transduction);GO:0005737(cytoplasm)
.	MSTRG.11182.1	2.10262	0.032023	up	NA	NA
AT4G39070	AT4G39070.1	2.10161	0.00318834	up	B-box zinc finger family protein ;; B-box zinc finger family protein; FUNCTIONS IN: sequence-specific DNA binding transcription factor activity, zinc ion binding; INVOLVED IN: response to karrikin, response to chitin, regulation of transcription; LOCATED IN: intracellular; EXPRESSED IN: 16 plant structures; EXPRESSED DURING: 10 growth stages; CONTAINS InterPro DOMAIN/s: Zinc finger, B-box (InterP…	GO:0005634(nucleus);GO:0006355(regulation of transcription, DNA-templated);GO:0010200(response to chitin);GO:0080167(response to karrikin);GO:0008270(zinc ion binding);GO:0009741(response to brassinosteroid);GO:0003700(sequence-specific DNA binding transcription factor activity)
AT3G26470	MSTRG.11502.1;AT3G26470.1	2.10089	0.000536428	up	Powdery mildew resistance protein, RPW8 domain ;; Powdery mildew resistance protein, RPW8 domain; CONTAINS InterPro DOMAIN/s: Powdery mildew resistance protein, RPW8 domain (InterPro:IPR008808); BEST Arabidopsis thaliana protein match is: ADR1-like 1 (TAIR:AT4G33300.2); Has 46 Blast hits to 46 proteins in 7 species: Archae - 0; Bacteria - 0; Metazoa - 0; Fungi - 0; Plants - 46; Viruses - 0; Other…	GO:0003674(molecular_function);GO:0005739(mitochondrion);GO:0010583(response to cyclopentenone);GO:0009407(toxin catabolic process);GO:0008150(biological_process);GO:0000041(transition metal ion transport)
AT3G19390	AT3G19390.1	2.09858	0.0271025	up	Granulin repeat cysteine protease family protein ;; Granulin repeat cysteine protease family protein; FUNCTIONS IN: cysteine-type endopeptidase activity, cysteine-type peptidase activity; INVOLVED IN: proteolysis; LOCATED IN: endomembrane system; EXPRESSED IN: 9 plant structures; EXPRESSED DURING: 4 anthesis, petal differentiation and expansion stage; CONTAINS InterPro DOMAIN/s: Peptidase C1A, pa…	GO:0000041(transition metal ion transport);GO:0005576(extracellular region);GO:0008234(cysteine-type peptidase activity)
AT1G17600	AT1G17600.1	2.09685	0.00618491	up	Disease resistance protein (TIR-NBS-LRR class) family ;; Disease resistance protein (TIR-NBS-LRR class) family; FUNCTIONS IN: transmembrane receptor activity, ATP binding; INVOLVED IN: signal transduction, defense response, apoptosis, innate immune response; LOCATED IN: intrinsic to membrane; EXPRESSED IN: leaf whorl, leaf; EXPRESSED DURING: LP.10 ten leaves visible; CONTAINS InterPro DOMAIN/s: N…	GO:0009627(systemic acquired resistance);GO:0045087(innate immune response);GO:0009863(salicylic acid mediated signaling pathway);GO:0005737(cytoplasm);GO:0031348(negative regulation of defense response);GO:0006952(defense response);GO:0009697(salicylic acid biosynthetic process)
AT3G54110	MSTRG.12680.1;AT3G54110.1;MSTRG.12680.3	2.09495	0.0404226	up	NA	NA
AT1G28290	MSTRG.2385.3;MSTRG.2385.6;MSTRG.2385.7;MSTRG.2385.1;MSTRG.2385.2;MSTRG.2385.4;MSTRG.2385.5;MSTRG.2385.10;MSTRG.2385.11;MSTRG.2385.8;MSTRG.2385.9;MSTRG.2385.12;MSTRG.2385.14;MSTRG.2385.15;MSTRG.2385.16;MSTRG.2385.18;MSTRG.2385.13;MSTRG.2385.19;MSTRG.2385.20	2.09493	0.0433118	up	NA	NA
AT3G48850	AT3G48850.1	2.09334	0.0268684	up	phosphate transporter 3;2 ;; phosphate transporter 3;2 (PHT3;2); FUNCTIONS IN: binding; INVOLVED IN: transport, transmembrane transport; LOCATED IN: mitochondrial inner membrane, chloroplast, membrane; EXPRESSED IN: stem, sepal, stamen; EXPRESSED DURING: 4 anthesis; CONTAINS InterPro DOMAIN/s: Mitochondrial substrate carrier (InterPro:IPR001993), Mitochondrial substrate/solute carrier (InterPro:I…	GO:0005743(mitochondrial inner membrane);GO:0009723(response to ethylene);GO:0009651(response to salt stress);GO:0005739(mitochondrion);GO:0006810(transport)
AT3G14840	MSTRG.10535.1;AT3G14840.1;AT3G14840.2;MSTRG.10535.4;MSTRG.10535.5;MSTRG.10535.6;MSTRG.10535.7	2.09334	0.00123066	up	NA	NA
AT4G16960	MSTRG.14722.2;MSTRG.14722.1;MSTRG.14722.3;AT4G16960.1	2.09191	0.0228484	up	Disease resistance protein (TIR-NBS-LRR class) family ;; Disease resistance protein (TIR-NBS-LRR class) family; FUNCTIONS IN: transmembrane receptor activity, nucleoside-triphosphatase activity, nucleotide binding, ATP binding; INVOLVED IN: signal transduction, apoptosis, defense response, innate immune response; LOCATED IN: intrinsic to membrane; CONTAINS InterPro DOMAIN/s: ATPase, AAA+ type, co…	GO:0006952(defense response)
AT5G02360	MSTRG.16942.1;MSTRG.16942.3	2.08828	0.0417297	up	NA	NA
AT4G27500	AT4G27500.1	2.08815	0.00128256	up	proton pump interactor 1 ;; proton pump interactor 1 (PPI1); FUNCTIONS IN: protein binding; INVOLVED IN: regulation of proton transport; LOCATED IN: endoplasmic reticulum, plasma membrane; EXPRESSED IN: 25 plant structures; EXPRESSED DURING: 15 growth stages; BEST Arabidopsis thaliana protein match is: unknown protein (TAIR:AT5G36690.1); Has 56187 Blast hits to 35171 proteins in 2461 species: Arc…	GO:0005789(endoplasmic reticulum membrane);GO:0005886(plasma membrane);GO:0006612(protein targeting to membrane);GO:0043269(regulation of ion transport);GO:0010155(regulation of proton transport);GO:0005737(cytoplasm);GO:0006820(anion transport);GO:0015802(basic amino acid transport);GO:0015696(ammonium transport);GO:0006888(ER to Golgi vesicle-mediated transport);GO:0005783(endoplasmic reticulum…
AT1G65240	MSTRG.4393.1;AT1G65240.1	2.08774	0.0117844	up	Eukaryotic aspartyl protease family protein ;; Eukaryotic aspartyl protease family protein; FUNCTIONS IN: aspartic-type endopeptidase activity; INVOLVED IN: proteolysis; LOCATED IN: anchored to plasma membrane, plasma membrane, anchored to membrane; EXPRESSED IN: 10 plant structures; EXPRESSED DURING: L mature pollen stage, M germinated pollen stage, 4 anthesis, C globular stage, petal differenti…	GO:0031225(anchored component of membrane);GO:0046658(anchored component of plasma membrane);GO:0005886(plasma membrane);GO:0006508(proteolysis)
AT1G71110	AT1G71110.1	2.08768	0.0359974	up	NA	NA
AT5G22000	AT5G22000.1;AT5G22000.3;AT5G22000.2	2.08284	4.51421e-05	up	RING-H2 group F2A ;; RING-H2 group F2A (RHF2A); FUNCTIONS IN: zinc ion binding; INVOLVED IN: regulation of cell cycle, proteolysis involved in cellular protein catabolic process, megagametogenesis, microgametogenesis; LOCATED IN: plasma membrane; EXPRESSED IN: 25 plant structures; EXPRESSED DURING: 15 growth stages; CONTAINS InterPro DOMAIN/s: Zinc finger, RING-type (InterPro:IPR001841), Zinc fin…	GO:0051603(proteolysis involved in cellular protein catabolic process);GO:0016558(protein import into peroxisome matrix);GO:0005634(nucleus);GO:0006914(autophagy);GO:0006635(fatty acid beta-oxidation);GO:0009697(salicylic acid biosynthetic process);GO:0007165(signal transduction);GO:0044265(cellular macromolecule catabolic process);GO:0009627(systemic acquired resistance);GO:0005886(plasma membra…
AT2G39570	AT2G39570.1	2.08201	0.00533915	up	ACT domain-containing protein ;; ACT domain-containing protein; FUNCTIONS IN: amino acid binding; INVOLVED IN: metabolic process; EXPRESSED IN: 24 plant structures; EXPRESSED DURING: 15 growth stages; CONTAINS InterPro DOMAIN/s: Amino acid-binding ACT (InterPro:IPR002912); BEST Arabidopsis thaliana protein match is: ACT-like superfamily protein (TAIR:AT2G36840.1); Has 465 Blast hits to 403 protei…	GO:0009744(response to sucrose);GO:0005634(nucleus);GO:0009750(response to fructose)
AT3G61390	AT3G61390.1;AT3G61390.2	2.07699	0.00626813	up	RING/U-box superfamily protein ;; RING/U-box superfamily protein; FUNCTIONS IN: ubiquitin-protein ligase activity; INVOLVED IN: protein ubiquitination; LOCATED IN: ubiquitin ligase complex; EXPRESSED IN: 17 plant structures; EXPRESSED DURING: 11 growth stages; CONTAINS InterPro DOMAIN/s: U box domain (InterPro:IPR003613); BEST Arabidopsis thaliana protein match is: U-box domain-containing protein…	GO:0005634(nucleus)
AT1G06510	MSTRG.485.1;AT1G06510.1;MSTRG.485.3	2.07643	0.03215	up	NA	NA
AT5G35320	AT5G35320.1	2.07391	0.0413471	up	NA	NA
AT3G63500	MSTRG.13493.1;AT3G63500.2	2.07377	0.00335332	up	Protein of unknown function (DUF1423) ;; Protein of unknown function (DUF1423); CONTAINS InterPro DOMAIN/s: Protein of unknown function DUF1423, plant (InterPro:IPR004082); BEST Arabidopsis thaliana protein match is: Protein of unknown function (DUF1423) (TAIR:AT1G14740.1); Has 3195 Blast hits to 2635 proteins in 392 species: Archae - 10; Bacteria - 381; Metazoa - 1310; Fungi - 308; Plants - 351;…	GO:0001708(cell fate specification);GO:0005634(nucleus);GO:0005515(protein binding);GO:0090421(embryonic meristem initiation);GO:0009880(embryonic pattern specification)
AT1G53990	MSTRG.3633.2;MSTRG.3633.1	2.07333	0.0084764	up	NA	NA
AT5G01732	AT5G01732.1	2.07319	0.00339453	up	other RNA ;;	GO:0003674(molecular_function);GO:0008150(biological_process);GO:0005575(cellular_component)
AT5G10190	AT5G10190.1;MSTRG.17612.2	2.07172	0.0287293	up	NA	NA
AT2G41430	AT2G41430.3;AT2G41430.1;AT2G41430.2;AT2G41430.4;AT2G41430.5	2.06672	0.0127562	up	dehydration-induced protein (ERD15) ;; EARLY RESPONSIVE TO DEHYDRATION 15 (ERD15); FUNCTIONS IN: protein binding; INVOLVED IN: response to water deprivation, response to high light intensity, response to bacterium; LOCATED IN: cytoplasm; EXPRESSED IN: 22 plant structures; EXPRESSED DURING: 13 growth stages; BEST Arabidopsis thaliana protein match is: unknown protein (TAIR:AT4G14270.2).	GO:0009651(response to salt stress);GO:0009617(response to bacterium);GO:0005515(protein binding);GO:0009414(response to water deprivation);GO:0006833(water transport);GO:0009646(response to absence of light);GO:0009644(response to high light intensity);GO:0006096(glycolytic process);GO:0006972(hyperosmotic response);GO:0042744(hydrogen peroxide catabolic process);GO:0007030(Golgi organization);G…
AT4G00850	MSTRG.13568.1;AT4G00850.1	2.06567	0.04758	up	GRF1-interacting factor 3 ;; GRF1-interacting factor 3 (GIF3); CONTAINS InterPro DOMAIN/s: SSXT (InterPro:IPR007726); BEST Arabidopsis thaliana protein match is: GRF1-interacting factor 2 (TAIR:AT1G01160.1); Has 414 Blast hits to 414 proteins in 93 species: Archae - 0; Bacteria - 2; Metazoa - 279; Fungi - 27; Plants - 81; Viruses - 0; Other Eukaryotes - 25 (source: NCBI BLink).	GO:0003713(transcription coactivator activity);GO:0005634(nucleus);GO:0008283(cell proliferation);GO:0005515(protein binding);GO:0048366(leaf development)
AT2G44980	AT2G44970.1;MSTRG.8959.1;AT2G44970.2;MSTRG.8959.3;MSTRG.8959.5;AT2G44980.2;AT2G44980.1	2.06152	0.00230356	up	SNF2 domain-containing protein / helicase domain-containing protein ;; SNF2 domain-containing protein / helicase domain-containing protein; FUNCTIONS IN: transcription regulator activity, helicase activity, DNA binding, nucleic acid binding, ATP binding; EXPRESSED IN: 22 plant structures; EXPRESSED DURING: 14 growth stages; CONTAINS InterPro DOMAIN/s: DEAD-like helicase, N-terminal (InterPro:IPR0…	GO:0004386(helicase activity);GO:0003677(DNA binding);GO:0005524(ATP binding);GO:0005634(nucleus)
AT2G20320	AT2G20320.1	2.06036	0.00593008	up	DENN (AEX-3) domain-containing protein ;; DENN (AEX-3) domain-containing protein; CONTAINS InterPro DOMAIN/s: uDENN (InterPro:IPR005113), dDENN (InterPro:IPR005112), DENN (InterPro:IPR001194); BEST Arabidopsis thaliana protein match is: DENN (AEX-3) domain-containing protein (TAIR:AT5G35560.1); Has 1567 Blast hits to 1546 proteins in 147 species: Archae - 0; Bacteria - 2; Metazoa - 1072; Fungi - …	GO:0003674(molecular_function);GO:0009691(cytokinin biosynthetic process);GO:0006865(amino acid transport);GO:0005634(nucleus);GO:0008150(biological_process)
AT5G23360	AT5G23360.1	2.05954	0.0320826	up	GRAM domain-containing protein / ABA-responsive protein-related ;; GRAM domain-containing protein / ABA-responsive protein-related; CONTAINS InterPro DOMAIN/s: GRAM (InterPro:IPR004182); BEST Arabidopsis thaliana protein match is: GRAM domain-containing protein / ABA-responsive protein-related (TAIR:AT5G23350.1); Has 1807 Blast hits to 1807 proteins in 277 species: Archae - 0; Bacteria - 0; Metaz…	GO:0009507(chloroplast);GO:0008150(biological_process)
AT5G55970	AT5G55970.2;MSTRG.20759.2;AT5G55970.1	2.05553	0.0391917	up	RING/U-box superfamily protein ;; RING/U-box superfamily protein; FUNCTIONS IN: zinc ion binding; LOCATED IN: chloroplast; EXPRESSED IN: 15 plant structures; EXPRESSED DURING: LP.06 six leaves visible, LP.04 four leaves visible, 4 anthesis, 4 leaf senescence stage, petal differentiation and expansion stage; CONTAINS InterPro DOMAIN/s: Zinc finger, RING-type (InterPro:IPR001841), Zinc finger, C3HC…	GO:0008270(zinc ion binding)
AT5G58740	AT5G58720.1;AT5G58720.2;AT5G58720.3;MSTRG.20989.4;MSTRG.20989.5;MSTRG.20989.6;AT5G58740.1	2.05527	0.00138882	up	HSP20-like chaperones superfamily protein ;; HSP20-like chaperones superfamily protein; CONTAINS InterPro DOMAIN/s: CS-like domain (InterPro:IPR007052), HSP20-like chaperone (InterPro:IPR008978), CS domain (InterPro:IPR017447); BEST Arabidopsis thaliana protein match is: HSP20-like chaperones superfamily protein (TAIR:AT4G27890.1); Has 1807 Blast hits to 1807 proteins in 277 species: Archae - 0; …	GO:0005737(cytoplasm);GO:0008150(biological_process);GO:0003674(molecular_function)
AT1G07175	AT1G07175.1;MSTRG.547.1	2.05213	0.0256417	up	NA	NA
AT4G30240	AT4G30240.1	2.05188	0.0499562	up	Syntaxin/t-SNARE family protein ;; Syntaxin/t-SNARE family protein; INVOLVED IN: Golgi vesicle transport, vesicle-mediated transport; LOCATED IN: endomembrane system, membrane; CONTAINS InterPro DOMAIN/s: t-SNARE (InterPro:IPR010989), Syntaxin 6, N-terminal (InterPro:IPR015260); BEST Arabidopsis thaliana protein match is: Syntaxin/t-SNARE family protein (TAIR:AT2G18860.1); Has 30201 Blast hits to…	NA
AT5G01380	AT5G01380.1	2.05101	0.00829187	up	Homeodomain-like superfamily protein ;; Homeodomain-like superfamily protein; CONTAINS InterPro DOMAIN/s: SANT, DNA-binding (InterPro:IPR001005), MYB-like (InterPro:IPR017877); BEST Arabidopsis thaliana protein match is: Homeodomain-like superfamily protein (TAIR:AT2G38250.1); Has 1807 Blast hits to 1807 proteins in 277 species: Archae - 0; Bacteria - 0; Metazoa - 736; Fungi - 347; Plants - 385; …	GO:0006355(regulation of transcription, DNA-templated);GO:0010583(response to cyclopentenone);GO:0005634(nucleus);GO:0003700(sequence-specific DNA binding transcription factor activity);GO:0043565(sequence-specific DNA binding);GO:0009407(toxin catabolic process);GO:0042802(identical protein binding);GO:0005515(protein binding)
GLCAK	MSTRG.9312.1;AT3G01640.1;MSTRG.9312.3	2.05089	0.0249428	up	NA	NA
AT5G36925	MSTRG.19242.1;AT5G36925.1	2.05043	0.0410659	up	NA	NA
AT1G80750	AT1G80750.1;MSTRG.5659.2	2.04736	0.0363523	up	NA	NA
AT1G64610	AT1G64610.2;AT1G64610.1;MSTRG.4340.3	2.04694	0.0177962	up	NA	NA
AT5G10520	AT5G10520.1	2.04508	0.00654764	up	ROP binding protein kinases 1 ;; ROP binding protein kinases 1 (RBK1); FUNCTIONS IN: protein serine/threonine kinase activity, protein kinase activity, kinase activity, ATP binding; INVOLVED IN: defense response, incompatible interaction; LOCATED IN: cytosol, endomembrane system; EXPRESSED IN: 6 plant structures; CONTAINS InterPro DOMAIN/s: Protein kinase, ATP binding site (InterPro:IPR017441), P…	GO:0005634(nucleus);GO:0009623(response to parasitic fungus);GO:0019722(calcium-mediated signaling);GO:0012505(endomembrane system);GO:0009814(defense response, incompatible interaction);GO:0051020(GTPase binding);GO:0005829(cytosol);GO:0016301(kinase activity);GO:0009612(response to mechanical stimulus);GO:0005737(cytoplasm);GO:0071369(cellular response to ethylene stimulus)
AT1G03770	AT1G03770.2;AT1G03770.1;AT1G03770.3;MSTRG.244.4	2.04409	0.00830148	up	NA	NA
LACS3	AT1G64400.1	2.04024	0.0134542	up	AMP-dependent synthetase and ligase family protein ;; long-chain acyl-CoA synthetase 3 (LACS3); FUNCTIONS IN: catalytic activity; INVOLVED IN: fatty acid biosynthetic process; EXPRESSED IN: 22 plant structures; EXPRESSED DURING: 13 growth stages; CONTAINS InterPro DOMAIN/s: AMP-binding, conserved site (InterPro:IPR020845), AMP-dependent synthetase/ligase (InterPro:IPR000873); BEST Arabidopsis tha…	GO:0005634(nucleus);GO:0006633(fatty acid biosynthetic process);GO:0006631(fatty acid metabolic process);GO:0001676(long-chain fatty acid metabolic process);GO:0002213(defense response to insect);GO:0004467(long-chain fatty acid-CoA ligase activity);GO:0005783(endoplasmic reticulum)
SDN3	MSTRG.21780.1;AT5G67240.1	2.03753	0.0431308	up	small RNA degrading nuclease 3 ;; small RNA degrading nuclease 3 (SDN3); FUNCTIONS IN: exonuclease activity, nucleic acid binding; LOCATED IN: intracellular; EXPRESSED IN: 22 plant structures; EXPRESSED DURING: 13 growth stages; CONTAINS InterPro DOMAIN/s: Exonuclease (InterPro:IPR006055), Polynucleotidyl transferase, ribonuclease H fold (InterPro:IPR012337), Exonuclease, RNase T/DNA polymerase I…	GO:0016592(mediator complex);GO:0005622(intracellular);GO:0005634(nucleus);GO:0004527(exonuclease activity)
AT2G40080	AT2G40080.1	2.03652	0.0178701	up	Protein of unknown function (DUF1313) ;; EARLY FLOWERING 4 (ELF4); FUNCTIONS IN: molecular_function unknown; INVOLVED IN: in 7 processes; LOCATED IN: nucleus; EXPRESSED IN: 22 plant structures; EXPRESSED DURING: 12 growth stages; CONTAINS InterPro DOMAIN/s: Protein of unknown function DUF1313 (InterPro:IPR009741); BEST Arabidopsis thaliana protein match is: ELF4-like 1 (TAIR:AT2G29950.1); Has 150…	GO:0009648(photoperiodism);GO:0042753(positive regulation of circadian rhythm);GO:0003674(molecular_function);GO:0010114(response to red light);GO:0010017(red or far-red light signaling pathway);GO:0080167(response to karrikin);GO:0005634(nucleus);GO:0048573(photoperiodism, flowering);GO:0042803(protein homodimerization activity);GO:0009909(regulation of flower development);GO:0009649(entrainment…
AT5G57655	AT5G57655.2;AT5G57655.1;MSTRG.20895.3	2.03512	0.0138572	up	NA	NA
AT1G79330	MSTRG.5621.1;MSTRG.5621.2	2.03225	0.0497311	up	NA	NA
AT1G72660	AT1G72660.1;AT1G72660.3;AT1G72660.2	2.03145	0.0138158	up	P-loop containing nucleoside triphosphate hydrolases superfamily protein ;; P-loop containing nucleoside triphosphate hydrolases superfamily protein; FUNCTIONS IN: GTP binding; LOCATED IN: intracellular; EXPRESSED IN: root, flower; EXPRESSED DURING: 4 anthesis; CONTAINS InterPro DOMAIN/s: Small GTP-binding protein (InterPro:IPR005225), TGS (InterPro:IPR004095), GTP1/OBG (InterPro:IPR006073), GTP1…	GO:0009644(response to high light intensity);GO:0005525(GTP binding);GO:0005737(cytoplasm);GO:0016114(terpenoid biosynthetic process);GO:0006457(protein folding);GO:0009408(response to heat);GO:0042542(response to hydrogen peroxide)
AT1G17340	MSTRG.1505.1;AT1G17340.1	2.03093	0.0110602	up	Phosphoinositide phosphatase family protein ;; Phosphoinositide phosphatase family protein; CONTAINS InterPro DOMAIN/s: Synaptojanin, N-terminal (InterPro:IPR002013); BEST Arabidopsis thaliana protein match is: Phosphoinositide phosphatase family protein (TAIR:AT3G14205.1); Has 1726 Blast hits to 1665 proteins in 230 species: Archae - 0; Bacteria - 0; Metazoa - 581; Fungi - 579; Plants - 272; Vir…	GO:0004439(phosphatidylinositol-4,5-bisphosphate 5-phosphatase activity);GO:0046855(inositol phosphate dephosphorylation);GO:0032957(inositol trisphosphate metabolic process);GO:0005739(mitochondrion)
AT5G37485	MSTRG.19269.1;MSTRG.19269.2;AT5G37480.1;MSTRG.19269.4;MSTRG.19269.5;AT5G37485.1	2.0309	0.00573674	up	other RNA ;;	GO:0008150(biological_process);GO:0003674(molecular_function);GO:0005575(cellular_component)
AT1G32960	AT1G32960.1	2.03072	0.020836	up	Subtilase family protein ;; SBT3.3; FUNCTIONS IN: identical protein binding, serine-type endopeptidase activity; INVOLVED IN: proteolysis, negative regulation of catalytic activity; LOCATED IN: apoplast, plant-type cell wall; EXPRESSED IN: 7 plant structures; EXPRESSED DURING: 4 anthesis; CONTAINS InterPro DOMAIN/s: Protease-associated PA (InterPro:IPR003137), Proteinase inhibitor, propeptide (In…	GO:0009505(plant-type cell wall);GO:0048046(apoplast);GO:0005576(extracellular region);GO:0009595(detection of biotic stimulus);GO:0009581(detection of external stimulus);GO:0006508(proteolysis);GO:0004252(serine-type endopeptidase activity);GO:0008152(metabolic process)
AT5G45000	AT5G45000.1	2.03027	0.0192386	up	Disease resistance protein (TIR-NBS-LRR class) family ;; Disease resistance protein (TIR-NBS-LRR class) family; FUNCTIONS IN: transmembrane receptor activity; INVOLVED IN: signal transduction, defense response, innate immune response; LOCATED IN: intrinsic to membrane; EXPRESSED IN: 9 plant structures; EXPRESSED DURING: 7 growth stages; CONTAINS InterPro DOMAIN/s: Toll-Interleukin receptor (Inter…	GO:0005737(cytoplasm);GO:0006952(defense response)
TPK1	AT1G02880.1;AT1G02880.4;AT1G02880.3;AT1G02880.2;MSTRG.157.5	2.02925	0.0452682	up	NA	NA
PP2A	MSTRG.4798.1;AT1G69960.1	2.0283	0.0229286	up	serine/threonine protein phosphatase 2A ;; serine/threonine protein phosphatase 2A (PP2A); CONTAINS InterPro DOMAIN/s: Metallophosphoesterase (InterPro:IPR004843), Serine/threonine-specific protein phosphatase/bis(5-nucleosyl)-tetraphosphatase (InterPro:IPR006186); BEST Arabidopsis thaliana protein match is: protein phosphatase 2A-2 (TAIR:AT1G10430.1); Has 6844 Blast hits to 6656 proteins in 515 …	GO:0005737(cytoplasm);GO:0004722(protein serine/threonine phosphatase activity);GO:2000012(regulation of auxin polar transport)
ERO1	AT1G72280.1	2.028	0.00441631	up	endoplasmic reticulum oxidoreductins 1 ;; endoplasmic reticulum oxidoreductins 1 (ERO1); FUNCTIONS IN: FAD binding, oxidoreductase activity, acting on sulfur group of donors, disulfide as acceptor; INVOLVED IN: oxidation reduction, protein thiol-disulfide exchange; LOCATED IN: endoplasmic reticulum; EXPRESSED IN: 24 plant structures; EXPRESSED DURING: 14 growth stages; CONTAINS InterPro DOMAIN/s:…	GO:0034976(response to endoplasmic reticulum stress);GO:0005783(endoplasmic reticulum);GO:0006984(ER-nucleus signaling pathway);GO:0005634(nucleus)
PRXCB	AT3G49120.1	2.02696	0.00826776	up	peroxidase CB ;; peroxidase CB (PRXCB); FUNCTIONS IN: peroxidase activity; INVOLVED IN: oxygen and reactive oxygen species metabolic process, response to light stimulus, defense response to bacterium, defense response to fungus, unidimensional cell growth; LOCATED IN: apoplast, cell wall, plasma membrane, vacuole, plant-type cell wall; EXPRESSED IN: stem, root, guard cell, cultured cell, leaf; EX…	GO:0052033(pathogen-associated molecular pattern dependent induction by symbiont of host innate immune response);GO:0006952(defense response);GO:0072593(reactive oxygen species metabolic process);GO:0005773(vacuole);GO:0005774(vacuolar membrane);GO:0009505(plant-type cell wall);GO:0042742(defense response to bacterium);GO:0005618(cell wall);GO:0009735(response to cytokinin);GO:0004601(peroxidase …
AT4G21865	AT4G21865.1	2.02343	0.01761	up	NA	NA
AT2G13280	MSTRG.6287.1	2.02276	0.0322737	up	NA	NA
AT5G57550	AT5G57550.1	2.02256	0.0102144	up	xyloglucan endotransglucosylase/hydrolase 25 ;; xyloglucan endotransglucosylase/hydrolase 25 (XTH25); FUNCTIONS IN: hydrolase activity, acting on glycosyl bonds, xyloglucan:xyloglucosyl transferase activity; INVOLVED IN: plant-type cell wall biogenesis; LOCATED IN: endomembrane system, cell wall, apoplast; EXPRESSED IN: 9 plant structures; EXPRESSED DURING: 8 growth stages; CONTAINS InterPro DOMA…	GO:0016798(hydrolase activity, acting on glycosyl bonds);GO:0016762(xyloglucan:xyloglucosyl transferase activity);GO:0009832(plant-type cell wall biogenesis);GO:0005576(extracellular region)
AT1G67148	AT1G67148.1	2.01872	0.0228445	up	NA	NA
AT4G14368	AT4G14368.1;MSTRG.14448.2	2.01806	0.0151482	up	NA	NA
cwINV6	MSTRG.17794.1;AT5G11920.1;MSTRG.17794.4	2.01725	0.00979045	up	NA	NA
AT1G06800	AT1G06800.1;AT1G06800.2	2.0154	0.00706901	up	alpha/beta-Hydrolases superfamily protein ;; alpha/beta-Hydrolases superfamily protein; FUNCTIONS IN: galactolipase activity, triglyceride lipase activity, phospholipase A1 activity; INVOLVED IN: lipid metabolic process; LOCATED IN: chloroplast; EXPRESSED IN: 8 plant structures; EXPRESSED DURING: 4 anthesis, C globular stage, petal differentiation and expansion stage; CONTAINS InterPro DOMAIN/s: …	GO:0009507(chloroplast);GO:0004806(triglyceride lipase activity);GO:0008970(phosphatidylcholine 1-acylhydrolase activity);GO:0006629(lipid metabolic process);GO:0047714(galactolipase activity)
AT1G27350	AT1G27350.1	2.01358	0.0328886	up	Ribosome associated membrane protein RAMP4 ;; Ribosome associated membrane protein RAMP4; CONTAINS InterPro DOMAIN/s: Ribosome associated membrane RAMP4 (InterPro:IPR010580); BEST Arabidopsis thaliana protein match is: Ribosome associated membrane protein RAMP4 (TAIR:AT1G27330.1); Has 348 Blast hits to 348 proteins in 106 species: Archae - 0; Bacteria - 0; Metazoa - 210; Fungi - 0; Plants - 100; …	GO:0003674(molecular_function);GO:0005739(mitochondrion);GO:0008150(biological_process)
AT3G29010	MSTRG.11720.1;MSTRG.11720.2;AT3G29010.1	2.01305	0.0166616	up	Biotin/lipoate A/B protein ligase family ;; Biotin/lipoate A/B protein ligase family; FUNCTIONS IN: catalytic activity; INVOLVED IN: protein modification process; LOCATED IN: cellular_component unknown; EXPRESSED IN: 21 plant structures; EXPRESSED DURING: 13 growth stages; CONTAINS InterPro DOMAIN/s: Biotin/lipoate A/B protein ligase (InterPro:IPR004143); Has 30201 Blast hits to 17322 proteins in…	GO:0005737(cytoplasm)
AT1G77890	MSTRG.5490.1;AT1G77890.1;AT1G77890.2;AT1G77890.3	2.01277	0.018902	up	DNA-directed RNA polymerase II protein ;; DNA-directed RNA polymerase II protein; FUNCTIONS IN: molecular_function unknown; INVOLVED IN: biological_process unknown; LOCATED IN: cellular_component unknown; EXPRESSED IN: 22 plant structures; EXPRESSED DURING: 13 growth stages; BEST Arabidopsis thaliana protein match is: DNA-directed RNA polymerase II protein (TAIR:AT4G08540.1).	GO:0005634(nucleus)
AT1G61640	MSTRG.4094.1;AT1G61640.1;AT1G61640.2	2.01232	0.00648508	up	Protein kinase superfamily protein ;; Protein kinase superfamily protein; CONTAINS InterPro DOMAIN/s: ABC-1 (InterPro:IPR004147); BEST Arabidopsis thaliana protein match is: Protein kinase superfamily protein (TAIR:AT1G11390.1); Has 35333 Blast hits to 34131 proteins in 2444 species: Archae - 798; Bacteria - 22429; Metazoa - 974; Fungi - 991; Plants - 531; Viruses - 0; Other Eukaryotes - 9610 (so…	GO:0005886(plasma membrane)
AT3G01970	AT3G01970.1	2.00927	0.048322	up	WRKY DNA-binding protein 45 ;; WRKY DNA-binding protein 45 (WRKY45); CONTAINS InterPro DOMAIN/s: DNA-binding WRKY (InterPro:IPR003657); BEST Arabidopsis thaliana protein match is: WRKY DNA-binding protein 75 (TAIR:AT5G13080.1); Has 3497 Blast hits to 3049 proteins in 189 species: Archae - 0; Bacteria - 0; Metazoa - 0; Fungi - 0; Plants - 3482; Viruses - 0; Other Eukaryotes - 15 (source: NCBI BLin…	GO:0006355(regulation of transcription, DNA-templated);GO:0003700(sequence-specific DNA binding transcription factor activity);GO:0005634(nucleus)
AT3G58600	AT3G58600.1;MSTRG.13056.2	2.00847	0.00123017	up	NA	NA
AT2G32980	MSTRG.7829.1;AT2G32980.1	2.0079	0.00638319	up	NA	NA
AT5G62470	AT5G62470.1;AT5G62470.2	2.00631	0.0483767	up	myb domain protein 96 ;; myb domain protein 96 (MYB96); CONTAINS InterPro DOMAIN/s: SANT, DNA-binding (InterPro:IPR001005), Homeodomain-like (InterPro:IPR009057), Myb, DNA-binding (InterPro:IPR014778), HTH transcriptional regulator, Myb-type, DNA-binding (InterPro:IPR017930), Homeodomain-related (InterPro:IPR012287), Myb transcription factor (InterPro:IPR015495); BEST Arabidopsis thaliana protein…	GO:0009651(response to salt stress);GO:0006355(regulation of transcription, DNA-templated);GO:0003700(sequence-specific DNA binding transcription factor activity);GO:0005634(nucleus);GO:0009751(response to salicylic acid);GO:0003677(DNA binding);GO:0010468(regulation of gene expression);GO:0009737(response to abscisic acid);GO:0009414(response to water deprivation)
AT4G08780	AT4G08780.1	2.00403	0.0247591	up	Peroxidase superfamily protein ;; Peroxidase superfamily protein; FUNCTIONS IN: peroxidase activity, heme binding; INVOLVED IN: oxidation reduction, response to oxidative stress; LOCATED IN: vacuole; EXPRESSED IN: embryo, hypocotyl, root, flower, seed; EXPRESSED DURING: F mature embryo stage, petal differentiation and expansion stage, E expanded cotyledon stage, D bilateral stage; CONTAINS InterP…	GO:0004601(peroxidase activity);GO:0005773(vacuole);GO:0005576(extracellular region)
JAZ5	AT1G17380.1;MSTRG.1510.2	2.00242	0.00454485	up	NA	NA
AT3G16150	MSTRG.10663.1;AT3G16150.1;MSTRG.10663.3;MSTRG.10663.4	2.00052	0.00170411	up	NA	NA
AT2G37220	MSTRG.8237.1;AT2G37220.1	0.499357	0.0144412	down	RNA-binding (RRM/RBD/RNP motifs) family protein ;; RNA-binding (RRM/RBD/RNP motifs) family protein; FUNCTIONS IN: RNA binding, poly(U) RNA binding; INVOLVED IN: response to cold, response to abscisic acid stimulus, innate immune response; LOCATED IN: in 6 components; EXPRESSED IN: 26 plant structures; EXPRESSED DURING: 15 growth stages; CONTAINS InterPro DOMAIN/s: RNA recognition motif, RNP-1 (In…	GO:0009534(chloroplast thylakoid);GO:0010319(stromule);GO:0008266(poly(U) RNA binding);GO:0009579(thylakoid);GO:0009814(defense response, incompatible interaction);GO:0009409(response to cold);GO:0019684(photosynthesis, light reaction);GO:0009570(chloroplast stroma);GO:0009697(salicylic acid biosynthetic process);GO:0009941(chloroplast envelope);GO:0042742(defense response to bacterium);GO:000953…
AT3G09050	AT3G09050.1	0.498764	0.0442429	down	NA	NA
AT5G08720	AT5G08720.1;MSTRG.17516.2;MSTRG.17516.4	0.49857	0.0237207	down	NA	NA
NADK3	MSTRG.5554.1;AT1G78590.1	0.498481	0.0275133	down	NAD(H) kinase 3 ;; NAD(H) kinase 3 (NADK3); CONTAINS InterPro DOMAIN/s: ATP-NAD kinase, PpnK-type, alpha/beta (InterPro:IPR017438), ATP-NAD kinase, PpnK-type (InterPro:IPR016064), ATP-NAD/AcoX kinase (InterPro:IPR002504); Has 2859 Blast hits to 2859 proteins in 1070 species: Archae - 160; Bacteria - 1847; Metazoa - 99; Fungi - 31; Plants - 53; Viruses - 0; Other Eukaryotes - 669 (source: NCBI BLi…	GO:0006741(NADP biosynthetic process);GO:0003951(NAD+ kinase activity);GO:0005737(cytoplasm);GO:0019363(pyridine nucleotide biosynthetic process);GO:0042736(NADH kinase activity);GO:0005829(cytosol)
AT4G04850	AT4G04850.2;AT4G04850.1	0.498162	0.00115124	down	K+ efflux antiporter 3 ;; K+ efflux antiporter 3 (KEA3); FUNCTIONS IN: potassium:hydrogen antiporter activity, potassium ion transmembrane transporter activity; INVOLVED IN: potassium ion transport, cation transport, metabolic process, transmembrane transport; EXPRESSED IN: 21 plant structures; EXPRESSED DURING: 13 growth stages; CONTAINS InterPro DOMAIN/s: Cation/H+ exchanger (InterPro:IPR006153…	GO:0015079(potassium ion transmembrane transporter activity);GO:0046777(protein autophosphorylation);GO:0009507(chloroplast);GO:0015386(potassium:proton antiporter activity);GO:0005886(plasma membrane);GO:0010155(regulation of proton transport)
AT5G56860	AT5G56860.1	0.498002	0.0419327	down	GATA type zinc finger transcription factor family protein ;; GATA, nitrate-inducible, carbon metabolism-involved (GNC); CONTAINS InterPro DOMAIN/s: Zinc finger, NHR/GATA-type (InterPro:IPR013088), Zinc finger, GATA-type (InterPro:IPR000679); BEST Arabidopsis thaliana protein match is: cytokinin-responsive gata factor 1 (TAIR:AT4G26150.1); Has 1952 Blast hits to 1890 proteins in 209 species: Archa…	GO:0005634(nucleus);GO:0009910(negative regulation of flower development);GO:0045893(positive regulation of transcription, DNA-templated);GO:0010380(regulation of chlorophyll biosynthetic process);GO:0044212(transcription regulatory region DNA binding);GO:0010255(glucose mediated signaling pathway);GO:0030154(cell differentiation);GO:0006355(regulation of transcription, DNA-templated);GO:0005515(…
AT3G51150	AT3G51150.2	0.496764	0.00121471	down	ATP binding microtubule motor family protein ;; ATP binding microtubule motor family protein; FUNCTIONS IN: microtubule motor activity, ATP binding; INVOLVED IN: microtubule-based movement; EXPRESSED IN: 21 plant structures; EXPRESSED DURING: 15 growth stages; CONTAINS InterPro DOMAIN/s: Kinesin, motor region, conserved site (InterPro:IPR019821), Protein of unknown function DUF3490 (InterPro:IPR0…	GO:0005737(cytoplasm);GO:0003777(microtubule motor activity)
AT5G63380	AT5G63380.1;MSTRG.21455.2;MSTRG.21455.3	0.496637	0.00735729	down	NA	NA
AT1G63580	AT1G63580.1	0.496491	0.0231834	down	Receptor-like protein kinase-related family protein ;; Receptor-like protein kinase-related family protein; CONTAINS InterPro DOMAIN/s: Protein of unknown function DUF26 (InterPro:IPR002902); BEST Arabidopsis thaliana protein match is: Receptor-like protein kinase-related family protein (TAIR:AT1G63590.1); Has 1351 Blast hits to 1292 proteins in 20 species: Archae - 0; Bacteria - 0; Metazoa - 0; …	GO:0031225(anchored component of membrane);GO:0008150(biological_process);GO:0005886(plasma membrane)
AT1G75100	AT1G75100.1	0.495069	0.00847245	down	J-domain protein required for chloroplast accumulation response 1 ;; J-domain protein required for chloroplast accumulation response 1 (JAC1); FUNCTIONS IN: heat shock protein binding; INVOLVED IN: chloroplast accumulation movement; LOCATED IN: cytoplasm; EXPRESSED IN: 21 plant structures; EXPRESSED DURING: 13 growth stages; CONTAINS InterPro DOMAIN/s: Heat shock protein DnaJ, N-terminal (InterPr…	GO:0007015(actin filament organization);GO:0009903(chloroplast avoidance movement);GO:0071483(cellular response to blue light);GO:0009904(chloroplast accumulation movement);GO:0005737(cytoplasm);GO:0009507(chloroplast)
LHCB5	AT4G10340.1	0.494972	0.0284215	down	light harvesting complex of photosystem II 5 ;; light harvesting complex of photosystem II 5 (LHCB5); FUNCTIONS IN: chlorophyll binding; INVOLVED IN: response to blue light, response to red light, response to far red light, photosynthesis, nonphotochemical quenching; LOCATED IN: in 9 components; EXPRESSED IN: 29 plant structures; EXPRESSED DURING: 14 growth stages; CONTAINS InterPro DOMAIN/s: Chl…	GO:0009517(PSII associated light-harvesting complex II);GO:0009507(chloroplast);GO:0009744(response to sucrose);GO:0016168(chlorophyll binding);GO:0009535(chloroplast thylakoid membrane);GO:0030076(light-harvesting complex);GO:0010218(response to far red light);GO:0010287(plastoglobule);GO:0009579(thylakoid);GO:0009533(chloroplast stromal thylakoid);GO:0009534(chloroplast thylakoid);GO:0015979(ph…
AT2G45190	MSTRG.8976.1;MSTRG.8976.2;AT2G45190.1	0.494759	0.0277282	down	Plant-specific transcription factor YABBY family protein ;; ABNORMAL FLORAL ORGANS (AFO); CONTAINS InterPro DOMAIN/s: High mobility group, superfamily (InterPro:IPR009071), YABBY protein (InterPro:IPR006780); BEST Arabidopsis thaliana protein match is: Plant-specific transcription factor YABBY family protein (TAIR:AT4G00180.1); Has 454 Blast hits to 452 proteins in 126 species: Archae - 0; Bacter…	GO:0009793(embryo development ending in seed dormancy);GO:0005634(nucleus);GO:0010103(stomatal complex morphogenesis);GO:0009845(seed germination);GO:0010093(specification of floral organ identity);GO:0010027(thylakoid membrane organization);GO:0010154(fruit development);GO:0009944(polarity specification of adaxial/abaxial axis);GO:0003700(sequence-specific DNA binding transcription factor activi…
AT4G26150	AT4G26150.1	0.494535	0.00459136	down	cytokinin-responsive gata factor 1 ;; cytokinin-responsive gata factor 1 (CGA1); CONTAINS InterPro DOMAIN/s: Zinc finger, NHR/GATA-type (InterPro:IPR013088), Zinc finger, GATA-type (InterPro:IPR000679); BEST Arabidopsis thaliana protein match is: GATA type zinc finger transcription factor family protein (TAIR:AT5G56860.1); Has 1630 Blast hits to 1587 proteins in 190 species: Archae - 0; Bacteria …	GO:0009740(gibberellic acid mediated signaling pathway);GO:0010468(regulation of gene expression);GO:0009416(response to light stimulus);GO:0010380(regulation of chlorophyll biosynthetic process);GO:0003700(sequence-specific DNA binding transcription factor activity);GO:0044212(transcription regulatory region DNA binding);GO:0009910(negative regulation of flower development);GO:0009735(response t…
AT5G10690	MSTRG.17659.2;MSTRG.17659.3;MSTRG.17659.1;MSTRG.17659.4;MSTRG.17659.6;MSTRG.17659.8;MSTRG.17659.7;MSTRG.17659.9;AT5G10690.1	0.494523	0.0161363	down	pentatricopeptide (PPR) repeat-containing protein / CBS domain-containing protein ;; pentatricopeptide (PPR) repeat-containing protein / CBS domain-containing protein; INVOLVED IN: biological_process unknown; LOCATED IN: chloroplast; EXPRESSED IN: 23 plant structures; EXPRESSED DURING: 13 growth stages; CONTAINS InterPro DOMAIN/s: Pentatricopeptide repeat (InterPro:IPR002885), Cystathionine beta-…	GO:0019288(isopentenyl diphosphate biosynthetic process, methylerythritol 4-phosphate pathway);GO:0016556(mRNA modification);GO:0005739(mitochondrion);GO:0008150(biological_process);GO:0005829(cytosol)
AT1G76520	MSTRG.5359.2;MSTRG.5359.1;MSTRG.5359.3;AT1G76520.1;MSTRG.5359.5;AT1G76520.2	0.4938	0.00964275	down	Auxin efflux carrier family protein ;; Auxin efflux carrier family protein; FUNCTIONS IN: auxin:hydrogen symporter activity; INVOLVED IN: auxin polar transport, transmembrane transport; LOCATED IN: endomembrane system, integral to membrane; EXPRESSED IN: 22 plant structures; EXPRESSED DURING: 13 growth stages; CONTAINS InterPro DOMAIN/s: Auxin efflux carrier (InterPro:IPR004776); BEST Arabidopsis…	GO:0019344(cysteine biosynthetic process);GO:0009926(auxin polar transport);GO:0009672(auxin:proton symporter activity);GO:0015824(proline transport)
AT1G74290	MSTRG.5169.1;AT1G74290.1	0.493789	0.0110925	down	alpha/beta-Hydrolases superfamily protein ;; alpha/beta-Hydrolases superfamily protein; CONTAINS InterPro DOMAIN/s: Alpha/beta hydrolase fold-1 (InterPro:IPR000073); BEST Arabidopsis thaliana protein match is: alpha/beta-Hydrolases superfamily protein (TAIR:AT1G74280.1); Has 668 Blast hits to 667 proteins in 139 species: Archae - 8; Bacteria - 246; Metazoa - 0; Fungi - 56; Plants - 310; Viruses -…	GO:0003824(catalytic activity)
SAHH2	AT3G23810.1	0.493579	0.0046439	down	S-adenosyl-l-homocysteine (SAH) hydrolase 2 ;; S-adenosyl-l-homocysteine (SAH) hydrolase 2 (SAHH2); FUNCTIONS IN: adenosylhomocysteinase activity; INVOLVED IN: one-carbon metabolic process; LOCATED IN: plasma membrane, vacuole, membrane; EXPRESSED IN: 33 plant structures; EXPRESSED DURING: 15 growth stages; CONTAINS InterPro DOMAIN/s: S-adenosyl-L-homocysteine hydrolase (InterPro:IPR000043), S-ad…	GO:0016020(membrane);GO:0009651(response to salt stress);GO:0006730(one-carbon metabolic process);GO:0005773(vacuole);GO:0004013(adenosylhomocysteinase activity);GO:0005829(cytosol);GO:0019344(cysteine biosynthetic process);GO:0007030(Golgi organization);GO:0005886(plasma membrane);GO:0006816(calcium ion transport);GO:0005737(cytoplasm)
AT4G35160	AT4G35160.1	0.493295	0.00427552	down	O-methyltransferase family protein ;; O-methyltransferase family protein; FUNCTIONS IN: methyltransferase activity, O-methyltransferase activity, protein dimerization activity; LOCATED IN: cytosol; CONTAINS InterPro DOMAIN/s: Winged helix-turn-helix transcription repressor DNA-binding (InterPro:IPR011991), Plant methyltransferase dimerisation (InterPro:IPR012967), O-methyltransferase, family 2 (I…	GO:0005829(cytosol);GO:0005634(nucleus)
AT2G40130	MSTRG.8511.1;AT2G40130.1;AT2G40130.2	0.493144	0.0042846	down	Double Clp-N motif-containing P-loop nucleoside triphosphate hydrolases superfamily protein ;; Double Clp-N motif-containing P-loop nucleoside triphosphate hydrolases superfamily protein; FUNCTIONS IN: ATP binding; INVOLVED IN: biological_process unknown; EXPRESSED IN: 8 plant structures; EXPRESSED DURING: F mature embryo stage, petal differentiation and expansion stage, E expanded cotyledon stag…	GO:0005634(nucleus);GO:1902347(response to strigolactone);GO:0005737(cytoplasm)
AT5G26820	MSTRG.18997.1;MSTRG.18997.2;AT5G26820.1;MSTRG.18997.4;MSTRG.18997.5;MSTRG.18997.6	0.492849	0.0464767	down	NA	NA
GPX6	AT4G11600.1	0.4924	0.0109879	down	glutathione peroxidase 6 ;; glutathione peroxidase 6 (GPX6); FUNCTIONS IN: glutathione peroxidase activity; INVOLVED IN: response to oxidative stress, response to cadmium ion, response to salt stress, response to metal ion; LOCATED IN: cytosol, mitochondrion, chloroplast, plasma membrane; EXPRESSED IN: 26 plant structures; EXPRESSED DURING: 14 growth stages; CONTAINS InterPro DOMAIN/s: Thioredoxi…	GO:0009651(response to salt stress);GO:0004602(glutathione peroxidase activity);GO:0005886(plasma membrane);GO:0009407(toxin catabolic process);GO:0048046(apoplast);GO:0005739(mitochondrion);GO:0007623(circadian rhythm);GO:0006333(chromatin assembly or disassembly);GO:0009507(chloroplast);GO:0005829(cytosol);GO:0046686(response to cadmium ion)
AT3G58070	AT3G58070.1	0.491559	0.00384871	down	C2H2 and C2HC zinc fingers superfamily protein ;; GLABROUS INFLORESCENCE STEMS (GIS); FUNCTIONS IN: sequence-specific DNA binding transcription factor activity, zinc ion binding, nucleic acid binding; INVOLVED IN: trichome differentiation, trichome branching, response to gibberellin stimulus, regulation of transcription; LOCATED IN: intracellular; EXPRESSED IN: 12 plant structures; EXPRESSED DURI…	GO:0010026(trichome differentiation);GO:0006355(regulation of transcription, DNA-templated);GO:0005634(nucleus);GO:0008270(zinc ion binding);GO:0010091(trichome branching);GO:0009739(response to gibberellin);GO:0003676(nucleic acid binding);GO:0003700(sequence-specific DNA binding transcription factor activity)
AT4G31650	MSTRG.15966.1;MSTRG.15966.2;AT4G31650.1	0.491519	0.0210863	down	Transcriptional factor B3 family protein ;; Transcriptional factor B3 family protein; FUNCTIONS IN: DNA binding, sequence-specific DNA binding transcription factor activity; INVOLVED IN: regulation of transcription, DNA-dependent; LOCATED IN: cellular_component unknown; CONTAINS InterPro DOMAIN/s: Transcriptional factor B3 (InterPro:IPR003340); BEST Arabidopsis thaliana protein match is: transcri…	GO:0003677(DNA binding);GO:0005634(nucleus);GO:0006355(regulation of transcription, DNA-templated);GO:0003700(sequence-specific DNA binding transcription factor activity)
AT5G60120	AT5G60120.2;MSTRG.21104.2;MSTRG.21104.3;AT5G60120.1	0.490849	0.00398609	down	target of early activation tagged (EAT) 2 ;; target of early activation tagged (EAT) 2 (TOE2); FUNCTIONS IN: DNA binding, sequence-specific DNA binding transcription factor activity; INVOLVED IN: regulation of transcription, DNA-dependent; LOCATED IN: nucleus; EXPRESSED IN: 22 plant structures; EXPRESSED DURING: 13 growth stages; CONTAINS InterPro DOMAIN/s: DNA-binding, integrase-type (InterPro:I…	GO:0006355(regulation of transcription, DNA-templated);GO:0003700(sequence-specific DNA binding transcription factor activity);GO:0005634(nucleus);GO:0003677(DNA binding);GO:0005515(protein binding)
AT3G13510	AT3G13510.1	0.490803	0.000790201	down	Protein of Unknown Function (DUF239) ;; Protein of Unknown Function (DUF239); INVOLVED IN: biological_process unknown; LOCATED IN: endomembrane system; EXPRESSED IN: 22 plant structures; EXPRESSED DURING: 13 growth stages; CONTAINS InterPro DOMAIN/s: Protein of unknown function DUF239, plant (InterPro:IPR004314); BEST Arabidopsis thaliana protein match is: Protein of Unknown Function (DUF239) (TA…	GO:0016246(RNA interference);GO:0010073(meristem maintenance);GO:0006346(methylation-dependent chromatin silencing);GO:0009944(polarity specification of adaxial/abaxial axis);GO:0009813(flavonoid biosynthetic process);GO:0048439(flower morphogenesis);GO:0009855(determination of bilateral symmetry);GO:0010075(regulation of meristem growth);GO:0009744(response to sucrose);GO:0009887(organ morphogen…
LHCA1	AT3G54890.1;AT3G54890.2;AT3G54890.3;AT3G54890.4	0.489225	0.0406077	down	photosystem I light harvesting complex gene 1 ;; photosystem I light harvesting complex gene 1 (LHCA1); FUNCTIONS IN: chlorophyll binding; INVOLVED IN: response to blue light, response to red light, photosynthesis, light harvesting in photosystem I, response to far red light, photosynthesis; LOCATED IN: light-harvesting complex, chloroplast thylakoid membrane, chloroplast, plastoglobule, membrane…	GO:0009535(chloroplast thylakoid membrane);GO:0009941(chloroplast envelope);GO:0015979(photosynthesis);GO:0009507(chloroplast);GO:0009534(chloroplast thylakoid);GO:0030076(light-harvesting complex);GO:0016168(chlorophyll binding);GO:0010287(plastoglobule);GO:0016020(membrane);GO:0010218(response to far red light);GO:0009644(response to high light intensity);GO:0009768(photosynthesis, light harves…
AT3G10113	MSTRG.10085.1	0.489184	0.0481243	down	NA	NA
AT1G34210	MSTRG.2883.1;MSTRG.2883.3;MSTRG.2883.2;AT1G34210.1;MSTRG.2883.5	0.489174	0.00456056	down	NA	NA
AT5G42100	AT5G42100.1;MSTRG.19602.1	0.488813	0.00682363	down	NA	NA
AT1G45201	AT1G45201.2;AT1G45201.1	0.488183	0.00128758	down	triacylglycerol lipase-like 1 ;; triacylglycerol lipase-like 1 (TLL1); FUNCTIONS IN: triglyceride lipase activity; INVOLVED IN: circadian rhythm, lipid metabolic process; LOCATED IN: vacuole, membrane; EXPRESSED IN: guard cell, leaf; CONTAINS InterPro DOMAIN/s: Lipase, class 3 (InterPro:IPR002921); BEST Arabidopsis thaliana protein match is: alpha/beta-Hydrolases superfamily protein (TAIR:AT5G429…	GO:0006629(lipid metabolic process);GO:0009507(chloroplast);GO:0016020(membrane);GO:0005773(vacuole);GO:0004806(triglyceride lipase activity)
AT4G23890	AT4G23890.1	0.487962	0.0215755	down	NA	NA
SPS2	AT1G17050.1	0.487908	0.00234436	down	solanesyl diphosphate synthase 2 ;; solanesyl diphosphate synthase 2 (SPS2); FUNCTIONS IN: trans-octaprenyltranstransferase activity; INVOLVED IN: ubiquinone biosynthetic process; LOCATED IN: chloroplast, plastid; EXPRESSED IN: 22 plant structures; EXPRESSED DURING: 13 growth stages; CONTAINS InterPro DOMAIN/s: Solanesyl diphosphate synthase (InterPro:IPR014120), Polyprenyl synthetase-related (In…	GO:0009570(chloroplast stroma);GO:0009507(chloroplast);GO:0009536(plastid);GO:0050347(trans-octaprenyltranstransferase activity);GO:0010236(plastoquinone biosynthetic process)
AT3G23210	AT3G23210.1	0.487071	0.00985825	down	basic helix-loop-helix (bHLH) DNA-binding superfamily protein ;; basic Helix-Loop-Helix 34 (bHLH34); FUNCTIONS IN: DNA binding, sequence-specific DNA binding transcription factor activity; INVOLVED IN: regulation of transcription; LOCATED IN: nucleus; EXPRESSED IN: 24 plant structures; EXPRESSED DURING: 15 growth stages; CONTAINS InterPro DOMAIN/s: Helix-loop-helix DNA-binding domain (InterPro:IP…	GO:0003677(DNA binding);GO:0006355(regulation of transcription, DNA-templated);GO:0010224(response to UV-B);GO:0009744(response to sucrose);GO:0003700(sequence-specific DNA binding transcription factor activity);GO:0005634(nucleus);GO:0009718(anthocyanin-containing compound biosynthetic process)
AT5G58870	AT5G58870.1	0.487036	9.53965e-05	down	FTSH protease 9 ;; FTSH protease 9 (ftsh9); FUNCTIONS IN: metallopeptidase activity, ATP-dependent peptidase activity, ATPase activity; INVOLVED IN: proteolysis, protein catabolic process; LOCATED IN: chloroplast; EXPRESSED IN: 24 plant structures; EXPRESSED DURING: 13 growth stages; CONTAINS InterPro DOMAIN/s: Peptidase M41, FtsH (InterPro:IPR005936), ATPase, AAA+ type, core (InterPro:IPR003593)…	GO:0004176(ATP-dependent peptidase activity);GO:0009507(chloroplast);GO:0008237(metallopeptidase activity);GO:0016887(ATPase activity);GO:0010304(PSII associated light-harvesting complex II catabolic process);GO:0009941(chloroplast envelope)
AT2G26580	MSTRG.7276.1;AT2G26580.1;AT2G26580.2	0.48687	0.000190714	down	plant-specific transcription factor YABBY family protein ;; YABBY5 (YAB5); CONTAINS InterPro DOMAIN/s: High mobility group, superfamily (InterPro:IPR009071), YABBY protein (InterPro:IPR006780); BEST Arabidopsis thaliana protein match is: Plant-specific transcription factor YABBY family protein (TAIR:AT1G08465.1); Has 458 Blast hits to 449 proteins in 126 species: Archae - 0; Bacteria - 0; Metazoa…	GO:0045893(positive regulation of transcription, DNA-templated);GO:0006355(regulation of transcription, DNA-templated);GO:0006333(chromatin assembly or disassembly);GO:0030154(cell differentiation);GO:0005634(nucleus);GO:0009657(plastid organization);GO:0006417(regulation of translation);GO:0003700(sequence-specific DNA binding transcription factor activity);GO:0009965(leaf morphogenesis)
AT2G46870	AT2G46870.1	0.486675	0.00319145	down	AP2/B3-like transcriptional factor family protein ;; NGATHA1 (NGA1); CONTAINS InterPro DOMAIN/s: Transcriptional factor B3 (InterPro:IPR003340); BEST Arabidopsis thaliana protein match is: AP2/B3-like transcriptional factor family protein (TAIR:AT3G61970.1); Has 1372 Blast hits to 1367 proteins in 72 species: Archae - 0; Bacteria - 0; Metazoa - 0; Fungi - 0; Plants - 1372; Viruses - 0; Other Euka…	GO:0005634(nucleus);GO:0009908(flower development);GO:0003700(sequence-specific DNA binding transcription factor activity);GO:0048366(leaf development)
AT1G62975	AT1G62975.1	0.486531	0.0280285	down	basic helix-loop-helix (bHLH) DNA-binding superfamily protein ;; basic helix-loop-helix (bHLH) DNA-binding superfamily protein; FUNCTIONS IN: DNA binding, sequence-specific DNA binding transcription factor activity; INVOLVED IN: regulation of transcription; LOCATED IN: nucleus; CONTAINS InterPro DOMAIN/s: Helix-loop-helix DNA-binding domain (InterPro:IPR001092), Helix-loop-helix DNA-binding (Inte…	GO:0003700(sequence-specific DNA binding transcription factor activity);GO:0003677(DNA binding);GO:0005634(nucleus)
AT5G59050	AT5G59050.1;AT5G59050.2	0.486235	0.00774485	down	NA	NA
AT3G61220	AT3G61220.2;AT3G61220.1	0.486192	0.00458956	down	NAD(P)-binding Rossmann-fold superfamily protein ;; NAD(P)-binding Rossmann-fold superfamily protein; CONTAINS InterPro DOMAIN/s: NAD(P)-binding domain (InterPro:IPR016040), Glucose/ribitol dehydrogenase (InterPro:IPR002347), Short-chain dehydrogenase/reductase SDR (InterPro:IPR002198); BEST Arabidopsis thaliana protein match is: NAD(P)-binding Rossmann-fold superfamily protein (TAIR:AT2G24190.2).	GO:0047504((-)-menthol dehydrogenase activity);GO:0005829(cytosol);GO:0005737(cytoplasm);GO:0005886(plasma membrane);GO:0006952(defense response);GO:0010224(response to UV-B);GO:0016491(oxidoreductase activity);GO:0055114(oxidation-reduction process);GO:0009813(flavonoid biosynthetic process);GO:0047501((+)-neomenthol dehydrogenase activity);GO:0008106(alcohol dehydrogenase (NADP+) activity);GO:0…
AT3G55760	AT3G55760.3;AT3G55760.1;AT3G55760.2	0.485979	0.017887	down	NA	NA
TT7	MSTRG.17444.2;MSTRG.17444.1;AT5G07990.1	0.485541	0.000349282	down	Cytochrome P450 superfamily protein ;; TRANSPARENT TESTA 7 (TT7); CONTAINS InterPro DOMAIN/s: Cytochrome P450 (InterPro:IPR001128), Cytochrome P450, E-class, group I (InterPro:IPR002401), Cytochrome P450, conserved site (InterPro:IPR017972); BEST Arabidopsis thaliana protein match is: cytochrome P450, family 706, subfamily A, polypeptide 6 (TAIR:AT4G12320.1); Has 35179 Blast hits to 34934 protein…	GO:0009813(flavonoid biosynthetic process);GO:0016711(flavonoid 3'-monooxygenase activity);GO:0009411(response to UV);GO:0005576(extracellular region);GO:0010224(response to UV-B);GO:0009718(anthocyanin-containing compound biosynthetic process);GO:0009744(response to sucrose);GO:0019825(oxygen binding);GO:0009733(response to auxin)
AT5G63780	MSTRG.21382.1;AT5G62720.1;AT5G62720.2;AT5G63780.1	0.485413	0.00917318	down	RING/FYVE/PHD zinc finger superfamily protein ;; shoot apical meristem arrest 1 (SHA1); FUNCTIONS IN: zinc ion binding; INVOLVED IN: maintenance of shoot apical meristem identity, meristem development; EXPRESSED IN: 23 plant structures; EXPRESSED DURING: 13 growth stages; CONTAINS InterPro DOMAIN/s: Zinc finger, RING-CH-type (InterPro:IPR011016); BEST Arabidopsis thaliana protein match is: RING/F…	GO:0008270(zinc ion binding);GO:0005634(nucleus);GO:0009862(systemic acquired resistance, salicylic acid mediated signaling pathway);GO:0035304(regulation of protein dephosphorylation);GO:0010310(regulation of hydrogen peroxide metabolic process);GO:0010492(maintenance of shoot apical meristem identity);GO:0043085(positive regulation of catalytic activity);GO:0048507(meristem development);GO:0000…
AT1G54130	AT1G54130.1;MSTRG.3647.2;MSTRG.3647.3	0.485306	0.0151828	down	NA	NA
AT5G05270	AT5G05270.1;AT5G05270.2	0.485217	0.0337462	down	Chalcone-flavanone isomerase family protein ;; Chalcone-flavanone isomerase family protein; FUNCTIONS IN: intramolecular lyase activity, chalcone isomerase activity; INVOLVED IN: response to karrikin; LOCATED IN: cellular_component unknown; EXPRESSED IN: 20 plant structures; EXPRESSED DURING: 13 growth stages; CONTAINS InterPro DOMAIN/s: Chalcone isomerase, subgroup (InterPro:IPR003466), Chalcone…	GO:0009813(flavonoid biosynthetic process);GO:0009718(anthocyanin-containing compound biosynthetic process);GO:0080167(response to karrikin);GO:0009507(chloroplast);GO:0009744(response to sucrose);GO:0010224(response to UV-B)
AT1G62960	AT1G62960.1;MSTRG.4201.2	0.484955	0.00846219	down	NA	NA
AT2G32640	MSTRG.7797.1;MSTRG.7797.2;AT2G32640.2;AT2G32640.1;MSTRG.7797.5;MSTRG.7797.6	0.48473	0.00654157	down	NA	NA
BOP2	AT2G41370.1	0.48471	0.0228155	down	Ankyrin repeat family protein / BTB/POZ domain-containing protein ;; BLADE ON PETIOLE2 (BOP2); CONTAINS InterPro DOMAIN/s: BTB/POZ (InterPro:IPR013069), BTB/POZ fold (InterPro:IPR011333), Ankyrin repeat-containing domain (InterPro:IPR020683), BTB/POZ-like (InterPro:IPR000210), Ankyrin repeat (InterPro:IPR002110); BEST Arabidopsis thaliana protein match is: Ankyrin repeat family protein / BTB/POZ …	GO:0010434(bract formation);GO:0009864(induced systemic resistance, jasmonic acid mediated signaling pathway);GO:0010227(floral organ abscission);GO:0009954(proximal/distal pattern formation);GO:0005737(cytoplasm);GO:0010254(nectary development);GO:0048439(flower morphogenesis);GO:0010582(floral meristem determinacy);GO:0005634(nucleus);GO:0005515(protein binding);GO:0009944(polarity specificatio…
AT1G68830	MSTRG.4698.2;MSTRG.4698.1;AT1G68830.1;MSTRG.4698.4	0.484618	0.0348707	down	NA	NA
AT3G01140	MSTRG.9253.1;AT3G01140.1;MSTRG.9253.3;MSTRG.9253.4	0.484382	0.000765334	down	NA	NA
AT3G50690	AT3G50685.1;MSTRG.12364.1;AT3G50690.1	0.483424	0.00108595	down	Leucine-rich repeat (LRR) family protein ;; Leucine-rich repeat (LRR) family protein; BEST Arabidopsis thaliana protein match is: U2 small nuclear ribonucleoprotein A (TAIR:AT1G09760.1); Has 87837 Blast hits to 40058 proteins in 1793 species: Archae - 912; Bacteria - 10630; Metazoa - 29004; Fungi - 15487; Plants - 5654; Viruses - 1023; Other Eukaryotes - 25127 (source: NCBI BLink).	GO:0008150(biological_process);GO:0005634(nucleus)
AT5G06980	AT5G06980.4;AT5G06980.1;AT5G06980.2;MSTRG.17360.6;MSTRG.17360.7;MSTRG.17360.5;MSTRG.17360.8	0.482015	0.0118693	down	NA	NA
AT4G33660	AT4G33660.1	0.481151	0.02933	down	NA	NA
CRD1	AT3G56940.1	0.480899	0.00337998	down	dicarboxylate diiron protein, putative (Crd1) ;; COPPER RESPONSE DEFECT 1 (CRD1); FUNCTIONS IN: magnesium-protoporphyrin IX monomethyl ester (oxidative) cyclase activity, DNA binding; INVOLVED IN: chlorophyll biosynthetic process, oxidation reduction, photosynthesis; LOCATED IN: chloroplast thylakoid membrane, chloroplast inner membrane; EXPRESSED IN: 23 plant structures; EXPRESSED DURING: 13 gro…	GO:0009535(chloroplast thylakoid membrane);GO:0031408(oxylipin biosynthetic process);GO:0009416(response to light stimulus);GO:0006636(unsaturated fatty acid biosynthetic process);GO:0015995(chlorophyll biosynthetic process);GO:0009658(chloroplast organization);GO:0009507(chloroplast);GO:0015994(chlorophyll metabolic process);GO:0009534(chloroplast thylakoid);GO:0010207(photosystem II assembly);G…
AT1G69310	AT1G69310.1;MSTRG.4737.2;AT1G69310.2	0.479525	0.0114721	down	WRKY DNA-binding protein 57 ;; WRKY DNA-binding protein 57 (WRKY57); CONTAINS InterPro DOMAIN/s: DNA-binding WRKY (InterPro:IPR003657); BEST Arabidopsis thaliana protein match is: WRKY DNA-binding protein 48 (TAIR:AT5G49520.1); Has 35333 Blast hits to 34131 proteins in 2444 species: Archae - 798; Bacteria - 22429; Metazoa - 974; Fungi - 991; Plants - 531; Viruses - 0; Other Eukaryotes - 9610 (sou…	GO:0006970(response to osmotic stress);GO:0006355(regulation of transcription, DNA-templated);GO:0003700(sequence-specific DNA binding transcription factor activity);GO:0005634(nucleus);GO:0009414(response to water deprivation);GO:0009651(response to salt stress)
AT4G08400	AT4G08400.1	0.479103	0.00533353	down	Proline-rich extensin-like family protein ;; Proline-rich extensin-like family protein; FUNCTIONS IN: structural constituent of cell wall; INVOLVED IN: plant-type cell wall organization; LOCATED IN: cellular_component unknown; EXPRESSED IN: male gametophyte; EXPRESSED DURING: M germinated pollen stage; CONTAINS InterPro DOMAIN/s: Extensin-like repeat (InterPro:IPR006706); BEST Arabidopsis thalian…	GO:0005575(cellular_component)
AT2G31110	AT2G31110.1;AT2G31110.2;MSTRG.7656.3	0.478891	0.000736252	down	NA	NA
SQE3	AT4G37760.1;MSTRG.16603.2	0.478675	0.00573486	down	NA	NA
AT4G29020	AT4G29020.1;AT4G29020.2	0.478184	0.000774781	down	glycine-rich protein ;; glycine-rich protein; FUNCTIONS IN: molecular_function unknown; INVOLVED IN: biological_process unknown; LOCATED IN: endomembrane system; EXPRESSED IN: 22 plant structures; EXPRESSED DURING: 13 growth stages; Has 598 Blast hits to 551 proteins in 129 species: Archae - 0; Bacteria - 185; Metazoa - 152; Fungi - 22; Plants - 163; Viruses - 2; Other Eukaryotes - 74 (source: NC…	GO:0003674(molecular_function);GO:0010075(regulation of meristem growth);GO:0008150(biological_process)
AT5G44680	MSTRG.19834.1;MSTRG.19834.2;AT5G44680.1	0.478081	0.0280822	down	DNA glycosylase superfamily protein ;; DNA glycosylase superfamily protein; FUNCTIONS IN: DNA-3-methyladenine glycosylase I activity, catalytic activity; INVOLVED IN: DNA repair, base-excision repair; EXPRESSED IN: 21 plant structures; EXPRESSED DURING: 13 growth stages; CONTAINS InterPro DOMAIN/s: DNA glycosylase (InterPro:IPR011257), Methyladenine glycosylase (InterPro:IPR005019); BEST Arabidop…	GO:0008725(DNA-3-methyladenine glycosylase activity);GO:0006281(DNA repair);GO:0046777(protein autophosphorylation);GO:0005634(nucleus);GO:0010155(regulation of proton transport);GO:0009637(response to blue light)
AT2G36590	AT2G36590.1;MSTRG.8177.2	0.478002	0.00760139	down	NA	NA
AT1G65230	MSTRG.4392.1;AT1G65230.1	0.476931	0.00383663	down	Uncharacterized conserved protein (DUF2358) ;; Uncharacterized conserved protein (DUF2358); FUNCTIONS IN: molecular_function unknown; INVOLVED IN: biological_process unknown; LOCATED IN: chloroplast; EXPRESSED IN: 21 plant structures; EXPRESSED DURING: 13 growth stages; CONTAINS InterPro DOMAIN/s: Protein of unknown function DUF2358 (InterPro:IPR018790); Has 45 Blast hits to 45 proteins in 18 spe…	GO:0009507(chloroplast);GO:0003674(molecular_function);GO:0034660(ncRNA metabolic process);GO:0019288(isopentenyl diphosphate biosynthetic process, methylerythritol 4-phosphate pathway);GO:0019761(glucosinolate biosynthetic process);GO:0009902(chloroplast relocation);GO:0015979(photosynthesis);GO:0006098(pentose-phosphate shunt);GO:0008150(biological_process);GO:0019252(starch biosynthetic proces…
AT1G68570	AT1G68570.1;MSTRG.4670.2	0.476741	0.00574895	down	NA	NA
AT5G19430	AT5G19430.2;MSTRG.18363.2;MSTRG.18363.3;AT5G19430.1	0.476382	0.0178666	down	RING/U-box superfamily protein ;; RING/U-box superfamily protein; FUNCTIONS IN: zinc ion binding; EXPRESSED IN: 22 plant structures; EXPRESSED DURING: 14 growth stages; CONTAINS InterPro DOMAIN/s: Zinc finger, RING-type, conserved site (InterPro:IPR017907), Zinc finger, RING-type (InterPro:IPR001841), Zinc finger, C3HC4 RING-type (InterPro:IPR018957); BEST Arabidopsis thaliana protein match is: R…	GO:0048573(photoperiodism, flowering);GO:0005634(nucleus);GO:0008270(zinc ion binding)
AT4G17280	AT4G17280.1	0.47594	0.0116492	down	Auxin-responsive family protein ;; Auxin-responsive family protein; CONTAINS InterPro DOMAIN/s: Cytochrome b561, eukaryote (InterPro:IPR004877), Uncharacterised conserved protein UCP037471 (InterPro:IPR017214), Protein of unknown function DUF568, DOMON-like (InterPro:IPR007613), DOMON related (InterPro:IPR005018), Cytochrome b561/ferric reductase transmembrane (InterPro:IPR006593); BEST Arabidops…	GO:0016020(membrane);GO:0005576(extracellular region);GO:0007275(multicellular organismal development)
AT4G27710	AT4G27710.1;MSTRG.15659.2	0.47577	0.00826867	down	NA	NA
AT2G33330	AT2G33330.1	0.475017	0.00658484	down	plasmodesmata-located protein 3 ;; plasmodesmata-located protein 3 (PDLP3); CONTAINS InterPro DOMAIN/s: Protein of unknown function DUF26 (InterPro:IPR002902); BEST Arabidopsis thaliana protein match is: plasmodesmata-located protein 2 (TAIR:AT1G04520.1); Has 999 Blast hits to 950 proteins in 29 species: Archae - 0; Bacteria - 0; Metazoa - 0; Fungi - 6; Plants - 993; Viruses - 0; Other Eukaryotes…	GO:0046739(transport of virus in multicellular host);GO:0010497(plasmodesmata-mediated intercellular transport);GO:0009506(plasmodesma);GO:0003674(molecular_function);GO:0005576(extracellular region)
AT2G40900	AT2G40900.1;MSTRG.8573.2	0.474933	0.00083503	down	NA	NA
AT3G22250	AT3G22250.1	0.473412	0.000644619	down	UDP-Glycosyltransferase superfamily protein ;; UDP-Glycosyltransferase superfamily protein; FUNCTIONS IN: UDP-glycosyltransferase activity, transferase activity, transferring glycosyl groups; INVOLVED IN: metabolic process; EXPRESSED IN: pedicel; EXPRESSED DURING: 4 anthesis; CONTAINS InterPro DOMAIN/s: UDP-glucuronosyl/UDP-glucosyltransferase (InterPro:IPR002213); BEST Arabidopsis thaliana prote…	GO:0008194(UDP-glycosyltransferase activity);GO:0016757(transferase activity, transferring glycosyl groups)
AT1G31650	AT1G31650.1;MSTRG.2685.2	0.472978	0.00463403	down	NA	NA
AT4G13100	MSTRG.14321.1;MSTRG.14321.2;MSTRG.14321.3;AT4G13100.4;AT4G13100.5;AT4G13100.3;AT4G13100.2;MSTRG.14321.8;MSTRG.14321.9;MSTRG.14321.10;AT4G13100.1	0.472586	0.00211248	down	RING/U-box superfamily protein ;; RING/U-box superfamily protein; CONTAINS InterPro DOMAIN/s: Zinc finger, RING-type (InterPro:IPR001841); BEST Arabidopsis thaliana protein match is: RING/U-box superfamily protein (TAIR:AT3G25030.2).	GO:0008270(zinc ion binding);GO:0005634(nucleus);GO:0005516(calmodulin binding)
PAL3	AT5G04230.2;AT5G04230.1	0.472483	0.0459147	down	phenyl alanine ammonia-lyase 3 ;; phenyl alanine ammonia-lyase 3 (PAL3); FUNCTIONS IN: phenylalanine ammonia-lyase activity; INVOLVED IN: response to wounding, defense response; LOCATED IN: cytoplasm; EXPRESSED IN: 21 plant structures; EXPRESSED DURING: 13 growth stages; CONTAINS InterPro DOMAIN/s: Phenylalanine/histidine ammonia-lyase (InterPro:IPR001106), Phenylalanine/histidine ammonia-lyases,…	GO:0009611(response to wounding);GO:0005515(protein binding);GO:0016556(mRNA modification);GO:0045548(phenylalanine ammonia-lyase activity);GO:0005737(cytoplasm);GO:0006952(defense response)
AT4G15620	AT4G15620.1	0.472481	0.0161028	down	Uncharacterised protein family (UPF0497) ;; Uncharacterised protein family (UPF0497); CONTAINS InterPro DOMAIN/s: Uncharacterised protein family UPF0497, trans-membrane plant (InterPro:IPR006702), Uncharacterised protein family UPF0497, trans-membrane plant subgroup (InterPro:IPR006459); BEST Arabidopsis thaliana protein match is: Uncharacterised protein family (UPF0497) (TAIR:AT4G15630.1); Has 6…	GO:0008150(biological_process);GO:0005739(mitochondrion)
AT5G02120	AT5G02120.1	0.472207	0.0476752	down	one helix protein ;; one helix protein (OHP); FUNCTIONS IN: molecular_function unknown; INVOLVED IN: response to high light intensity; LOCATED IN: chloroplast thylakoid membrane, chloroplast; EXPRESSED IN: 21 plant structures; EXPRESSED DURING: 13 growth stages; Has 58 Blast hits to 58 proteins in 21 species: Archae - 0; Bacteria - 4; Metazoa - 0; Fungi - 0; Plants - 47; Viruses - 0; Other Eukary…	GO:0007623(circadian rhythm);GO:0009535(chloroplast thylakoid membrane);GO:0010207(photosystem II assembly);GO:0010218(response to far red light);GO:0009637(response to blue light);GO:0010114(response to red light);GO:0009507(chloroplast);GO:0009644(response to high light intensity);GO:0010155(regulation of proton transport);GO:0009744(response to sucrose)
AT1G52700	AT1G52700.1	0.471293	0.00749798	down	alpha/beta-Hydrolases superfamily protein ;; alpha/beta-Hydrolases superfamily protein; FUNCTIONS IN: hydrolase activity, carboxylesterase activity; INVOLVED IN: biological_process unknown; EXPRESSED IN: 11 plant structures; EXPRESSED DURING: 7 growth stages; CONTAINS InterPro DOMAIN/s: Phospholipase/carboxylesterase (InterPro:IPR003140); BEST Arabidopsis thaliana protein match is: alpha/beta-Hyd…	GO:0005737(cytoplasm)
AT5G54470	AT5G54470.1	0.471159	0.0108356	down	B-box type zinc finger family protein ;; B-box type zinc finger family protein; FUNCTIONS IN: sequence-specific DNA binding transcription factor activity, zinc ion binding; INVOLVED IN: response to cold, regulation of transcription; LOCATED IN: intracellular; EXPRESSED IN: 11 plant structures; EXPRESSED DURING: 4 anthesis, F mature embryo stage, petal differentiation and expansion stage, E expand…	GO:0008270(zinc ion binding);GO:0005634(nucleus);GO:0009555(pollen development);GO:0003700(sequence-specific DNA binding transcription factor activity);GO:0009409(response to cold);GO:0006355(regulation of transcription, DNA-templated)
AT3G59110	AT3G59110.1;MSTRG.13098.2	0.471092	0.00378245	down	NA	NA
AT5G19730	AT5G19730.1	0.470971	0.00207775	down	Pectin lyase-like superfamily protein ;; Pectin lyase-like superfamily protein; FUNCTIONS IN: pectinesterase activity; INVOLVED IN: cell wall modification; LOCATED IN: cell wall, plant-type cell wall, cytoplasm; EXPRESSED IN: 17 plant structures; EXPRESSED DURING: 8 growth stages; CONTAINS InterPro DOMAIN/s: Pectinesterase, active site (InterPro:IPR018040), Pectin lyase fold/virulence factor (Int…	GO:0005618(cell wall);GO:0030599(pectinesterase activity);GO:0005737(cytoplasm);GO:0009813(flavonoid biosynthetic process);GO:0009411(response to UV);GO:0009507(chloroplast);GO:0009505(plant-type cell wall)
AT3G28050	AT3G28050.1;MSTRG.11651.2	0.470899	0.00132198	down	NA	NA
AT5G25990	MSTRG.18950.2	0.470822	0.0162335	down	NA	NA
AT5G05580	AT5G05580.2;AT5G05580.1	0.470598	0.00299125	down	fatty acid desaturase 8 ;; fatty acid desaturase 8 (FAD8); CONTAINS InterPro DOMAIN/s: Protein of unknown function DUF3474 (InterPro:IPR021863), Fatty acid desaturase, type 1 (InterPro:IPR005804); BEST Arabidopsis thaliana protein match is: fatty acid desaturase 7 (TAIR:AT3G11170.1).	GO:0006633(fatty acid biosynthetic process);GO:0009941(chloroplast envelope);GO:0009507(chloroplast);GO:0009266(response to temperature stimulus);GO:0042389(omega-3 fatty acid desaturase activity)
AT4G27900	AT4G27900.1;AT4G27900.2	0.469156	0.00366005	down	CCT motif family protein ;; CCT motif family protein; FUNCTIONS IN: molecular_function unknown; INVOLVED IN: biological_process unknown; LOCATED IN: cellular_component unknown; EXPRESSED IN: 23 plant structures; EXPRESSED DURING: 13 growth stages; CONTAINS InterPro DOMAIN/s: CCT domain (InterPro:IPR010402); BEST Arabidopsis thaliana protein match is: CCT motif family protein (TAIR:AT5G53420.1); H…	GO:0008150(biological_process);GO:0003674(molecular_function);GO:0005634(nucleus)
AT1G23010	AT1G23010.1	0.468765	0.00751425	down	Cupredoxin superfamily protein ;; Low Phosphate Root1 (LPR1); CONTAINS InterPro DOMAIN/s: Multicopper oxidase, type 3 (InterPro:IPR011707), Multicopper oxidase, type 2 (InterPro:IPR011706), Cupredoxin (InterPro:IPR008972), Multicopper oxidase, type 1 (InterPro:IPR001117); BEST Arabidopsis thaliana protein match is: Cupredoxin superfamily protein (TAIR:AT1G71040.1); Has 3143 Blast hits to 2693 pro…	GO:0010073(meristem maintenance);GO:0016036(cellular response to phosphate starvation);GO:0005576(extracellular region);GO:0005507(copper ion binding);GO:0080167(response to karrikin);GO:0016682(oxidoreductase activity, acting on diphenols and related substances as donors, oxygen as acceptor);GO:0005783(endoplasmic reticulum)
AT4G25470	AT4G25470.1	0.468416	0.000906821	down	C-repeat/DRE binding factor 2 ;; C-repeat/DRE binding factor 2 (CBF2); CONTAINS InterPro DOMAIN/s: DNA-binding, integrase-type (InterPro:IPR016177), Pathogenesis-related transcriptional factor/ERF, DNA-binding (InterPro:IPR001471); BEST Arabidopsis thaliana protein match is: C-repeat/DRE binding factor 1 (TAIR:AT4G25490.1); Has 30201 Blast hits to 17322 proteins in 780 species: Archae - 12; Bacte…	GO:0009409(response to cold);GO:0006355(regulation of transcription, DNA-templated);GO:0009631(cold acclimation);GO:0005634(nucleus);GO:0003700(sequence-specific DNA binding transcription factor activity);GO:0003677(DNA binding)
AT1G51400	MSTRG.3404.1;MSTRG.3404.2	0.468011	0.0209813	down	NA	NA
AT4G10910	AT4G10910.1	0.467119	0.00755363	down	NA	NA
[truncated: 442 more rows]
