# Supplementary material for: βC1 protein encoded in geminivirus satellite concertedly targets MKK2 and MPK4 to counter host defense
Source: PLoS Pathog. 2019 Apr 18;15(4):e1007728. doi: 10.1371/journal.ppat.1007728 (PMC6499421; doi:10.1371/journal.ppat.1007728)
Supplement: S2 Table — (XLSX) [file ppat.1007728.s002.xlsx]

## Sheet: 工作表1
gene_name	transcript_id	fold change	pval	regulation	GO	Description
AT3G09440	AT3G09440.2;AT3G09440.1	2.33646	0.00757066	up	GO:0009506(plasmodesma);GO:0005774(vacuolar membrane);GO:0022626(cytosolic ribosome);GO:0009408(response to heat);GO:0005829(cytosol);GO:0005515(protein binding);GO:0005794(Golgi apparatus);GO:0006457(protein folding);GO:0009615(response to virus);GO:0016363(nuclear matrix);GO:0009507(chloroplast);GO:0080167(response to karrikin);GO:0042542(response to hydrogen peroxide);GO:0002020(protease bindi…	Heat shock protein 70 (Hsp 70) family protein ;; Heat shock protein 70 (Hsp 70) family protein; FUNCTIONS IN: ATP binding; INVOLVED IN: protein folding, response to karrikin, response to heat; LOCATED IN: cytosol; EXPRESSED IN: 24 plant structures; EXPRESSED DURING: 13 growth stages; CONTAINS InterPro DOMAIN/s: Heat shock protein 70, conserved site (InterPro:IPR018181), Heat shock protein Hsp70 (…
AT3G09830	AT3G09830.1;MSTRG.10057.2;MSTRG.10057.3;AT3G09830.2	4.09967	1.37407e-05	up	GO:0009693(ethylene biosynthetic process);GO:0005886(plasma membrane);GO:0009697(salicylic acid biosynthetic process);GO:0031347(regulation of defense response);GO:0006612(protein targeting to membrane);GO:0010363(regulation of plant-type hypersensitive response);GO:0009627(systemic acquired resistance);GO:0016301(kinase activity);GO:0043069(negative regulation of programmed cell death)	Protein kinase superfamily protein ;; Protein kinase superfamily protein; FUNCTIONS IN: protein kinase activity, kinase activity, ATP binding; INVOLVED IN: protein amino acid phosphorylation; LOCATED IN: plasma membrane; EXPRESSED IN: 23 plant structures; EXPRESSED DURING: 13 growth stages; CONTAINS InterPro DOMAIN/s: Protein kinase, ATP binding site (InterPro:IPR017441), Protein kinase, catalyti…
AT1G11925	AT1G11925.1	2.66606	0.0191621	up	GO:0003674(molecular_function);GO:0008150(biological_process);GO:0005576(extracellular region)	Stigma-specific Stig1 family protein ;; Stigma-specific Stig1 family protein; FUNCTIONS IN: molecular_function unknown; INVOLVED IN: biological_process unknown; LOCATED IN: endomembrane system; CONTAINS InterPro DOMAIN/s: Stigma-specific protein Stig1 (InterPro:IPR006969); BEST Arabidopsis thaliana protein match is: Stigma-specific Stig1 family protein (TAIR:AT1G50720.1); Has 350 Blast hits to 21…
VPS60.1	AT3G10640.1;AT3G10640.2	2.36546	0.00174126	up	GO:0009863(salicylic acid mediated signaling pathway);GO:0050832(defense response to fungus);GO:0030968(endoplasmic reticulum unfolded protein response);GO:0009867(jasmonic acid mediated signaling pathway);GO:0005634(nucleus);GO:0006612(protein targeting to membrane);GO:0016192(vesicle-mediated transport);GO:0035556(intracellular signal transduction);GO:0009738(abscisic acid-activated signaling p…	SNF7 family protein ;; VPS60.1; CONTAINS InterPro DOMAIN/s: Snf7 (InterPro:IPR005024); BEST Arabidopsis thaliana protein match is: SNF7 family protein (TAIR:AT5G04850.1); Has 35333 Blast hits to 34131 proteins in 2444 species: Archae - 798; Bacteria - 22429; Metazoa - 974; Fungi - 991; Plants - 531; Viruses - 0; Other Eukaryotes - 9610 (source: NCBI BLink).
AT3G10720	AT3G10720.1;AT3G10720.2	3.32641	0.00557112	up	GO:0005576(extracellular region);GO:0042545(cell wall modification);GO:0030599(pectinesterase activity);GO:0016126(sterol biosynthetic process);GO:0009505(plant-type cell wall)	Plant invertase/pectin methylesterase inhibitor superfamily ;; Plant invertase/pectin methylesterase inhibitor superfamily; FUNCTIONS IN: enzyme inhibitor activity, pectinesterase activity; INVOLVED IN: cell wall modification; LOCATED IN: endomembrane system, cell wall, plant-type cell wall; EXPRESSED IN: 21 plant structures; EXPRESSED DURING: 13 growth stages; CONTAINS InterPro DOMAIN/s: Pectine…
AT3G11420	AT3G11420.1;MSTRG.10197.2	3.04725	0.00518881	up	NA	NA
SYP121	MSTRG.10233.1;AT3G11820.1;AT3G11820.2	8.50856	0.000132003	up	GO:0009863(salicylic acid mediated signaling pathway);GO:0035304(regulation of protein dephosphorylation);GO:0005886(plasma membrane);GO:0043269(regulation of ion transport);GO:0050832(defense response to fungus);GO:0072660(maintenance of protein location in plasma membrane);GO:0002679(respiratory burst involved in defense response);GO:0000165(MAPK cascade);GO:0042538(hyperosmotic salinity respon…	syntaxin of plants 121 ;; syntaxin of plants 121 (SYP121); FUNCTIONS IN: protein anchor, SNAP receptor activity; INVOLVED IN: in 13 processes; LOCATED IN: SNARE complex, plasma membrane; EXPRESSED IN: 24 plant structures; EXPRESSED DURING: 13 growth stages; CONTAINS InterPro DOMAIN/s: Target SNARE coiled-coil domain (InterPro:IPR000727), t-SNARE (InterPro:IPR010989), Syntaxin/epimorphin, conserve…
AT3G12145	AT3G12145.1	2.2521	0.00438652	up	GO:0004857(enzyme inhibitor activity);GO:0008134(transcription factor binding);GO:0010228(vegetative to reproductive phase transition of meristem)	Leucine-rich repeat (LRR) family protein ;; FLOR1 (FLR1); FUNCTIONS IN: enzyme inhibitor activity, transcription factor binding; INVOLVED IN: biological_process unknown; LOCATED IN: endomembrane system; CONTAINS InterPro DOMAIN/s: Leucine-rich repeat-containing N-terminal domain, type 2 (InterPro:IPR013210), Leucine-rich repeat (InterPro:IPR001611); BEST Arabidopsis thaliana protein match is: pol…
AT3G12740	MSTRG.10316.1;AT3G12740.1	3.5862	0.00139744	up	GO:0009738(abscisic acid-activated signaling pathway);GO:0005794(Golgi apparatus);GO:0035556(intracellular signal transduction);GO:0016020(membrane);GO:0009723(response to ethylene);GO:0015914(phospholipid transport)	ALA-interacting subunit 1 ;; ALA-interacting subunit 1 (ALIS1); CONTAINS InterPro DOMAIN/s: Protein of unknown function DUF284, transmembrane eukaryotic (InterPro:IPR005045); BEST Arabidopsis thaliana protein match is: LEM3 (ligand-effect modulator 3) family protein / CDC50 family protein (TAIR:AT1G54320.1); Has 864 Blast hits to 864 proteins in 218 species: Archae - 0; Bacteria - 0; Metazoa - 25…
AT3G12910	AT3G12910.1	6.04115	0.0132927	up	GO:0006355(regulation of transcription, DNA-templated);GO:0003700(sequence-specific DNA binding transcription factor activity);GO:0005634(nucleus)	NAC (No Apical Meristem) domain transcriptional regulator superfamily protein ;; NAC (No Apical Meristem) domain transcriptional regulator superfamily protein; CONTAINS InterPro DOMAIN/s: No apical meristem (NAM) protein (InterPro:IPR003441); BEST Arabidopsis thaliana protein match is: NAC domain containing protein 42 (TAIR:AT2G43000.1); Has 2920 Blast hits to 2915 proteins in 75 species: Archae …
AT3G13080	AT3G13080.1;AT3G13080.4;AT3G13080.3	2.73237	0.0203761	up	GO:0048046(apoplast);GO:0005774(vacuolar membrane);GO:0042626(ATPase activity, coupled to transmembrane movement of substances);GO:0005773(vacuole);GO:0000325(plant-type vacuole);GO:0005886(plasma membrane);GO:0010290(chlorophyll catabolite transmembrane transporter activity);GO:0009506(plasmodesma);GO:0015431(glutathione S-conjugate-exporting ATPase activity)	multidrug resistance-associated protein 3 ;; multidrug resistance-associated protein 3 (MRP3); FUNCTIONS IN: chlorophyll catabolite transmembrane transporter activity, ATPase activity, coupled to transmembrane movement of substances, glutathione S-conjugate-exporting ATPase activity; INVOLVED IN: transport, transmembrane transport; LOCATED IN: apoplast, vacuolar membrane, plasma membrane, plant-t…
AT3G13433	AT3G13433.1	3.67425	0.0321387	up	NA	NA
AT3G14050	AT3G14050.1	2.24565	0.000216645	up	GO:0042538(hyperosmotic salinity response);GO:0009695(jasmonic acid biosynthetic process);GO:0007165(signal transduction);GO:0009753(response to jasmonic acid);GO:0009738(abscisic acid-activated signaling pathway);GO:0009737(response to abscisic acid);GO:0009611(response to wounding);GO:0009733(response to auxin);GO:0008728(GTP diphosphokinase activity);GO:0009620(response to fungus);GO:0009507(c…	RELA/SPOT homolog 2 ;; RELA/SPOT homolog 2 (RSH2); CONTAINS InterPro DOMAIN/s: Metal-dependent phosphohydrolase, HD subdomain (InterPro:IPR006674), Metal-dependent phosphohydrolase, HD domain (InterPro:IPR003607), RelA/SpoT (InterPro:IPR007685); BEST Arabidopsis thaliana protein match is: RELA/SPOT homolog 3 (TAIR:AT1G54130.1); Has 12447 Blast hits to 12322 proteins in 2456 species: Archae - 4; B…
AT3G14225	MSTRG.10474.1;AT3G14225.1	4.36381	0.00387441	up	GO:0016298(lipase activity);GO:0005576(extracellular region)	GDSL-motif lipase 4 ;; GDSL-motif lipase 4 (GLIP4); FUNCTIONS IN: lipase activity, carboxylesterase activity; INVOLVED IN: lipid metabolic process; LOCATED IN: endomembrane system; EXPRESSED IN: 13 plant structures; EXPRESSED DURING: 7 growth stages; CONTAINS InterPro DOMAIN/s: Lipase, GDSL, active site (InterPro:IPR008265), Lipase, GDSL (InterPro:IPR001087), Esterase, SGNH hydrolase-type (InterP…
AT3G16030	MSTRG.10652.1;AT3G16030.1;MSTRG.10652.3;MSTRG.10652.4	2.27171	0.00377912	up	NA	NA
AT3G16860	AT3G16860.1	2.2223	0.0324914	up	GO:0031225(anchored component of membrane);GO:0005886(plasma membrane)	COBRA-like protein 8 precursor ;; COBRA-like protein 8 precursor (COBL8); CONTAINS InterPro DOMAIN/s: Glycosyl-phosphatidyl inositol-anchored, plant (InterPro:IPR006918); BEST Arabidopsis thaliana protein match is: COBRA-like protein-7 precursor (TAIR:AT4G16120.1); Has 377 Blast hits to 368 proteins in 29 species: Archae - 0; Bacteria - 0; Metazoa - 0; Fungi - 0; Plants - 377; Viruses - 0; Other …
MTO3	MSTRG.10769.1;MSTRG.10769.2;AT3G17390.1	2.88551	0.000523418	up	GO:0006556(S-adenosylmethionine biosynthetic process);GO:0006555(methionine metabolic process);GO:0005886(plasma membrane);GO:0004478(methionine adenosyltransferase activity);GO:0005618(cell wall);GO:0005737(cytoplasm);GO:0009809(lignin biosynthetic process);GO:0009409(response to cold);GO:0016020(membrane);GO:0005730(nucleolus);GO:0009506(plasmodesma)	S-adenosylmethionine synthetase family protein ;; METHIONINE OVER-ACCUMULATOR 3 (MTO3); FUNCTIONS IN: methionine adenosyltransferase activity; INVOLVED IN: lignin biosynthetic process, response to cold, methionine metabolic process, S-adenosylmethionine biosynthetic process; LOCATED IN: nucleolus, cell wall, plasma membrane, membrane; EXPRESSED IN: 28 plant structures; EXPRESSED DURING: 16 growth…
AT3G17410	AT3G17410.1	2.22638	0.00278193	up	GO:0042631(cellular response to water deprivation);GO:0045087(innate immune response);GO:0019375(galactolipid biosynthetic process);GO:0030968(endoplasmic reticulum unfolded protein response);GO:0006499(N-terminal protein myristoylation);GO:0009697(salicylic acid biosynthetic process);GO:0031348(negative regulation of defense response);GO:0016301(kinase activity);GO:0009863(salicylic acid mediate…	Protein kinase superfamily protein ;; Protein kinase superfamily protein; FUNCTIONS IN: protein serine/threonine kinase activity, protein kinase activity, kinase activity, ATP binding; INVOLVED IN: protein amino acid phosphorylation, N-terminal protein myristoylation; LOCATED IN: plasma membrane; EXPRESSED IN: 25 plant structures; EXPRESSED DURING: 15 growth stages; CONTAINS InterPro DOMAIN/s: Pr…
CNGC19	AT3G17690.1;MSTRG.10789.2	4.19742	0.0285371	up	NA	NA
CNBT1	AT3G17700.1	2.9991	0.000906726	up	GO:0000165(MAPK cascade);GO:0006612(protein targeting to membrane);GO:0010363(regulation of plant-type hypersensitive response);GO:0005216(ion channel activity);GO:0043900(regulation of multi-organism process);GO:0009624(response to nematode);GO:0009697(salicylic acid biosynthetic process);GO:0031348(negative regulation of defense response);GO:0050832(defense response to fungus);GO:0009862(system…	cyclic nucleotide-binding transporter 1 ;; cyclic nucleotide-binding transporter 1 (CNBT1); FUNCTIONS IN: ion channel activity, cyclic nucleotide binding, calmodulin binding; INVOLVED IN: response to nematode; LOCATED IN: chloroplast, membrane; EXPRESSED IN: 21 plant structures; EXPRESSED DURING: 13 growth stages; CONTAINS InterPro DOMAIN/s: Cyclic nucleotide-binding (InterPro:IPR000595), Ion tra…
AT3G17770	AT3G17770.1	2.10289	0.00859009	up	GO:0004371(glycerone kinase activity);GO:0016036(cellular response to phosphate starvation);GO:0042631(cellular response to water deprivation);GO:0019375(galactolipid biosynthetic process);GO:0006071(glycerol metabolic process);GO:0009610(response to symbiotic fungus);GO:0005737(cytoplasm)	Dihydroxyacetone kinase ;; Dihydroxyacetone kinase; FUNCTIONS IN: glycerone kinase activity, ATP binding; INVOLVED IN: glycerol metabolic process; LOCATED IN: cellular_component unknown; EXPRESSED IN: 24 plant structures; EXPRESSED DURING: 15 growth stages; CONTAINS InterPro DOMAIN/s: Dak phosphatase (InterPro:IPR004007), Dihydroxyacetone kinase (InterPro:IPR012734), Dak kinase (InterPro:IPR00400…
AT3G18830	AT3G18830.1	2.34121	0.0425424	up	GO:0015148(D-xylose transmembrane transporter activity);GO:0005886(plasma membrane);GO:0043090(amino acid import);GO:0015168(glycerol transmembrane transporter activity);GO:0015575(mannitol transmembrane transporter activity);GO:0015145(monosaccharide transmembrane transporter activity);GO:0005355(glucose transmembrane transporter activity);GO:0005365(myo-inositol transmembrane transporter activi…	polyol/monosaccharide transporter 5 ;; polyol/monosaccharide transporter 5 (PMT5); FUNCTIONS IN: in 11 functions; INVOLVED IN: transport, transmembrane transport; LOCATED IN: plasma membrane, membrane; EXPRESSED IN: 31 plant structures; EXPRESSED DURING: 13 growth stages; CONTAINS InterPro DOMAIN/s: Sugar transporter, conserved site (InterPro:IPR005829), Major facilitator superfamily (InterPro:IP…
AT1G12890	MSTRG.1090.1;AT1G12880.1;AT1G12890.1	2.06587	0.0364103	up	GO:0006355(regulation of transcription, DNA-templated);GO:0003700(sequence-specific DNA binding transcription factor activity);GO:0005634(nucleus);GO:0003677(DNA binding)	Integrase-type DNA-binding superfamily protein ;; Integrase-type DNA-binding superfamily protein; FUNCTIONS IN: DNA binding, sequence-specific DNA binding transcription factor activity; INVOLVED IN: regulation of transcription, DNA-dependent; LOCATED IN: nucleus; CONTAINS InterPro DOMAIN/s: DNA-binding, integrase-type (InterPro:IPR016177), Pathogenesis-related transcriptional factor/ERF, DNA-bind…
AT3G19260	MSTRG.10929.1;AT3G19260.1;MSTRG.10929.3;MSTRG.10929.4	3.61142	0.0014978	up	NA	NA
CPK9	MSTRG.11036.1;AT3G20410.1	2.53839	0.00133826	up	GO:0007154(cell communication);GO:0009862(systemic acquired resistance, salicylic acid mediated signaling pathway);GO:0009867(jasmonic acid mediated signaling pathway);GO:0006468(protein phosphorylation);GO:0043069(negative regulation of programmed cell death);GO:0016301(kinase activity);GO:0009738(abscisic acid-activated signaling pathway);GO:0006612(protein targeting to membrane);GO:0005886(pla…	calmodulin-domain protein kinase 9 ;; calmodulin-domain protein kinase 9 (CPK9); FUNCTIONS IN: calmodulin-dependent protein kinase activity, kinase activity; INVOLVED IN: signal transduction, protein amino acid phosphorylation, N-terminal protein myristoylation; LOCATED IN: plasma membrane; EXPRESSED IN: 23 plant structures; EXPRESSED DURING: 13 growth stages; CONTAINS InterPro DOMAIN/s: Protein …
AT3G20510	AT3G20510.1	2.0989	0.00931631	up	GO:0005739(mitochondrion);GO:0005737(cytoplasm);GO:0005634(nucleus)	Transmembrane proteins 14C ;; Transmembrane proteins 14C; CONTAINS InterPro DOMAIN/s: Uncharacterised protein family UPF0136, Transmembrane (InterPro:IPR005349); BEST Arabidopsis thaliana protein match is: Transmembrane proteins 14C (TAIR:AT1G50740.1); Has 449 Blast hits to 449 proteins in 111 species: Archae - 0; Bacteria - 35; Metazoa - 208; Fungi - 10; Plants - 185; Viruses - 0; Other Eukaryot…
AT3G20660	AT3G20660.1	6.01979	0.023036	up	GO:0005351(sugar:proton symporter activity);GO:0009705(plant-type vacuole membrane);GO:0046482(para-aminobenzoic acid metabolic process);GO:0042631(cellular response to water deprivation);GO:0015706(nitrate transport);GO:0009535(chloroplast thylakoid membrane);GO:0009407(toxin catabolic process);GO:0010583(response to cyclopentenone);GO:0016020(membrane);GO:0006635(fatty acid beta-oxidation);GO:0…	organic cation/carnitine transporter4 ;; organic cation/carnitine transporter4 (4-Oct); FUNCTIONS IN: carbohydrate transmembrane transporter activity, sugar:hydrogen symporter activity; INVOLVED IN: transport, transmembrane transport; LOCATED IN: chloroplast thylakoid membrane, membrane; EXPRESSED IN: 13 plant structures; EXPRESSED DURING: 6 growth stages; CONTAINS InterPro DOMAIN/s: Sugar transp…
AT1G13110	AT1G13110.1	2.36053	0.00327412	up	GO:0070838(divalent metal ion transport);GO:0006612(protein targeting to membrane);GO:0019825(oxygen binding);GO:0006569(tryptophan catabolic process);GO:0009684(indoleacetic acid biosynthetic process);GO:0015706(nitrate transport);GO:0030003(cellular cation homeostasis);GO:0009963(positive regulation of flavonoid biosynthetic process);GO:0010363(regulation of plant-type hypersensitive response);…	cytochrome P450, family 71 subfamily B, polypeptide 7 ;; "cytochrome P450, family 71 subfamily B, polypeptide 7" (CYP71B7); FUNCTIONS IN: electron carrier activity, monooxygenase activity, iron ion binding, oxygen binding, heme binding; INVOLVED IN: oxidation reduction; EXPRESSED IN: 22 plant structures; EXPRESSED DURING: 13 growth stages; CONTAINS InterPro DOMAIN/s: Cytochrome P450 (InterPro:IPR…
AT3G21080	AT3G21080.1	5.47368	0.00630873	up	GO:0005634(nucleus);GO:0003674(molecular_function);GO:0008150(biological_process)	ABC transporter-related ;; ABC transporter-related; BEST Arabidopsis thaliana protein match is: ABC-2 type transporter family protein (TAIR:AT3G21090.1); Has 247 Blast hits to 244 proteins in 18 species: Archae - 0; Bacteria - 0; Metazoa - 0; Fungi - 0; Plants - 247; Viruses - 0; Other Eukaryotes - 0 (source: NCBI BLink).
NADK1	AT3G21070.1;AT3G21070.2;MSTRG.11092.3	8.55809	0.000597318	up	NA	NA
CERK1	MSTRG.11139.1;AT3G21630.1;MSTRG.11139.3	4.45631	0.000722156	up	NA	NA
AT3G22160	AT3G22160.1	2.24691	2.34264e-06	up	GO:0008150(biological_process);GO:0010363(regulation of plant-type hypersensitive response);GO:0009414(response to water deprivation);GO:0003674(molecular_function);GO:0009693(ethylene biosynthetic process);GO:0042538(hyperosmotic salinity response);GO:0006612(protein targeting to membrane);GO:0009863(salicylic acid mediated signaling pathway);GO:0009737(response to abscisic acid);GO:0051707(resp…	VQ motif-containing protein ;; VQ motif-containing protein; FUNCTIONS IN: molecular_function unknown; INVOLVED IN: biological_process unknown; LOCATED IN: chloroplast; EXPRESSED IN: stem, inflorescence meristem, sepal, leaf, stamen; EXPRESSED DURING: LP.06 six leaves visible, LP.04 four leaves visible, 4 anthesis; CONTAINS InterPro DOMAIN/s: VQ (InterPro:IPR008889); BEST Arabidopsis thaliana prot…
AT3G22230	AT3G22230.1	2.06128	0.0298611	up	GO:0006412(translation);GO:0022626(cytosolic ribosome);GO:0042254(ribosome biogenesis);GO:0022625(cytosolic large ribosomal subunit);GO:0005737(cytoplasm);GO:0003735(structural constituent of ribosome);GO:0005840(ribosome);GO:0005829(cytosol)	Ribosomal L27e protein family ;; Ribosomal L27e protein family; FUNCTIONS IN: structural constituent of ribosome; INVOLVED IN: translation, ribosome biogenesis; LOCATED IN: cytosolic ribosome, ribosome, cytosolic large ribosomal subunit; EXPRESSED IN: 23 plant structures; EXPRESSED DURING: 13 growth stages; CONTAINS InterPro DOMAIN/s: Ribosomal protein L27e, conserved site (InterPro:IPR018262), R…
AT1G13210	AT1G13210.1;MSTRG.1120.2	7.44876	0.000120548	up	NA	NA
AT3G22590	AT3G22590.1	3.28852	0.00882394	up	GO:0005515(protein binding);GO:0070860(RNA polymerase I core factor complex);GO:0009911(positive regulation of flower development);GO:0010228(vegetative to reproductive phase transition of meristem);GO:0005634(nucleus);GO:0051568(histone H3-K4 methylation)	PLANT HOMOLOGOUS TO PARAFIBROMIN ;; PLANT HOMOLOGOUS TO PARAFIBROMIN (PHP); CONTAINS InterPro DOMAIN/s: RNA polymerase II accessory factor, Cdc73 (InterPro:IPR007852); Has 502 Blast hits to 395 proteins in 198 species: Archae - 0; Bacteria - 0; Metazoa - 257; Fungi - 127; Plants - 42; Viruses - 0; Other Eukaryotes - 76 (source: NCBI BLink).
AT3G23010	MSTRG.11248.1;MSTRG.11248.2;AT3G23010.1	2.1935	0.0109744	up	GO:0002237(response to molecule of bacterial origin);GO:0048443(stamen development);GO:0007165(signal transduction);GO:0010103(stomatal complex morphogenesis);GO:0006952(defense response);GO:0005886(plasma membrane)	receptor like protein 36 ;; receptor like protein 36 (RLP36); CONTAINS InterPro DOMAIN/s: Leucine-rich repeat (InterPro:IPR001611); BEST Arabidopsis thaliana protein match is: receptor like protein 38 (TAIR:AT3G23120.1); Has 98934 Blast hits to 26273 proteins in 1049 species: Archae - 38; Bacteria - 5801; Metazoa - 19602; Fungi - 835; Plants - 65537; Viruses - 10; Other Eukaryotes - 7111 (source:…
IAA2	MSTRG.11249.1;AT3G23030.1	2.30512	0.00248636	up	GO:0005634(nucleus);GO:0003700(sequence-specific DNA binding transcription factor activity);GO:0005515(protein binding);GO:0009733(response to auxin);GO:0010583(response to cyclopentenone)	indole-3-acetic acid inducible 2 ;; indole-3-acetic acid inducible 2 (IAA2); CONTAINS InterPro DOMAIN/s: Aux/IAA-ARF-dimerisation (InterPro:IPR011525), AUX/IAA protein (InterPro:IPR003311); BEST Arabidopsis thaliana protein match is: indole-3-acetic acid inducible (TAIR:AT4G14560.1); Has 2163 Blast hits to 2162 proteins in 79 species: Archae - 0; Bacteria - 0; Metazoa - 0; Fungi - 0; Plants - 216…
.	MSTRG.11256.1	4.7556	0.00474949	up	NA	NA
AT3G23250	AT3G23250.1;AT3G23250.2;MSTRG.11268.3	2.8406	0.00285534	up	NA	NA
AT3G23550	AT3G23550.1	6.67556	0.0039618	up	GO:0005215(transporter activity);GO:0016020(membrane);GO:0009723(response to ethylene);GO:0005886(plasma membrane);GO:0015297(antiporter activity)	MATE efflux family protein ;; MATE efflux family protein; FUNCTIONS IN: antiporter activity, drug transmembrane transporter activity, transporter activity; INVOLVED IN: drug transmembrane transport, transmembrane transport; LOCATED IN: membrane; EXPRESSED IN: 10 plant structures; EXPRESSED DURING: 6 growth stages; CONTAINS InterPro DOMAIN/s: Multi antimicrobial extrusion protein MatE (InterPro:IP…
AT3G24420	AT3G24420.1	5.62387	0.00262022	up	GO:0008150(biological_process);GO:0016787(hydrolase activity);GO:0005737(cytoplasm)	alpha/beta-Hydrolases superfamily protein ;; alpha/beta-Hydrolases superfamily protein; FUNCTIONS IN: hydrolase activity; INVOLVED IN: biological_process unknown; LOCATED IN: endomembrane system; EXPRESSED IN: guard cell; CONTAINS InterPro DOMAIN/s: Alpha/beta hydrolase fold-1 (InterPro:IPR000073); BEST Arabidopsis thaliana protein match is: alpha/beta-Hydrolases superfamily protein (TAIR:AT4G374…
AT3G25250	AT3G25250.1	3.33596	0.000237145	up	GO:0010200(response to chitin);GO:0016301(kinase activity);GO:0004672(protein kinase activity);GO:0006979(response to oxidative stress);GO:0006468(protein phosphorylation);GO:0005515(protein binding);GO:0019901(protein kinase binding);GO:0009611(response to wounding)	AGC (cAMP-dependent, cGMP-dependent and protein kinase C) kinase family protein ;; AGC2-1; FUNCTIONS IN: kinase activity; INVOLVED IN: protein amino acid phosphorylation; LOCATED IN: cellular_component unknown; EXPRESSED IN: hypocotyl, root, stamen, pollen tube; EXPRESSED DURING: 4 anthesis, petal differentiation and expansion stage; CONTAINS InterPro DOMAIN/s: Protein kinase, catalytic domain (I…
AT3G25610	MSTRG.11435.1;MSTRG.11435.2;AT3G25610.1	2.98557	0.0193348	up	GO:0015662(ATPase activity, coupled to transmembrane movement of ions, phosphorylative mechanism);GO:0005886(plasma membrane)	ATPase E1-E2 type family protein / haloacid dehalogenase-like hydrolase family protein ;; ATPase E1-E2 type family protein / haloacid dehalogenase-like hydrolase family protein; FUNCTIONS IN: ATPase activity, coupled to transmembrane movement of ions, phosphorylative mechanism; INVOLVED IN: phospholipid transport, ATP biosynthetic process; LOCATED IN: plasma membrane; EXPRESSED IN: 12 plant struc…
HMT-1	AT3G25900.3;AT3G25900.1;MSTRG.11462.4;MSTRG.11462.5	2.11845	0.0165774	up	NA	NA
AT3G26500	MSTRG.11512.1;AT3G26500.1;MSTRG.11512.3	4.86323	0.00426039	up	NA	NA
AT3G26840	MSTRG.11545.1;AT3G26840.1	2.05086	0.0412525	up	GO:0033306(phytol metabolic process);GO:0009507(chloroplast);GO:0010287(plastoglobule);GO:0019432(triglyceride biosynthetic process);GO:0004144(diacylglycerol O-acyltransferase activity);GO:0003824(catalytic activity)	Esterase/lipase/thioesterase family protein ;; Esterase/lipase/thioesterase family protein; FUNCTIONS IN: transferase activity, transferring acyl groups other than amino-acyl groups, catalytic activity, acyltransferase activity; INVOLVED IN: metabolic process; LOCATED IN: plastoglobule; CONTAINS InterPro DOMAIN/s: Diacylglycerol acyltransferase (InterPro:IPR007130), Phospholipid/glycerol acyltran…
AT3G26910	MSTRG.11551.2;AT3G26890.6;AT3G26890.3;AT3G26890.2;AT3G26890.5;AT3G26890.4;MSTRG.11551.4;MSTRG.11551.9;MSTRG.11551.10;AT3G26890.1;MSTRG.11551.12;MSTRG.11551.13;AT3G26900.2;AT3G26900.3;MSTRG.11551.16;AT3G26900.1;AT3G26910.1;AT3G26910.2;MSTRG.11551.20	2.11823	0.0375296	up	NA	NA
AT3G26980	AT3G26980.1	5.62304	0.00254216	up	GO:0003674(molecular_function);GO:0005886(plasma membrane)	membrane-anchored ubiquitin-fold protein 4 precursor ;; membrane-anchored ubiquitin-fold protein 4 precursor (MUB4); CONTAINS InterPro DOMAIN/s: Membrane-anchored ubiquitin-fold protein, HCG-1 (InterPro:IPR017000), Ubiquitin (InterPro:IPR000626), Ubiquitin supergroup (InterPro:IPR019955); BEST Arabidopsis thaliana protein match is: Ubiquitin family protein (TAIR:AT4G24990.1); Has 168 Blast hits t…
AT3G27950	MSTRG.11643.1	2.32811	0.0312697	up	NA	NA
AT3G28180	AT3G28180.1;MSTRG.11662.2	2.38699	0.0373141	up	NA	NA
AT3G28210	AT3G28210.1	5.34046	0.00343649	up	GO:0009738(abscisic acid-activated signaling pathway);GO:0009733(response to auxin);GO:0009414(response to water deprivation);GO:0010583(response to cyclopentenone);GO:0010286(heat acclimation);GO:0009863(salicylic acid mediated signaling pathway);GO:0006612(protein targeting to membrane);GO:0009407(toxin catabolic process);GO:0010200(response to chitin);GO:0009867(jasmonic acid mediated signalin…	zinc finger (AN1-like) family protein ;; PMZ; FUNCTIONS IN: zinc ion binding; INVOLVED IN: response to abscisic acid stimulus, response to chitin; LOCATED IN: cellular_component unknown; EXPRESSED IN: 12 plant structures; EXPRESSED DURING: 10 growth stages; CONTAINS InterPro DOMAIN/s: Zinc finger, AN1-type (InterPro:IPR000058); BEST Arabidopsis thaliana protein match is: zinc finger (C2H2 type, A…
AT3G28930	MSTRG.11713.1;AT3G28930.1	4.78357	0.00780516	up	GO:0009867(jasmonic acid mediated signaling pathway);GO:0000165(MAPK cascade);GO:0010310(regulation of hydrogen peroxide metabolic process);GO:0042742(defense response to bacterium);GO:0010200(response to chitin);GO:0005829(cytosol);GO:0009409(response to cold);GO:0050832(defense response to fungus);GO:0006612(protein targeting to membrane);GO:0009617(response to bacterium);GO:0009595(detection o…	AIG2-like (avirulence induced gene) family protein ;; AVRRPT2-INDUCED GENE 2 (AIG2); FUNCTIONS IN: molecular_function unknown; INVOLVED IN: response to bacterium; LOCATED IN: cellular_component unknown; EXPRESSED IN: 16 plant structures; EXPRESSED DURING: 10 growth stages; CONTAINS InterPro DOMAIN/s: Butirosin biosynthesis, BtrG-like (InterPro:IPR013024), AIG2-like (InterPro:IPR009288); BEST Arab…
AT3G28940	AT3G28940.1	2.16275	0.00248039	up	GO:0019761(glucosinolate biosynthetic process);GO:0009617(response to bacterium);GO:0042742(defense response to bacterium);GO:0009684(indoleacetic acid biosynthetic process);GO:0006569(tryptophan catabolic process);GO:0005886(plasma membrane);GO:0009507(chloroplast);GO:0003674(molecular_function);GO:0005634(nucleus)	AIG2-like (avirulence induced gene) family protein ;; AIG2-like (avirulence induced gene) family protein; FUNCTIONS IN: molecular_function unknown; INVOLVED IN: response to bacterium; LOCATED IN: plasma membrane, chloroplast; EXPRESSED IN: 23 plant structures; EXPRESSED DURING: 14 growth stages; CONTAINS InterPro DOMAIN/s: AIG2-like (InterPro:IPR009288); BEST Arabidopsis thaliana protein match is…
AT3G44630	MSTRG.11892.2;MSTRG.11892.1;MSTRG.11892.3;AT3G44630.2;AT3G44630.3;AT3G44630.1	3.89565	0.00338023	up	GO:0006952(defense response);GO:0005737(cytoplasm)	Disease resistance protein (TIR-NBS-LRR class) family ;; Disease resistance protein (TIR-NBS-LRR class) family; FUNCTIONS IN: transmembrane receptor activity, nucleoside-triphosphatase activity, nucleotide binding, ATP binding; INVOLVED IN: defense response; LOCATED IN: intrinsic to membrane; EXPRESSED IN: 22 plant structures; EXPRESSED DURING: 13 growth stages; CONTAINS InterPro DOMAIN/s: ATPase…
AT3G44860	AT3G44860.1	2.35975	0.00144368	up	GO:0009507(chloroplast);GO:0008757(S-adenosylmethionine-dependent methyltransferase activity);GO:0019010(farnesoic acid O-methyltransferase activity)	farnesoic acid carboxyl-O-methyltransferase ;; farnesoic acid carboxyl-O-methyltransferase (FAMT); FUNCTIONS IN: S-adenosylmethionine-dependent methyltransferase activity, farnesoic acid O-methyltransferase activity; INVOLVED IN: biological_process unknown; LOCATED IN: cellular_component unknown; EXPRESSED IN: leaf; EXPRESSED DURING: seedling growth; CONTAINS InterPro DOMAIN/s: SAM dependent carb…
AT3G45040	AT3G45040.1;MSTRG.11921.2	3.05803	5.32092e-05	up	NA	NA
LOX2	AT3G45140.1	2.34034	0.0307039	up	GO:0009535(chloroplast thylakoid membrane);GO:0006733(oxidoreduction coenzyme metabolic process);GO:0015994(chlorophyll metabolic process);GO:0034440(lipid oxidation);GO:0009570(chloroplast stroma);GO:0000023(maltose metabolic process);GO:0009507(chloroplast);GO:0008652(cellular amino acid biosynthetic process);GO:0019252(starch biosynthetic process);GO:0009108(coenzyme biosynthetic process);GO:0…	lipoxygenase 2 ;; lipoxygenase 2 (LOX2); FUNCTIONS IN: lipoxygenase activity; INVOLVED IN: in 7 processes; LOCATED IN: chloroplast thylakoid membrane, chloroplast stroma, chloroplast, chloroplast envelope; EXPRESSED IN: 24 plant structures; EXPRESSED DURING: 13 growth stages; CONTAINS InterPro DOMAIN/s: Lipoxygenase, iron binding site (InterPro:IPR020833), Lipoxygenase, C-terminal (InterPro:IPR01…
AT1G14040	MSTRG.1193.1;AT1G14040.1	2.4537	0.00991713	up	GO:0006817(phosphate ion transport);GO:0016036(cellular response to phosphate starvation);GO:0005886(plasma membrane);GO:0016021(integral component of membrane)	EXS (ERD1/XPR1/SYG1) family protein ;; EXS (ERD1/XPR1/SYG1) family protein; LOCATED IN: integral to membrane; EXPRESSED IN: 21 plant structures; EXPRESSED DURING: 12 growth stages; CONTAINS InterPro DOMAIN/s: SPX, N-terminal (InterPro:IPR004331), EXS, C-terminal (InterPro:IPR004342); BEST Arabidopsis thaliana protein match is: EXS (ERD1/XPR1/SYG1) family protein (TAIR:AT2G03240.1); Has 1168 Blast…
MPK3	AT3G45640.1	3.82641	0.0128232	up	GO:0000169(activation of MAPK activity involved in osmosensory signaling pathway);GO:0009617(response to bacterium);GO:0004672(protein kinase activity);GO:2000038(regulation of stomatal complex development);GO:0009867(jasmonic acid mediated signaling pathway);GO:0010374(stomatal complex development);GO:0009611(response to wounding);GO:0005515(protein binding);GO:0009862(systemic acquired resistan…	mitogen-activated protein kinase 3 ;; mitogen-activated protein kinase 3 (MPK3); CONTAINS InterPro DOMAIN/s: Protein kinase, ATP binding site (InterPro:IPR017441), Serine/threonine-protein kinase domain (InterPro:IPR002290), Serine/threonine-protein kinase-like domain (InterPro:IPR017442), Protein kinase-like domain (InterPro:IPR011009), Serine/threonine-protein kinase, active site (InterPro:IPR0…
AT3G46110	AT3G46110.2;AT3G46110.1	4.63212	0.000147441	up	GO:0005886(plasma membrane);GO:0005634(nucleus)	Domain of unknown function (DUF966) ;; LOCATED IN: plasma membrane; EXPRESSED IN: 19 plant structures; EXPRESSED DURING: 10 growth stages; CONTAINS InterPro DOMAIN/s: Uncharacterised conserved protein UCP031043 (InterPro:IPR021182), Protein of unknown function DUF966 (InterPro:IPR010369); BEST Arabidopsis thaliana protein match is: Domain of unknown function (DUF966) (TAIR:AT5G59790.1); Has 35333…
AT3G46280	AT3G46280.1	3.08429	0.0182547	up	GO:0043090(amino acid import);GO:0002679(respiratory burst involved in defense response);GO:0006857(oligopeptide transport);GO:0005576(extracellular region);GO:0006865(amino acid transport);GO:0010200(response to chitin);GO:0006888(ER to Golgi vesicle-mediated transport)	protein kinase-related ;; protein kinase-related; FUNCTIONS IN: molecular_function unknown; INVOLVED IN: biological_process unknown; LOCATED IN: endomembrane system; EXPRESSED IN: 6 plant structures; EXPRESSED DURING: 4 anthesis, petal differentiation and expansion stage; BEST Arabidopsis thaliana protein match is: receptor protein kinase-related (TAIR:AT3G46270.1); Has 639 Blast hits to 634 prot…
GA2OX6	AT1G02400.1	14.6577	5.30698e-05	up	GO:0010286(heat acclimation);GO:0005737(cytoplasm);GO:0009639(response to red or far red light);GO:0045487(gibberellin catabolic process);GO:0052634(C-19 gibberellin 2-beta-dioxygenase activity)	gibberellin 2-oxidase 6 ;; gibberellin 2-oxidase 6 (GA2OX6); CONTAINS InterPro DOMAIN/s: Oxoglutarate/iron-dependent oxygenase (InterPro:IPR005123); BEST Arabidopsis thaliana protein match is: gibberellin 2-oxidase 4 (TAIR:AT1G47990.1); Has 8143 Blast hits to 8109 proteins in 973 species: Archae - 0; Bacteria - 1087; Metazoa - 68; Fungi - 840; Plants - 4773; Viruses - 0; Other Eukaryotes - 1375 (…
ASN1	AT3G47340.2;AT3G47340.3;AT3G47340.1;MSTRG.12072.4	14.9859	0.011696	up	NA	NA
AT3G47510	MSTRG.12091.1;AT3G47510.1	2.38341	0.0120017	up	NA	NA
AT3G47570	MSTRG.12095.1;AT3G47570.1	3.6251	0.000679449	up	GO:0006468(protein phosphorylation);GO:0005886(plasma membrane);GO:0005524(ATP binding);GO:0004674(protein serine/threonine kinase activity);GO:0007169(transmembrane receptor protein tyrosine kinase signaling pathway);GO:0016301(kinase activity)	Leucine-rich repeat protein kinase family protein ;; Leucine-rich repeat protein kinase family protein; FUNCTIONS IN: protein serine/threonine kinase activity, kinase activity, ATP binding; INVOLVED IN: transmembrane receptor protein tyrosine kinase signaling pathway, protein amino acid phosphorylation; LOCATED IN: plasma membrane; EXPRESSED IN: 13 plant structures; EXPRESSED DURING: 8 growth sta…
AT3G47550	AT3G47550.1;AT3G47550.2;AT3G47550.3;AT3G47550.6	2.73782	0.000579315	up	GO:0005634(nucleus);GO:0016192(vesicle-mediated transport);GO:0008270(zinc ion binding);GO:0006623(protein targeting to vacuole);GO:0005737(cytoplasm)	RING/FYVE/PHD zinc finger superfamily protein ;; RING/FYVE/PHD zinc finger superfamily protein; FUNCTIONS IN: zinc ion binding; INVOLVED IN: response to salt stress; EXPRESSED IN: 23 plant structures; EXPRESSED DURING: 14 growth stages; CONTAINS InterPro DOMAIN/s: Protein of unknown function DUF3675 (InterPro:IPR022143), Zinc finger, C3HC4 RING-type (InterPro:IPR018957), Zinc finger, RING-CH-type…
AT3G48490	AT3G48490.1	2.15379	0.00312306	up	NA	NA
AT3G48630	MSTRG.12191.1;AT3G48630.1	7.5779	0.00114669	up	NA	NA
AT3G48570	AT3G48570.1	2.1588	0.0453959	up	GO:0005886(plasma membrane);GO:0006605(protein targeting);GO:0015824(proline transport);GO:0006886(intracellular protein transport);GO:0006865(amino acid transport)	secE/sec61-gamma protein transport protein ;; secE/sec61-gamma protein transport protein; FUNCTIONS IN: P-P-bond-hydrolysis-driven protein transmembrane transporter activity; INVOLVED IN: intracellular protein transport, protein targeting, protein transport; LOCATED IN: plasma membrane; EXPRESSED IN: 25 plant structures; EXPRESSED DURING: 15 growth stages; CONTAINS InterPro DOMAIN/s: Protein tran…
AT3G48790	AT3G48780.1;MSTRG.12212.1;MSTRG.12212.3;MSTRG.12212.4;MSTRG.12212.5;MSTRG.12212.6;MSTRG.12212.7;AT3G48790.1	2.42403	0.00101558	up	GO:0004758(serine C-palmitoyltransferase activity);GO:0030148(sphingolipid biosynthetic process)	Pyridoxal phosphate (PLP)-dependent transferases superfamily protein ;; Pyridoxal phosphate (PLP)-dependent transferases superfamily protein; FUNCTIONS IN: pyridoxal phosphate binding, transferase activity, transferring nitrogenous groups, serine C-palmitoyltransferase activity, transferase activity, catalytic activity; INVOLVED IN: biosynthetic process, metabolic process, sphingolipid biosynthet…
PRXCA	AT3G49110.1	2.0329	0.0378253	up	GO:0009505(plant-type cell wall);GO:0009826(unidimensional cell growth);GO:0072593(reactive oxygen species metabolic process);GO:0004601(peroxidase activity);GO:0052033(pathogen-associated molecular pattern dependent induction by symbiont of host innate immune response);GO:0050832(defense response to fungus);GO:0006952(defense response);GO:0005773(vacuole);GO:0005576(extracellular region);GO:0009…	peroxidase CA ;; peroxidase CA (PRXCA); FUNCTIONS IN: peroxidase activity; INVOLVED IN: oxygen and reactive oxygen species metabolic process, response to light stimulus, defense response to bacterium, defense response to fungus, unidimensional cell growth; LOCATED IN: vacuole, plant-type cell wall; EXPRESSED IN: stem, root; CONTAINS InterPro DOMAIN/s: Haem peroxidase (InterPro:IPR010255), Plant p…
PRXCB	AT3G49120.1	2.13687	0.0312373	up	GO:0052033(pathogen-associated molecular pattern dependent induction by symbiont of host innate immune response);GO:0006952(defense response);GO:0072593(reactive oxygen species metabolic process);GO:0005773(vacuole);GO:0005774(vacuolar membrane);GO:0009505(plant-type cell wall);GO:0042742(defense response to bacterium);GO:0005618(cell wall);GO:0009735(response to cytokinin);GO:0004601(peroxidase …	peroxidase CB ;; peroxidase CB (PRXCB); FUNCTIONS IN: peroxidase activity; INVOLVED IN: oxygen and reactive oxygen species metabolic process, response to light stimulus, defense response to bacterium, defense response to fungus, unidimensional cell growth; LOCATED IN: apoplast, cell wall, plasma membrane, vacuole, plant-type cell wall; EXPRESSED IN: stem, root, guard cell, cultured cell, leaf; EX…
AT3G49530	AT3G49530.1	2.80633	0.0116156	up	GO:0010200(response to chitin);GO:0070417(cellular response to cold);GO:0030968(endoplasmic reticulum unfolded protein response);GO:0003700(sequence-specific DNA binding transcription factor activity);GO:0005634(nucleus);GO:0007275(multicellular organismal development);GO:0002679(respiratory burst involved in defense response);GO:0009814(defense response, incompatible interaction);GO:0005886(plas…	NAC domain containing protein 62 ;; NAC domain containing protein 62 (NAC062); CONTAINS InterPro DOMAIN/s: No apical meristem (NAM) protein (InterPro:IPR003441); BEST Arabidopsis thaliana protein match is: TCV-interacting protein (TAIR:AT5G24590.2); Has 2933 Blast hits to 2926 proteins in 76 species: Archae - 0; Bacteria - 2; Metazoa - 0; Fungi - 0; Plants - 2931; Viruses - 0; Other Eukaryotes - …
AT3G49620	AT3G49620.1;MSTRG.12278.2	9.47724	0.000762706	up	NA	NA
AT3G49660	AT3G49660.1	3.74784	0.00432007	up	GO:0010228(vegetative to reproductive phase transition of meristem);GO:0005834(heterotrimeric G-protein complex);GO:0007186(G-protein coupled receptor signaling pathway);GO:0005634(nucleus);GO:0000166(nucleotide binding);GO:0048188(Set1C/COMPASS complex);GO:0042393(histone binding)	Transducin/WD40 repeat-like superfamily protein ;; Transducin/WD40 repeat-like superfamily protein; FUNCTIONS IN: nucleotide binding; INVOLVED IN: G-protein coupled receptor protein signaling pathway; LOCATED IN: chloroplast, heterotrimeric G-protein complex; EXPRESSED IN: 6 plant structures; EXPRESSED DURING: F mature embryo stage, petal differentiation and expansion stage, E expanded cotyledon …
AT1G14370	AT1G14370.1	3.79885	0.00396823	up	GO:0016301(kinase activity);GO:0005886(plasma membrane);GO:0009507(chloroplast)	protein kinase 2A ;; protein kinase 2A (APK2A); FUNCTIONS IN: protein serine/threonine kinase activity, protein kinase activity, kinase activity, ATP binding; INVOLVED IN: protein amino acid phosphorylation; LOCATED IN: chloroplast; EXPRESSED IN: 17 plant structures; EXPRESSED DURING: 9 growth stages; CONTAINS InterPro DOMAIN/s: Protein kinase, ATP binding site (InterPro:IPR017441), Protein kinas…
AT3G50140	AT3G50140.1	2.40082	0.00577305	up	GO:0005886(plasma membrane);GO:0008150(biological_process)	Plant protein of unknown function (DUF247) ;; Plant protein of unknown function (DUF247); INVOLVED IN: biological_process unknown; LOCATED IN: chloroplast; EXPRESSED IN: cotyledon, leaf whorl, root, leaf; EXPRESSED DURING: LP.06 six leaves visible, LP.04 four leaves visible, LP.10 ten leaves visible, LP.08 eight leaves visible, LP.12 twelve leaves visible; CONTAINS InterPro DOMAIN/s: Protein of u…
AT3G50480	AT3G50480.1	12.1524	0.000863368	up	GO:0003674(molecular_function);GO:0009507(chloroplast);GO:0051707(response to other organism)	homolog of RPW8 4 ;; homolog of RPW8 4 (HR4); FUNCTIONS IN: molecular_function unknown; INVOLVED IN: response to other organism; LOCATED IN: endomembrane system; EXPRESSED IN: 20 plant structures; EXPRESSED DURING: 11 growth stages; CONTAINS InterPro DOMAIN/s: Powdery mildew resistance protein, RPW8 domain (InterPro:IPR008808); BEST Arabidopsis thaliana protein match is: homolog of RPW8 3 (TAIR:A…
AT3G50480	MSTRG.12349.1;MSTRG.12349.2;MSTRG.12349.3	3.63986	0.0350233	up	NA	NA
AT3G50930	AT3G50930.1	5.49549	0.00637828	up	GO:0005524(ATP binding);GO:0009697(salicylic acid biosynthetic process);GO:0009627(systemic acquired resistance);GO:0009612(response to mechanical stimulus);GO:0016887(ATPase activity);GO:0005886(plasma membrane);GO:0010200(response to chitin);GO:0052542(defense response by callose deposition);GO:0009611(response to wounding);GO:0005739(mitochondrion)	cytochrome BC1 synthesis ;; cytochrome BC1 synthesis (BCS1); FUNCTIONS IN: nucleoside-triphosphatase activity, ATPase activity, nucleotide binding, ATP binding; LOCATED IN: mitochondrion; EXPRESSED IN: 24 plant structures; EXPRESSED DURING: 13 growth stages; CONTAINS InterPro DOMAIN/s: ATPase, AAA-type, core (InterPro:IPR003959), ATPase, AAA+ type, core (InterPro:IPR003593), ATPase, AAA-type, con…
AT1G14540	MSTRG.1245.1;AT1G14540.1	44.0427	2.66628e-05	up	GO:0004601(peroxidase activity);GO:0005576(extracellular region);GO:0071456(cellular response to hypoxia)	Peroxidase superfamily protein ;; Peroxidase superfamily protein; FUNCTIONS IN: peroxidase activity, heme binding; INVOLVED IN: response to oxidative stress, oxidation reduction; LOCATED IN: endomembrane system; EXPRESSED IN: leaf apex, sepal, root, stamen; EXPRESSED DURING: 4 anthesis; CONTAINS InterPro DOMAIN/s: Haem peroxidase (InterPro:IPR010255), Plant peroxidase (InterPro:IPR000823), Peroxi…
AT3G51660	AT3G51660.1	3.73468	0.00621245	up	GO:0005777(peroxisome);GO:0006569(tryptophan catabolic process);GO:0006954(inflammatory response);GO:0009684(indoleacetic acid biosynthetic process);GO:0003674(molecular_function);GO:0051707(response to other organism)	Tautomerase/MIF superfamily protein ;; Tautomerase/MIF superfamily protein; FUNCTIONS IN: molecular_function unknown; INVOLVED IN: inflammatory response, response to other organism; LOCATED IN: peroxisome; EXPRESSED IN: 20 plant structures; EXPRESSED DURING: 13 growth stages; CONTAINS InterPro DOMAIN/s: Tautomerase (InterPro:IPR014347), Macrophage migration inhibitory factor (InterPro:IPR001398);…
CAM9	AT3G51920.1	5.35143	0.00234672	up	GO:0005829(cytosol);GO:0030003(cellular cation homeostasis);GO:0009409(response to cold);GO:0005634(nucleus);GO:0009651(response to salt stress);GO:0009269(response to desiccation);GO:0009414(response to water deprivation);GO:0019722(calcium-mediated signaling);GO:0005515(protein binding);GO:0009612(response to mechanical stimulus);GO:0009737(response to abscisic acid);GO:0009627(systemic acquire…	calmodulin 9 ;; calmodulin 9 (CAM9); FUNCTIONS IN: calcium ion binding; INVOLVED IN: response to salt stress, response to water deprivation, detection of calcium ion, calcium-mediated signaling, response to abscisic acid stimulus; LOCATED IN: cytosol, nucleus; EXPRESSED IN: 24 plant structures; EXPRESSED DURING: 13 growth stages; CONTAINS InterPro DOMAIN/s: EF-Hand 1, calcium-binding site (InterP…
AT1G14550	MSTRG.1248.1;MSTRG.1248.2;AT1G14550.1	4.70092	0.00463189	up	GO:0004601(peroxidase activity);GO:0071456(cellular response to hypoxia);GO:0005576(extracellular region)	Peroxidase superfamily protein ;; Peroxidase superfamily protein; FUNCTIONS IN: peroxidase activity, heme binding; INVOLVED IN: oxidation reduction, response to oxidative stress; LOCATED IN: endomembrane system; EXPRESSED IN: root; CONTAINS InterPro DOMAIN/s: Haem peroxidase (InterPro:IPR010255), Plant peroxidase (InterPro:IPR000823), Peroxidases heam-ligand binding site (InterPro:IPR019793), Hae…
AT3G52450	AT3G52450.1	4.44475	0.00396455	up	GO:0016567(protein ubiquitination);GO:0006865(amino acid transport);GO:0005737(cytoplasm);GO:0015824(proline transport);GO:0004842(ubiquitin-protein transferase activity);GO:0005829(cytosol);GO:0002679(respiratory burst involved in defense response);GO:0010200(response to chitin);GO:0051865(protein autoubiquitination);GO:0009414(response to water deprivation);GO:0006952(defense response)	plant U-box 22 ;; plant U-box 22 (PUB22); CONTAINS InterPro DOMAIN/s: U box domain (InterPro:IPR003613), Armadillo-type fold (InterPro:IPR016024); BEST Arabidopsis thaliana protein match is: plant U-box 23 (TAIR:AT2G35930.1); Has 2414 Blast hits to 2402 proteins in 185 species: Archae - 0; Bacteria - 30; Metazoa - 243; Fungi - 90; Plants - 1816; Viruses - 3; Other Eukaryotes - 232 (source: NCBI B…
AT3G52561	AT3G52561.1	2.906	0.00144292	up	NA	NA
AT3G53230	AT3G53230.1	3.04224	0.0234891	up	GO:0005524(ATP binding);GO:0046686(response to cadmium ion);GO:0005794(Golgi apparatus);GO:0005829(cytosol);GO:0005886(plasma membrane);GO:0005654(nucleoplasm);GO:0005515(protein binding);GO:0005730(nucleolus);GO:0045732(positive regulation of protein catabolic process)	ATPase, AAA-type, CDC48 protein ;; ATPase, AAA-type, CDC48 protein; FUNCTIONS IN: hydrolase activity, nucleoside-triphosphatase activity, binding, nucleotide binding, ATP binding; INVOLVED IN: response to cadmium ion; LOCATED IN: cytosol, nucleolus, plasma membrane; EXPRESSED IN: 24 plant structures; EXPRESSED DURING: 13 growth stages; CONTAINS InterPro DOMAIN/s: ATPase, AAA+ type, core (InterPro…
AT3G53990	AT3G53990.2;AT3G53990.1	2.00315	0.0214148	up	GO:0005737(cytoplasm);GO:0009409(response to cold);GO:0009506(plasmodesma);GO:0005886(plasma membrane)	Adenine nucleotide alpha hydrolases-like superfamily protein ;; Adenine nucleotide alpha hydrolases-like superfamily protein; FUNCTIONS IN: molecular_function unknown; INVOLVED IN: response to cold, response to stress; LOCATED IN: cellular_component unknown; EXPRESSED IN: 23 plant structures; EXPRESSED DURING: 14 growth stages; CONTAINS InterPro DOMAIN/s: UspA (InterPro:IPR006016), Rossmann-like …
AT3G54150	MSTRG.12683.1;AT3G54150.1	28.8813	0.00028938	up	GO:0005829(cytosol);GO:0009723(response to ethylene);GO:0009738(abscisic acid-activated signaling pathway);GO:0035556(intracellular signal transduction)	S-adenosyl-L-methionine-dependent methyltransferases superfamily protein ;; S-adenosyl-L-methionine-dependent methyltransferases superfamily protein; FUNCTIONS IN: methyltransferase activity; INVOLVED IN: metabolic process; LOCATED IN: cellular_component unknown; EXPRESSED IN: 17 plant structures; EXPRESSED DURING: 9 growth stages; CONTAINS InterPro DOMAIN/s: Methyltransferase type 11 (InterPro:I…
AT3G54620	AT3G54620.3;MSTRG.12726.3;MSTRG.12726.2;AT3G54620.1;AT3G54620.2;MSTRG.12726.6;MSTRG.12726.7;MSTRG.12726.8;MSTRG.12726.9;MSTRG.12726.10	2.13975	0.0157234	up	NA	NA
AT3G54810	AT3G54810.2;AT3G54810.1	2.2215	0.0015049	up	GO:0007623(circadian rhythm);GO:0009845(seed germination);GO:0005634(nucleus);GO:0003700(sequence-specific DNA binding transcription factor activity)	Plant-specific GATA-type zinc finger transcription factor family protein ;; BLUE MICROPYLAR END 3 (BME3); CONTAINS InterPro DOMAIN/s: Zinc finger, NHR/GATA-type (InterPro:IPR013088), Transcription factor, GATA, plant (InterPro:IPR016679), Zinc finger, GATA-type (InterPro:IPR000679); BEST Arabidopsis thaliana protein match is: GATA transcription factor 11 (TAIR:AT1G08010.2); Has 1480 Blast hits to…
AT1G14870	AT1G14870.1	6.23187	0.000757206	up	GO:0005886(plasma membrane);GO:0006979(response to oxidative stress);GO:0005737(cytoplasm);GO:0003674(molecular_function)	PLANT CADMIUM RESISTANCE 2 ;; PLANT CADMIUM RESISTANCE 2 (PCR2); FUNCTIONS IN: molecular_function unknown; INVOLVED IN: response to oxidative stress; LOCATED IN: plasma membrane; EXPRESSED IN: callus; CONTAINS InterPro DOMAIN/s: Protein of unknown function Cys-rich (InterPro:IPR006461); BEST Arabidopsis thaliana protein match is: PLAC8 family protein (TAIR:AT5G35525.1); Has 803 Blast hits to 802 …
AT3G55430	AT3G55430.1	3.3145	0.00015439	up	GO:0004553(hydrolase activity, hydrolyzing O-glycosyl compounds);GO:0005618(cell wall);GO:0010200(response to chitin);GO:0009506(plasmodesma);GO:0005576(extracellular region)	O-Glycosyl hydrolases family 17 protein ;; O-Glycosyl hydrolases family 17 protein; FUNCTIONS IN: cation binding, hydrolase activity, hydrolyzing O-glycosyl compounds, catalytic activity; INVOLVED IN: carbohydrate metabolic process; LOCATED IN: cell wall; EXPRESSED IN: 24 plant structures; EXPRESSED DURING: 15 growth stages; CONTAINS InterPro DOMAIN/s: X8 (InterPro:IPR012946), Glycoside hydrolase…
AT3G55500	AT3G55500.1	2.06363	0.0204235	up	GO:0009826(unidimensional cell growth);GO:0009828(plant-type cell wall loosening);GO:0005576(extracellular region);GO:0006949(syncytium formation);GO:0009831(plant-type cell wall modification involved in multidimensional cell growth)	expansin A16 ;; expansin A16 (EXPA16); INVOLVED IN: plant-type cell wall modification involved in multidimensional cell growth, syncytium formation, unidimensional cell growth, plant-type cell wall loosening; LOCATED IN: endomembrane system, extracellular region; EXPRESSED IN: 19 plant structures; EXPRESSED DURING: 10 growth stages; CONTAINS InterPro DOMAIN/s: Barwin-related endoglucanase (InterP…
AT3G55470	AT3G55470.1;AT3G55470.2	2.86303	0.00152133	up	GO:0010363(regulation of plant-type hypersensitive response);GO:0008150(biological_process);GO:0006612(protein targeting to membrane);GO:0009963(positive regulation of flavonoid biosynthetic process)	Calcium-dependent lipid-binding (CaLB domain) family protein ;; Calcium-dependent lipid-binding (CaLB domain) family protein; FUNCTIONS IN: molecular_function unknown; INVOLVED IN: biological_process unknown; LOCATED IN: cellular_component unknown; EXPRESSED IN: 22 plant structures; EXPRESSED DURING: 13 growth stages; CONTAINS InterPro DOMAIN/s: C2 membrane targeting protein (InterPro:IPR018029),…
AT3G55980	MSTRG.12848.1;AT3G55980.1	3.82685	0.00767449	up	GO:0009693(ethylene biosynthetic process);GO:0009611(response to wounding);GO:0009873(ethylene-activated signaling pathway);GO:0006355(regulation of transcription, DNA-templated);GO:0002679(respiratory burst involved in defense response);GO:0010200(response to chitin);GO:0035556(intracellular signal transduction);GO:0009612(response to mechanical stimulus);GO:0050832(defense response to fungus);G…	salt-inducible zinc finger 1 ;; salt-inducible zinc finger 1 (SZF1); CONTAINS InterPro DOMAIN/s: Zinc finger, CCCH-type (InterPro:IPR000571), Ankyrin repeat-containing domain (InterPro:IPR020683), Ankyrin repeat (InterPro:IPR002110); BEST Arabidopsis thaliana protein match is: zinc finger (CCCH-type) family protein (TAIR:AT2G40140.2); Has 1623 Blast hits to 1414 proteins in 181 species: Archae - …
AT3G57120	AT3G57120.1	2.29188	0.0197185	up	GO:0016301(kinase activity);GO:0005886(plasma membrane)	Protein kinase superfamily protein ;; Protein kinase superfamily protein; FUNCTIONS IN: protein kinase activity, kinase activity, ATP binding; INVOLVED IN: protein amino acid phosphorylation; LOCATED IN: cellular_component unknown; EXPRESSED IN: 17 plant structures; EXPRESSED DURING: 11 growth stages; CONTAINS InterPro DOMAIN/s: Protein kinase, catalytic domain (InterPro:IPR000719), Serine/threon…
AT3G57280	AT3G57280.1	2.33921	0.00692565	up	GO:0009507(chloroplast);GO:0009706(chloroplast inner membrane);GO:0009536(plastid);GO:0009941(chloroplast envelope);GO:0009627(systemic acquired resistance);GO:0034976(response to endoplasmic reticulum stress)	Transmembrane proteins 14C ;; Transmembrane proteins 14C; INVOLVED IN: biological_process unknown; LOCATED IN: chloroplast, chloroplast inner membrane, chloroplast envelope; EXPRESSED IN: 24 plant structures; EXPRESSED DURING: 13 growth stages; CONTAINS InterPro DOMAIN/s: Uncharacterised protein family UPF0136, Transmembrane (InterPro:IPR005349); BEST Arabidopsis thaliana protein match is: Transm…
AT3G57330	AT3G57330.1	4.1955	0.000665898	up	GO:0009705(plant-type vacuole membrane);GO:0009963(positive regulation of flavonoid biosynthetic process);GO:0055081(anion homeostasis);GO:0005773(vacuole);GO:0006612(protein targeting to membrane);GO:0043069(negative regulation of programmed cell death);GO:0042742(defense response to bacterium);GO:0005886(plasma membrane);GO:0005774(vacuolar membrane);GO:0005388(calcium-transporting ATPase activ…	autoinhibited Ca2+-ATPase 11 ;; autoinhibited Ca2+-ATPase 11 (ACA11); FUNCTIONS IN: calcium-transporting ATPase activity, calmodulin binding; INVOLVED IN: defense response to bacterium, negative regulation of programmed cell death, anion homeostasis; LOCATED IN: plant-type vacuole membrane, chloroplast, plasma membrane, vacuole; EXPRESSED IN: 26 plant structures; EXPRESSED DURING: 15 growth stage…
AT3G57460	MSTRG.12974.1;MSTRG.12974.2;MSTRG.12974.3;AT3G57460.1;MSTRG.12974.5	4.16349	0.00525544	up	NA	NA
CPK32	MSTRG.12980.1;AT3G57530.1	3.28326	0.00216467	up	GO:0050832(defense response to fungus);GO:0035556(intracellular signal transduction);GO:0009611(response to wounding);GO:0030968(endoplasmic reticulum unfolded protein response);GO:0005515(protein binding);GO:0009738(abscisic acid-activated signaling pathway);GO:0016301(kinase activity);GO:0000165(MAPK cascade);GO:0009867(jasmonic acid mediated signaling pathway);GO:0007165(signal transduction);G…	calcium-dependent protein kinase 32 ;; calcium-dependent protein kinase 32 (CPK32); FUNCTIONS IN: protein binding, calcium-dependent protein kinase C activity, calmodulin-dependent protein kinase activity, kinase activity; INVOLVED IN: response to salt stress, protein amino acid phosphorylation, N-terminal protein myristoylation, abscisic acid mediated signaling pathway; LOCATED IN: nucleus, plas…
AGK2	MSTRG.12982.2;MSTRG.12982.1;MSTRG.12982.3;AT3G57550.1;AT3G57550.2	2.77154	0.00139891	up	GO:0009117(nucleotide metabolic process);GO:0010200(response to chitin);GO:0030968(endoplasmic reticulum unfolded protein response);GO:0005737(cytoplasm);GO:0050832(defense response to fungus);GO:0004385(guanylate kinase activity)	guanylate kinase ;; guanylate kinase (AGK2); CONTAINS InterPro DOMAIN/s: Guanylate kinase (InterPro:IPR008144), Guanylate kinase/L-type calcium channel (InterPro:IPR008145), Guanylate kinase, conserved site (InterPro:IPR020590), Guanylate kinase, sub-group (InterPro:IPR017665); BEST Arabidopsis thaliana protein match is: guanylate kinase 1 (TAIR:AT2G41880.1); Has 35333 Blast hits to 34131 protein…
AT3G58490	MSTRG.13045.1;AT3G58490.1;AT3G58490.2;MSTRG.13045.4	2.50997	0.00193319	up	NA	NA
AT3G59310	MSTRG.13112.2;MSTRG.13112.1;AT3G59310.2;AT3G59310.1	2.73825	0.00861763	up	GO:0003674(molecular_function)	Eukaryotic protein of unknown function (DUF914) ;; Eukaryotic protein of unknown function (DUF914); CONTAINS InterPro DOMAIN/s: Protein of unknown function DUF914, eukaryotic (InterPro:IPR009262); BEST Arabidopsis thaliana protein match is: Eukaryotic protein of unknown function (DUF914) (TAIR:AT3G59340.1); Has 35333 Blast hits to 34131 proteins in 2444 species: Archae - 798; Bacteria - 22429; Me…
AT3G60420	AT3G60420.1;AT3G60420.2	15.1003	0.0112779	up	GO:0009863(salicylic acid mediated signaling pathway);GO:0009627(systemic acquired resistance);GO:0009697(salicylic acid biosynthetic process);GO:0002237(response to molecule of bacterial origin);GO:0031348(negative regulation of defense response);GO:0005575(cellular_component);GO:0045087(innate immune response)	Phosphoglycerate mutase family protein ;; Phosphoglycerate mutase family protein; LOCATED IN: cellular_component unknown; EXPRESSED IN: 17 plant structures; EXPRESSED DURING: 10 growth stages; CONTAINS InterPro DOMAIN/s: Histidine phosphatase superfamily, clade-1 (InterPro:IPR013078), PRIB5 (InterPro:IPR012398); BEST Arabidopsis thaliana protein match is: Phosphoglycerate mutase family protein (T…
AT3G59350	AT3G59350.2;AT3G59350.1	4.58661	8.09003e-05	up	GO:0005886(plasma membrane);GO:0016301(kinase activity);GO:0005634(nucleus);GO:0019901(protein kinase binding);GO:0010200(response to chitin)	Protein kinase superfamily protein ;; Protein kinase superfamily protein; FUNCTIONS IN: protein tyrosine kinase activity, protein kinase activity, kinase activity, ATP binding; INVOLVED IN: protein amino acid phosphorylation; LOCATED IN: plasma membrane; EXPRESSED IN: 24 plant structures; EXPRESSED DURING: 15 growth stages; CONTAINS InterPro DOMAIN/s: Protein kinase, ATP binding site (InterPro:IP…
AT3G59660	MSTRG.13187.1;AT3G59660.1;MSTRG.13187.3;MSTRG.13187.4;MSTRG.13187.5;MSTRG.13187.6;MSTRG.13187.7;MSTRG.13187.8	2.31626	0.00162648	up	NA	NA
AT1G02640	AT1G02640.1	4.60447	0.000711365	up	GO:0005576(extracellular region);GO:0009505(plant-type cell wall);GO:0004553(hydrolase activity, hydrolyzing O-glycosyl compounds);GO:0046685(response to arsenic-containing substance)	beta-xylosidase 2 ;; beta-xylosidase 2 (BXL2); FUNCTIONS IN: hydrolase activity, hydrolyzing O-glycosyl compounds; INVOLVED IN: carbohydrate metabolic process; LOCATED IN: plant-type cell wall; EXPRESSED IN: 23 plant structures; EXPRESSED DURING: 13 growth stages; CONTAINS InterPro DOMAIN/s: Glycoside hydrolase, family 3, N-terminal (InterPro:IPR001764), Glycoside hydrolase, family 3, C-terminal …
AT3G61980	AT3G61980.1	2.1922	0.00867011	up	GO:0031225(anchored component of membrane);GO:0004867(serine-type endopeptidase inhibitor activity);GO:0010200(response to chitin);GO:0005886(plasma membrane)	serine protease inhibitor, Kazal-type family protein ;; serine protease inhibitor, Kazal-type family protein; FUNCTIONS IN: serine-type endopeptidase inhibitor activity; INVOLVED IN: biological_process unknown; LOCATED IN: plasma membrane, anchored to membrane; EXPRESSED IN: 24 plant structures; EXPRESSED DURING: 15 growth stages; CONTAINS InterPro DOMAIN/s: Proteinase inhibitor I1, Kazal (InterP…
PGP21	MSTRG.13376.1;AT3G62150.1	3.94777	0.000156705	up	GO:0010328(auxin influx transmembrane transporter activity);GO:0005886(plasma membrane);GO:0005774(vacuolar membrane);GO:0042626(ATPase activity, coupled to transmembrane movement of substances);GO:0060919(auxin influx);GO:0010315(auxin efflux);GO:0010329(auxin efflux transmembrane transporter activity)	P-glycoprotein 21 ;; P-glycoprotein 21 (PGP21); FUNCTIONS IN: ATPase activity, coupled to transmembrane movement of substances; INVOLVED IN: transport, transmembrane transport; LOCATED IN: plasma membrane; EXPRESSED IN: 14 plant structures; EXPRESSED DURING: 8 growth stages; CONTAINS InterPro DOMAIN/s: ATPase, AAA+ type, core (InterPro:IPR003593), ABC transporter-like (InterPro:IPR003439), ABC tr…
AT3G62570	AT3G62570.1	2.11989	0.0108306	up	GO:0006457(protein folding);GO:0005773(vacuole);GO:0005737(cytoplasm)	Tetratricopeptide repeat (TPR)-like superfamily protein ;; Tetratricopeptide repeat (TPR)-like superfamily protein; FUNCTIONS IN: heat shock protein binding, binding; INVOLVED IN: protein folding; LOCATED IN: vacuole; CONTAINS InterPro DOMAIN/s: Tetratricopeptide TPR-1 (InterPro:IPR001440), Tetratricopeptide-like helical (InterPro:IPR011990), Heat shock protein DnaJ, N-terminal (InterPro:IPR00162…
AT3G62680	AT3G62680.1	7.12072	0.000551231	up	GO:0072732(cellular response to calcium ion starvation);GO:0048869(cellular developmental process);GO:0048767(root hair elongation);GO:0071369(cellular response to ethylene stimulus);GO:0048765(root hair cell differentiation);GO:0048527(lateral root development);GO:0010054(trichoblast differentiation);GO:0009506(plasmodesma);GO:0048364(root development);GO:0071365(cellular response to auxin stimu…	proline-rich protein 3 ;; proline-rich protein 3 (PRP3); CONTAINS InterPro DOMAIN/s: Pollen Ole e 1 allergen/extensin (InterPro:IPR006041); BEST Arabidopsis thaliana protein match is: proline-rich protein 1 (TAIR:AT1G54970.1); Has 50468 Blast hits to 23098 proteins in 1486 species: Archae - 263; Bacteria - 8049; Metazoa - 18736; Fungi - 5929; Plants - 9093; Viruses - 1757; Other Eukaryotes - 6641…
AT3G62820	AT3G62820.1	25.971	0.000384566	up	GO:0046910(pectinesterase inhibitor activity)	Plant invertase/pectin methylesterase inhibitor superfamily protein ;; Plant invertase/pectin methylesterase inhibitor superfamily protein; FUNCTIONS IN: enzyme inhibitor activity, pectinesterase inhibitor activity, pectinesterase activity; INVOLVED IN: biological_process unknown; LOCATED IN: endomembrane system; EXPRESSED IN: 22 plant structures; EXPRESSED DURING: 13 growth stages; CONTAINS Inte…
AT3G63200	MSTRG.13464.1;AT3G63200.1	4.93308	0.01156	up	GO:0010075(regulation of meristem growth);GO:0005576(extracellular region);GO:0045735(nutrient reservoir activity)	PATATIN-like protein 9 ;; PATATIN-like protein 9 (PLP9); FUNCTIONS IN: nutrient reservoir activity; INVOLVED IN: metabolic process, lipid metabolic process; LOCATED IN: cellular_component unknown; EXPRESSED IN: 18 plant structures; EXPRESSED DURING: 13 growth stages; CONTAINS InterPro DOMAIN/s: Acyl transferase/acyl hydrolase/lysophospholipase (InterPro:IPR016035), Patatin (InterPro:IPR002641); B…
APG1	AT3G63410.1	2.6065	0.0230993	up	GO:0009941(chloroplast envelope);GO:0009507(chloroplast);GO:0010236(plastoquinone biosynthetic process);GO:0006655(phosphatidylglycerol biosynthetic process);GO:0019288(isopentenyl diphosphate biosynthetic process, methylerythritol 4-phosphate pathway);GO:0009706(chloroplast inner membrane);GO:0008757(S-adenosylmethionine-dependent methyltransferase activity);GO:0010189(vitamin E biosynthetic pro…	S-adenosyl-L-methionine-dependent methyltransferases superfamily protein ;; ALBINO OR PALE GREEN MUTANT 1 (APG1); FUNCTIONS IN: S-adenosylmethionine-dependent methyltransferase activity, methyltransferase activity, 2-methyl-6-phytyl-1,4-benzoquinone methyltransferase activity; INVOLVED IN: plastoquinone biosynthetic process, vitamin E biosynthetic process; LOCATED IN: chloroplast, chloroplast inn…
AT4G00300	AT4G00300.1;AT4G00300.2	4.0034	0.00018011	up	GO:0016757(transferase activity, transferring glycosyl groups);GO:0008150(biological_process);GO:0005783(endoplasmic reticulum);GO:0005634(nucleus);GO:0005576(extracellular region)	fringe-related protein ;; fringe-related protein; FUNCTIONS IN: transferase activity, transferring glycosyl groups; INVOLVED IN: biological_process unknown; LOCATED IN: endomembrane system; EXPRESSED IN: 24 plant structures; EXPRESSED DURING: 15 growth stages; CONTAINS InterPro DOMAIN/s: Malectin/receptor-like protein kinase (InterPro:IPR021720); BEST Arabidopsis thaliana protein match is: Protei…
AT1G15670	AT1G15670.1	2.23055	0.00705963	up	GO:2000762(regulation of phenylpropanoid metabolic process);GO:0080037(negative regulation of cytokinin-activated signaling pathway);GO:0005634(nucleus);GO:0005829(cytosol);GO:0003674(molecular_function)	Galactose oxidase/kelch repeat superfamily protein ;; Galactose oxidase/kelch repeat superfamily protein; CONTAINS InterPro DOMAIN/s: Galactose oxidase/kelch, beta-propeller (InterPro:IPR011043), Kelch repeat type 1 (InterPro:IPR006652), Kelch related (InterPro:IPR013089), Kelch-type beta propeller (InterPro:IPR015915); BEST Arabidopsis thaliana protein match is: Galactose oxidase/kelch repeat su…
AT4G00850	AT4G00850.1	2.58672	0.0174799	up	GO:0003713(transcription coactivator activity);GO:0005634(nucleus);GO:0008283(cell proliferation);GO:0005515(protein binding);GO:0048366(leaf development)	GRF1-interacting factor 3 ;; GRF1-interacting factor 3 (GIF3); CONTAINS InterPro DOMAIN/s: SSXT (InterPro:IPR007726); BEST Arabidopsis thaliana protein match is: GRF1-interacting factor 2 (TAIR:AT1G01160.1); Has 414 Blast hits to 414 proteins in 93 species: Archae - 0; Bacteria - 2; Metazoa - 279; Fungi - 27; Plants - 81; Viruses - 0; Other Eukaryotes - 25 (source: NCBI BLink).
AT4G00970	MSTRG.13580.1;MSTRG.13580.2;MSTRG.13580.3;AT4G00970.1	2.98486	0.00662723	up	GO:0009507(chloroplast);GO:0004672(protein kinase activity)	cysteine-rich RLK (RECEPTOR-like protein kinase) 41 ;; cysteine-rich RLK (RECEPTOR-like protein kinase) 41 (CRK41); FUNCTIONS IN: protein serine/threonine kinase activity, protein kinase activity, ATP binding; INVOLVED IN: protein amino acid phosphorylation; LOCATED IN: endomembrane system; EXPRESSED IN: 12 plant structures; EXPRESSED DURING: 9 growth stages; CONTAINS InterPro DOMAIN/s: Protein k…
CNGC13	MSTRG.13585.2;MSTRG.13585.1;AT4G01010.1	13.9646	7.17596e-05	up	GO:0006612(protein targeting to membrane);GO:0009693(ethylene biosynthetic process);GO:0050832(defense response to fungus);GO:0009697(salicylic acid biosynthetic process);GO:0045087(innate immune response);GO:0005886(plasma membrane);GO:0005216(ion channel activity);GO:0010363(regulation of plant-type hypersensitive response);GO:0005516(calmodulin binding);GO:0009863(salicylic acid mediated signa…	cyclic nucleotide-gated channel 13 ;; cyclic nucleotide-gated channel 13 (CNGC13); FUNCTIONS IN: ion channel activity, cyclic nucleotide binding, calmodulin binding; INVOLVED IN: ion transport, transmembrane transport; LOCATED IN: membrane; EXPRESSED IN: 13 plant structures; EXPRESSED DURING: 9 growth stages; CONTAINS InterPro DOMAIN/s: Cyclic nucleotide-binding (InterPro:IPR000595), Ion transpor…
AT4G01750	AT4G01750.1	6.23817	0.00119072	up	GO:0010306(rhamnogalacturonan II biosynthetic process);GO:0035252(UDP-xylosyltransferase activity);GO:0005794(Golgi apparatus);GO:0009507(chloroplast)	rhamnogalacturonan xylosyltransferase 2 ;; rhamnogalacturonan xylosyltransferase 2 (RGXT2); CONTAINS InterPro DOMAIN/s: Reticulon (InterPro:IPR003388), Nucleotide-diphospho-sugar transferase, predicted (InterPro:IPR005069); BEST Arabidopsis thaliana protein match is: rhamnogalacturonan xylosyltransferase 1 (TAIR:AT4G01770.1); Has 310 Blast hits to 306 proteins in 29 species: Archae - 0; Bacteria …
AT1G15800	MSTRG.1367.1;AT1G15800.1;MSTRG.1367.3	2.18805	0.00415264	up	NA	NA
GPAT3	AT4G01950.1	2.66713	0.000438944	up	GO:0006655(phosphatidylglycerol biosynthetic process);GO:0008152(metabolic process);GO:0005739(mitochondrion);GO:0016746(transferase activity, transferring acyl groups)	glycerol-3-phosphate acyltransferase 3 ;; glycerol-3-phosphate acyltransferase 3 (GPAT3); FUNCTIONS IN: acyltransferase activity; INVOLVED IN: metabolic process; EXPRESSED IN: 14 plant structures; EXPRESSED DURING: 9 growth stages; CONTAINS InterPro DOMAIN/s: Phospholipid/glycerol acyltransferase (InterPro:IPR002123); BEST Arabidopsis thaliana protein match is: glycerol-3-phosphate acyltransferas…
SYP42	MSTRG.13703.1;AT4G02195.1	2.3412	0.0047193	up	GO:0005802(trans-Golgi network);GO:0030140(trans-Golgi network transport vesicle);GO:0010200(response to chitin);GO:0006623(protein targeting to vacuole);GO:0009306(protein secretion);GO:0006886(intracellular protein transport);GO:0006891(intra-Golgi vesicle-mediated transport);GO:0005484(SNAP receptor activity);GO:0007030(Golgi organization);GO:0007034(vacuolar transport);GO:1900150(regulation o…	syntaxin of plants 42 ;; syntaxin of plants 42 (SYP42); CONTAINS InterPro DOMAIN/s: Target SNARE coiled-coil domain (InterPro:IPR000727), Syntaxin/epimorphin, conserved site (InterPro:IPR006012), t-SNARE (InterPro:IPR010989), Syntaxin, N-terminal (InterPro:IPR006011); BEST Arabidopsis thaliana protein match is: syntaxin of plants 41 (TAIR:AT5G26980.2); Has 2124 Blast hits to 2113 proteins in 267 …
AT4G02200	AT4G02200.1;AT4G02200.2;AT4G02200.3	3.33534	0.00633512	up	GO:0005634(nucleus);GO:0009414(response to water deprivation)	Drought-responsive family protein ;; Drought-responsive family protein; INVOLVED IN: response to water deprivation; EXPRESSED IN: 23 plant structures; EXPRESSED DURING: 13 growth stages; CONTAINS InterPro DOMAIN/s: Drought induced 19/ RING finger protein 114 (InterPro:IPR008598); BEST Arabidopsis thaliana protein match is: Drought-responsive family protein (TAIR:AT1G02750.1); Has 234 Blast hits t…
ATPMEPCRB	AT4G02330.1	3.76697	7.94822e-05	up	GO:0009620(response to fungus);GO:0005576(extracellular region);GO:0009409(response to cold);GO:0030599(pectinesterase activity);GO:0009741(response to brassinosteroid);GO:0015824(proline transport)	Plant invertase/pectin methylesterase inhibitor superfamily ;; ATPMEPCRB; FUNCTIONS IN: pectinesterase activity; INVOLVED IN: response to salt stress; LOCATED IN: endomembrane system, cell wall; EXPRESSED IN: 20 plant structures; EXPRESSED DURING: 13 growth stages; CONTAINS InterPro DOMAIN/s: Pectinesterase, active site (InterPro:IPR018040), Pectin lyase fold/virulence factor (InterPro:IPR011050)…
GSTF2	AT4G02520.1	3.56497	0.000882426	up	GO:0046686(response to cadmium ion);GO:0005886(plasma membrane);GO:0004364(glutathione transferase activity);GO:0010043(response to zinc ion);GO:0009570(chloroplast stroma);GO:0050832(defense response to fungus);GO:0009651(response to salt stress);GO:0009407(toxin catabolic process);GO:0009409(response to cold);GO:0005773(vacuole);GO:0043231(intracellular membrane-bounded organelle);GO:2001227(qu…	glutathione S-transferase PHI 2 ;; glutathione S-transferase PHI 2 (GSTF2); FUNCTIONS IN: glutathione transferase activity, glutathione binding; INVOLVED IN: in 6 processes; LOCATED IN: in 7 components; EXPRESSED IN: phloem, cotyledon, root, cultured cell, leaf; EXPRESSED DURING: seedling growth; CONTAINS InterPro DOMAIN/s: Thioredoxin fold (InterPro:IPR012335), Glutathione S-transferase, C-termi…
AT4G03110	AT4G03110.1;AT4G03110.2;MSTRG.13788.3	2.01476	0.00491879	up	NA	NA
AT4G03460	AT4G03460.1;MSTRG.13822.3;MSTRG.13822.2;MSTRG.13822.4	2.50564	0.026159	up	NA	NA
AT4G04540	MSTRG.13861.1;AT4G04540.1	2.79573	0.0126293	up	GO:0016301(kinase activity);GO:0005576(extracellular region)	cysteine-rich RLK (RECEPTOR-like protein kinase) 39 ;; cysteine-rich RLK (RECEPTOR-like protein kinase) 39 (CRK39); FUNCTIONS IN: kinase activity; INVOLVED IN: protein amino acid phosphorylation; LOCATED IN: endomembrane system; CONTAINS InterPro DOMAIN/s: Protein kinase, ATP binding site (InterPro:IPR017441), Protein kinase, catalytic domain (InterPro:IPR000719), Protein of unknown function DUF2…
AT1G16110	MSTRG.1396.1;MSTRG.1396.2;AT1G16110.1	2.98928	0.00343488	up	GO:0006468(protein phosphorylation);GO:0016301(kinase activity);GO:0005576(extracellular region)	wall associated kinase-like 6 ;; wall associated kinase-like 6 (WAKL6); FUNCTIONS IN: kinase activity; INVOLVED IN: protein amino acid phosphorylation; LOCATED IN: endomembrane system, integral to membrane; CONTAINS InterPro DOMAIN/s: Wall-associated kinase (InterPro:IPR013695), Protein kinase, catalytic domain (InterPro:IPR000719), Serine/threonine-protein kinase domain (InterPro:IPR002290), Tyr…
AT1G16130	AT1G16130.1	8.32924	0.00123412	up	GO:0016301(kinase activity);GO:0006468(protein phosphorylation);GO:0046777(protein autophosphorylation);GO:0004674(protein serine/threonine kinase activity);GO:0050832(defense response to fungus);GO:0010200(response to chitin)	wall associated kinase-like 2 ;; wall associated kinase-like 2 (WAKL2); FUNCTIONS IN: kinase activity; INVOLVED IN: protein amino acid phosphorylation; LOCATED IN: integral to membrane; EXPRESSED IN: stem, cotyledon, leaf whorl, leaf; EXPRESSED DURING: LP.06 six leaves visible, LP.04 four leaves visible, LP.10 ten leaves visible, LP.08 eight leaves visible, LP.12 twelve leaves visible; CONTAINS I…
MEKK1	AT4G08500.1;MSTRG.13995.1;MSTRG.13995.3	2.88536	0.00416682	up	NA	NA
AT4G08850	MSTRG.14010.1;AT4G08850.1;AT4G08850.2	4.39533	0.00219093	up	GO:0006468(protein phosphorylation);GO:0005634(nucleus);GO:0009627(systemic acquired resistance);GO:0005886(plasma membrane);GO:0016020(membrane);GO:0016301(kinase activity);GO:0006995(cellular response to nitrogen starvation);GO:0009506(plasmodesma);GO:0006857(oligopeptide transport);GO:0031347(regulation of defense response)	Leucine-rich repeat receptor-like protein kinase family protein ;; Leucine-rich repeat receptor-like protein kinase family protein; FUNCTIONS IN: kinase activity; INVOLVED IN: protein amino acid phosphorylation; LOCATED IN: plasma membrane, membrane; EXPRESSED IN: 23 plant structures; EXPRESSED DURING: 13 growth stages; CONTAINS InterPro DOMAIN/s: Protein kinase, ATP binding site (InterPro:IPR017…
CPK4	AT4G09570.1	2.53454	0.00440851	up	GO:0030968(endoplasmic reticulum unfolded protein response);GO:0009789(positive regulation of abscisic acid-activated signaling pathway);GO:0006468(protein phosphorylation);GO:0009863(salicylic acid mediated signaling pathway);GO:0005515(protein binding);GO:0004672(protein kinase activity);GO:0004683(calmodulin-dependent protein kinase activity);GO:0009697(salicylic acid biosynthetic process);GO:…	calcium-dependent protein kinase 4 ;; calcium-dependent protein kinase 4 (CPK4); CONTAINS InterPro DOMAIN/s: Protein kinase, ATP binding site (InterPro:IPR017441), EF-Hand 1, calcium-binding site (InterPro:IPR018247), Serine/threonine-protein kinase domain (InterPro:IPR002290), Calcium-binding EF-hand (InterPro:IPR002048), EF-hand-like domain (InterPro:IPR011992), EF-hand (InterPro:IPR018248), Se…
AT4G11000	MSTRG.14155.1	2.63699	0.0291419	up	NA	NA
AT4G11170	MSTRG.14171.1;AT4G11170.1	2.01017	0.0282906	up	GO:0005737(cytoplasm);GO:0010193(response to ozone);GO:0006952(defense response);GO:0005739(mitochondrion)	Disease resistance protein (TIR-NBS-LRR class) family ;; Disease resistance protein (TIR-NBS-LRR class) family; FUNCTIONS IN: transmembrane receptor activity, nucleoside-triphosphatase activity, nucleotide binding, ATP binding; INVOLVED IN: defense response, response to ozone; LOCATED IN: mitochondrion; EXPRESSED IN: stem, root, stamen; EXPRESSED DURING: 4 anthesis; CONTAINS InterPro DOMAIN/s: AT…
MPK5	AT4G11330.1	2.82498	0.012009	up	GO:0004707(MAP kinase activity);GO:0009862(systemic acquired resistance, salicylic acid mediated signaling pathway);GO:0006355(regulation of transcription, DNA-templated);GO:0031348(negative regulation of defense response);GO:0000165(MAPK cascade);GO:0006612(protein targeting to membrane);GO:0016301(kinase activity);GO:0035304(regulation of protein dephosphorylation);GO:0009617(response to bacter…	MAP kinase 5 ;; MAP kinase 5 (MPK5); CONTAINS InterPro DOMAIN/s: Protein kinase, ATP binding site (InterPro:IPR017441), JNK MAP kinase (InterPro:IPR008351), Serine/threonine-protein kinase domain (InterPro:IPR002290), Serine/threonine-protein kinase-like domain (InterPro:IPR017442), Protein kinase-like domain (InterPro:IPR011009), Serine/threonine-protein kinase, active site (InterPro:IPR008271),…
PLDGAMMA1	AT4G11840.1;MSTRG.14220.1;MSTRG.14220.3;MSTRG.14220.4;MSTRG.14220.5;MSTRG.14220.6;AT4G11845.1;AT4G11850.1	5.09139	6.81197e-05	up	GO:0006643(membrane lipid metabolic process);GO:0005546(phosphatidylinositol-4,5-bisphosphate binding);GO:0009793(embryo development ending in seed dormancy);GO:0004630(phospholipase D activity);GO:0005515(protein binding);GO:0010044(response to aluminum ion);GO:0005886(plasma membrane);GO:0006979(response to oxidative stress);GO:0009816(defense response to bacterium, incompatible interaction)	phospholipase D gamma 1 ;; phospholipase D gamma 1 (PLDGAMMA1); FUNCTIONS IN: phospholipase D activity, protein binding, phosphatidylinositol-4,5-bisphosphate binding; INVOLVED IN: defense response to bacterium, incompatible interaction, embryo development ending in seed dormancy; LOCATED IN: plasma membrane; EXPRESSED IN: 20 plant structures; EXPRESSED DURING: 12 growth stages; CONTAINS InterPro…
AT4G11890	AT4G11890.2;AT4G11890.4;MSTRG.14221.3;AT4G11890.3;AT4G11890.1	4.30715	0.0380714	up	GO:0009627(systemic acquired resistance);GO:0009409(response to cold);GO:0010310(regulation of hydrogen peroxide metabolic process);GO:0031348(negative regulation of defense response);GO:0009697(salicylic acid biosynthetic process);GO:0045088(regulation of innate immune response);GO:0042742(defense response to bacterium);GO:0009595(detection of biotic stimulus);GO:0002237(response to molecule of …	Protein kinase superfamily protein ;; Protein kinase superfamily protein; FUNCTIONS IN: protein serine/threonine kinase activity, protein kinase activity, kinase activity, ATP binding; INVOLVED IN: protein amino acid phosphorylation; LOCATED IN: endomembrane system; EXPRESSED IN: 22 plant structures; EXPRESSED DURING: 11 growth stages; CONTAINS InterPro DOMAIN/s: Protein kinase, catalytic domain …
AT4G12120	MSTRG.14245.1;AT4G12120.1	2.39816	0.0219324	up	GO:0005634(nucleus);GO:0008565(protein transporter activity);GO:0052542(defense response by callose deposition);GO:0005886(plasma membrane);GO:0009306(protein secretion)	Sec1/munc18-like (SM) proteins superfamily ;; SEC1B; FUNCTIONS IN: protein transporter activity; INVOLVED IN: protein secretion, vesicle-mediated transport, vesicle docking involved in exocytosis; LOCATED IN: plasma membrane; EXPRESSED IN: 25 plant structures; EXPRESSED DURING: 15 growth stages; CONTAINS InterPro DOMAIN/s: Sec1-like protein (InterPro:IPR001619); BEST Arabidopsis thaliana protein …
AT1G16510	AT1G16510.1	2.16633	0.0102898	up	GO:0009733(response to auxin);GO:0090057(root radial pattern formation);GO:0005737(cytoplasm);GO:0060918(auxin transport);GO:0003674(molecular_function);GO:0009958(positive gravitropism);GO:0016049(cell growth)	SAUR-like auxin-responsive protein family ;; SAUR-like auxin-responsive protein family ; CONTAINS InterPro DOMAIN/s: Auxin responsive SAUR protein (InterPro:IPR003676); BEST Arabidopsis thaliana protein match is: SAUR-like auxin-responsive protein family (TAIR:AT3G12830.1); Has 1122 Blast hits to 1120 proteins in 25 species: Archae - 0; Bacteria - 0; Metazoa - 0; Fungi - 0; Plants - 1121; Viruses…
AT4G12480	AT4G12480.1;MSTRG.14266.2	102.058	0.00151772	up	NA	NA
AT4G12720	MSTRG.14292.1;AT4G12720.4;AT4G12720.2;AT4G12720.1;AT4G12720.3	12.0637	0.000965902	up	GO:0005634(nucleus);GO:0009814(defense response, incompatible interaction);GO:0009651(response to salt stress);GO:0080041(ADP-ribose pyrophosphohydrolase activity);GO:0045087(innate immune response);GO:0070212(protein poly-ADP-ribosylation);GO:0009862(systemic acquired resistance, salicylic acid mediated signaling pathway);GO:0047631(ADP-ribose diphosphatase activity);GO:0009409(response to cold)…	MutT/nudix family protein ;; NUDT7; CONTAINS InterPro DOMAIN/s: NUDIX hydrolase domain-like (InterPro:IPR015797), Nudix hydrolase 6-like (InterPro:IPR003293), NUDIX hydrolase domain (InterPro:IPR000086); BEST Arabidopsis thaliana protein match is: nudix hydrolase homolog 6 (TAIR:AT2G04450.1).
AT4G14365	AT4G14365.1	16.1278	0.00410045	up	GO:0006612(protein targeting to membrane);GO:0009867(jasmonic acid mediated signaling pathway);GO:0030968(endoplasmic reticulum unfolded protein response);GO:0010363(regulation of plant-type hypersensitive response);GO:0042742(defense response to bacterium);GO:0000165(MAPK cascade);GO:0009646(response to absence of light);GO:0002679(respiratory burst involved in defense response);GO:0010310(regul…	XB3 ortholog 4 in Arabidopsis thaliana ;; XB3 ortholog 4 in Arabidopsis thaliana (XBAT34); FUNCTIONS IN: zinc ion binding; EXPRESSED IN: 22 plant structures; EXPRESSED DURING: 13 growth stages; CONTAINS InterPro DOMAIN/s: Zinc finger, RING-type (InterPro:IPR001841), Ankyrin repeat-containing domain (InterPro:IPR020683), Ankyrin repeat (InterPro:IPR002110); BEST Arabidopsis thaliana protein match …
AT4G14370	MSTRG.14450.1;MSTRG.14450.3	5.4442	0.0292585	up	NA	NA
AT4G14450	AT4G14450.1	19.9419	0.00175319	up	NA	NA
APS3	AT4G14680.1	4.52299	0.0085407	up	GO:0009970(cellular response to sulfate starvation);GO:0009507(chloroplast);GO:0000103(sulfate assimilation);GO:0004781(sulfate adenylyltransferase (ATP) activity);GO:0070206(protein trimerization);GO:0016126(sterol biosynthetic process)	Pseudouridine synthase/archaeosine transglycosylase-like family protein ;; APS3; CONTAINS InterPro DOMAIN/s: Rossmann-like alpha/beta/alpha sandwich fold (InterPro:IPR014729), Pseudouridine synthase/archaeosine transglycosylase-like (InterPro:IPR015947), Sulphate adenylyltransferase (InterPro:IPR002650); BEST Arabidopsis thaliana protein match is: ATP sulfurylase 1 (TAIR:AT3G22890.1); Has 2059 Bl…
AT4G15150	MSTRG.14530.1;AT4G15150.1	2.67496	0.00902425	up	GO:0008150(biological_process);GO:0003674(molecular_function);GO:0005575(cellular_component)	glycine-rich protein ;; glycine-rich protein; Has 7282 Blast hits to 3119 proteins in 353 species: Archae - 2; Bacteria - 3076; Metazoa - 1881; Fungi - 207; Plants - 1473; Viruses - 174; Other Eukaryotes - 469 (source: NCBI BLink).
AT4G15233	MSTRG.14540.1;MSTRG.14540.3;MSTRG.14540.4;MSTRG.14540.5;AT4G15233.2	5.59447	0.00482424	up	GO:0005634(nucleus)	ABC-2 and Plant PDR ABC-type transporter family protein ;; ABC-2 and Plant PDR ABC-type transporter family protein; FUNCTIONS IN: nucleoside-triphosphatase activity, ATPase activity, nucleotide binding, ATP binding; INVOLVED IN: biological_process unknown; LOCATED IN: membrane; CONTAINS InterPro DOMAIN/s: ATPase, AAA+ type, core (InterPro:IPR003593), ABC transporter-like (InterPro:IPR003439), Pla…
AT4G15236	MSTRG.14541.1;AT4G15236.1	2.14301	0.0384656	up	GO:0005634(nucleus)	ABC-2 and Plant PDR ABC-type transporter family protein ;; ABC-2 and Plant PDR ABC-type transporter family protein; FUNCTIONS IN: nucleoside-triphosphatase activity, ATPase activity, nucleotide binding, ATP binding; LOCATED IN: membrane; CONTAINS InterPro DOMAIN/s: ATPase, AAA+ type, core (InterPro:IPR003593), ABC transporter-like (InterPro:IPR003439), Plant PDR ABC transporter associated (InterP…
PPDK	MSTRG.14572.1;AT4G15530.2;AT4G15530.5;AT4G15530.4;AT4G15530.1	2.15158	0.00827942	up	GO:0009507(chloroplast);GO:0050242(pyruvate, phosphate dikinase activity);GO:0009570(chloroplast stroma);GO:0005829(cytosol);GO:0016310(phosphorylation);GO:0005634(nucleus);GO:0016301(kinase activity)	pyruvate orthophosphate dikinase ;; pyruvate orthophosphate dikinase (PPDK); FUNCTIONS IN: kinase activity, pyruvate, phosphate dikinase activity; INVOLVED IN: phosphorylation, response to absence of light; LOCATED IN: cytosol, nucleus, chloroplast; EXPRESSED IN: 22 plant structures; EXPRESSED DURING: 11 growth stages; CONTAINS InterPro DOMAIN/s: Pyruvate phosphate dikinase, PEP/pyruvate-binding …
AT4G16580	MSTRG.14671.1;AT4G16580.1;MSTRG.14671.3	5.99485	0.00109673	up	NA	NA
AT4G17070	AT4G17070.1;MSTRG.14708.2	3.77715	0.012529	up	NA	NA
AT4G17230	MSTRG.14735.1;MSTRG.14735.2;AT4G17230.1	3.36668	0.0181177	up	GO:0006612(protein targeting to membrane);GO:0009863(salicylic acid mediated signaling pathway);GO:0006355(regulation of transcription, DNA-templated);GO:0002679(respiratory burst involved in defense response);GO:0010200(response to chitin);GO:0010363(regulation of plant-type hypersensitive response);GO:0009873(ethylene-activated signaling pathway);GO:0009867(jasmonic acid mediated signaling path…	SCARECROW-like 13 ;; SCARECROW-like 13 (SCL13); CONTAINS InterPro DOMAIN/s: Transcription factor GRAS (InterPro:IPR005202); BEST Arabidopsis thaliana protein match is: scarecrow-like 5 (TAIR:AT1G50600.1); Has 2512 Blast hits to 2467 proteins in 302 species: Archae - 0; Bacteria - 4; Metazoa - 0; Fungi - 0; Plants - 2508; Viruses - 0; Other Eukaryotes - 0 (source: NCBI BLink).
AT4G17900	MSTRG.14798.1;AT4G17900.1;AT4G17900.2	2.2019	0.0332415	up	GO:0005739(mitochondrion);GO:0008150(biological_process)	PLATZ transcription factor family protein ;; PLATZ transcription factor family protein; FUNCTIONS IN: binding; INVOLVED IN: biological_process unknown; CONTAINS InterPro DOMAIN/s: Protein of unknown function DUF597 (InterPro:IPR006734); BEST Arabidopsis thaliana protein match is: PLATZ transcription factor family protein (TAIR:AT1G32700.1); Has 399 Blast hits to 399 proteins in 26 species: Archae…
AT4G18250	MSTRG.14827.1;MSTRG.14827.2;AT4G18250.1	10.2359	0.000189886	up	GO:0004675(transmembrane receptor protein serine/threonine kinase activity);GO:0016301(kinase activity)	receptor serine/threonine kinase, putative ;; receptor serine/threonine kinase, putative; FUNCTIONS IN: transmembrane receptor protein serine/threonine kinase activity, kinase activity; INVOLVED IN: protein amino acid phosphorylation; EXPRESSED IN: 8 plant structures; EXPRESSED DURING: LP.06 six leaves visible, LP.04 four leaves visible, LP.10 ten leaves visible, LP.02 two leaves visible, LP.08 e…
AT4G18540	MSTRG.14854.1;AT4G18540.1	2.65939	0.00192183	up	NA	NA
AT4G18950	AT4G18950.1	4.98317	0.00842035	up	GO:0009414(response to water deprivation);GO:0006468(protein phosphorylation);GO:0009867(jasmonic acid mediated signaling pathway);GO:0009863(salicylic acid mediated signaling pathway);GO:0009733(response to auxin);GO:0006612(protein targeting to membrane);GO:0009738(abscisic acid-activated signaling pathway);GO:0009723(response to ethylene);GO:0004712(protein serine/threonine/tyrosine kinase act…	Integrin-linked protein kinase family ;; Integrin-linked protein kinase family; FUNCTIONS IN: protein serine/threonine/tyrosine kinase activity, kinase activity; INVOLVED IN: regulation of signal transduction, protein amino acid phosphorylation; LOCATED IN: nucleus, cytoplasm; EXPRESSED IN: 25 plant structures; EXPRESSED DURING: 14 growth stages; CONTAINS InterPro DOMAIN/s: Protein kinase, cataly…
AT4G19010	AT4G19010.1	2.15869	0.0342265	up	GO:0016207(4-coumarate-CoA ligase activity);GO:0009610(response to symbiotic fungus);GO:0006914(autophagy);GO:0009507(chloroplast)	AMP-dependent synthetase and ligase family protein ;; AMP-dependent synthetase and ligase family protein; FUNCTIONS IN: 4-coumarate-CoA ligase activity; INVOLVED IN: metabolic process; EXPRESSED IN: 21 plant structures; EXPRESSED DURING: 11 growth stages; CONTAINS InterPro DOMAIN/s: AMP-binding, conserved site (InterPro:IPR020845), AMP-dependent synthetase/ligase (InterPro:IPR000873); BEST Arabid…
AT4G19520	AT4G19520.1;MSTRG.14926.2	7.70453	0.00341982	up	NA	NA
AT4G20000	AT4G20000.1	2.60997	0.0170187	up	GO:0003674(molecular_function);GO:0005634(nucleus);GO:0008150(biological_process)	VQ motif-containing protein ;; VQ motif-containing protein; CONTAINS InterPro DOMAIN/s: VQ (InterPro:IPR008889); Has 92 Blast hits to 92 proteins in 13 species: Archae - 0; Bacteria - 0; Metazoa - 0; Fungi - 0; Plants - 92; Viruses - 0; Other Eukaryotes - 0 (source: NCBI BLink).
AT4G20362	AT4G20362.1	2.2757	0.00588778	up	GO:0005575(cellular_component);GO:0003674(molecular_function);GO:0008150(biological_process)	other RNA ;;
AlaAT1	AT1G17290.1	3.08149	0.000207771	up	GO:0005739(mitochondrion);GO:0004021(L-alanine:2-oxoglutarate aminotransferase activity);GO:0001666(response to hypoxia);GO:0046686(response to cadmium ion);GO:0019481(L-alanine catabolic process, by transamination);GO:0005524(ATP binding);GO:0009507(chloroplast)	alanine aminotransferas ;; alanine aminotransferas (AlaAT1); FUNCTIONS IN: L-alanine:2-oxoglutarate aminotransferase activity, ATP binding; INVOLVED IN: response to cadmium ion, response to hypoxia, L-alanine catabolic process, by transamination; LOCATED IN: mitochondrion, chloroplast; EXPRESSED IN: 9 plant structures; EXPRESSED DURING: L mature pollen stage, M germinated pollen stage; CONTAINS I…
AT4G21120	AT4G21120.1	2.11058	0.0290829	up	GO:0006612(protein targeting to membrane);GO:0051938(L-glutamate import);GO:0006865(amino acid transport);GO:0005886(plasma membrane);GO:0043069(negative regulation of programmed cell death);GO:0015181(arginine transmembrane transporter activity);GO:0010363(regulation of plant-type hypersensitive response);GO:0006888(ER to Golgi vesicle-mediated transport);GO:0043269(regulation of ion transport);…	amino acid transporter 1 ;; amino acid transporter 1 (AAT1); FUNCTIONS IN: arginine transmembrane transporter activity, L-lysine transmembrane transporter activity, cationic amino acid transmembrane transporter activity, L-glutamate transmembrane transporter activity; INVOLVED IN: basic amino acid transport, L-arginine import, L-glutamate import; LOCATED IN: plasma membrane, membrane; EXPRESSED I…
AT4G21390	AT4G21390.1	4.03008	0.036875	up	GO:0009863(salicylic acid mediated signaling pathway);GO:0043069(negative regulation of programmed cell death);GO:0010363(regulation of plant-type hypersensitive response);GO:0006612(protein targeting to membrane);GO:0050832(defense response to fungus);GO:0009611(response to wounding);GO:0004672(protein kinase activity);GO:0030246(carbohydrate binding);GO:0002679(respiratory burst involved in def…	S-locus lectin protein kinase family protein ;; B120; FUNCTIONS IN: protein serine/threonine kinase activity, sugar binding, protein kinase activity, ATP binding; INVOLVED IN: protein amino acid phosphorylation, recognition of pollen; LOCATED IN: plasma membrane; EXPRESSED IN: 13 plant structures; EXPRESSED DURING: 8 growth stages; CONTAINS InterPro DOMAIN/s: Curculin-like (mannose-binding) lecti…
AT4G21410	MSTRG.15081.2;MSTRG.15081.3;MSTRG.15081.1;MSTRG.15081.4;MSTRG.15081.5;MSTRG.15081.6;MSTRG.15081.7;MSTRG.15081.8;MSTRG.15081.10;MSTRG.15081.9;AT4G21400.1;MSTRG.15081.12;MSTRG.15081.13;MSTRG.15081.14;MSTRG.15081.15;MSTRG.15081.17;AT4G21410.1	3.19991	0.00600424	up	GO:0005773(vacuole);GO:0016301(kinase activity);GO:0005886(plasma membrane);GO:0009737(response to abscisic acid);GO:0005576(extracellular region)	cysteine-rich RLK (RECEPTOR-like protein kinase) 29 ;; cysteine-rich RLK (RECEPTOR-like protein kinase) 29 (CRK29); FUNCTIONS IN: kinase activity; INVOLVED IN: response to abscisic acid stimulus; LOCATED IN: plasma membrane, vacuole; EXPRESSED IN: 21 plant structures; EXPRESSED DURING: 13 growth stages; CONTAINS InterPro DOMAIN/s: Protein kinase, ATP binding site (InterPro:IPR017441), Protein kin…
JAZ5	AT1G17380.1;MSTRG.1510.2	2.88907	0.00131337	up	NA	NA
AT4G21850	MSTRG.15116.1;AT4G21850.1;AT4G21850.2	2.47349	0.00628801	up	GO:0005829(cytosol);GO:0005737(cytoplasm)	methionine sulfoxide reductase B9 ;; methionine sulfoxide reductase B9 (MSRB9); FUNCTIONS IN: peptide-methionine-(S)-S-oxide reductase activity; INVOLVED IN: oxidation reduction; LOCATED IN: cytosol; EXPRESSED IN: 18 plant structures; EXPRESSED DURING: 12 growth stages; CONTAINS InterPro DOMAIN/s: Methionine sulphoxide reductase B (InterPro:IPR002579), Mss4-like (InterPro:IPR011057); BEST Arabido…
AT4G21865	AT4G21865.1	2.15059	0.00212568	up	NA	NA
LOX3	AT1G17420.1	4.42969	0.0108433	up	GO:0009620(response to fungus);GO:0010200(response to chitin);GO:0009753(response to jasmonic acid);GO:0009611(response to wounding);GO:0009693(ethylene biosynthetic process);GO:0048653(anther development);GO:0080086(stamen filament development);GO:0034440(lipid oxidation);GO:0009695(jasmonic acid biosynthetic process);GO:0009901(anther dehiscence);GO:0016165(linoleate 13S-lipoxygenase activity);…	lipoxygenase 3 ;; lipoxygenase 3 (LOX3); FUNCTIONS IN: oxidoreductase activity, acting on single donors with incorporation of molecular oxygen, incorporation of two atoms of oxygen, lipoxygenase activity, iron ion binding, metal ion binding; INVOLVED IN: growth, response to fungus, jasmonic acid biosynthetic process, response to wounding, defense response; LOCATED IN: chloroplast; EXPRESSED IN: 2…
AT4G22030	AT4G22030.1	2.25588	0.0105854	up	GO:0003674(molecular_function);GO:0008150(biological_process)	F-box family protein with a domain of unknown function (DUF295) ;; CONTAINS InterPro DOMAIN/s: F-box domain, cyclin-like (InterPro:IPR001810), F-box domain, Skp2-like (InterPro:IPR022364), Protein of unknown function DUF295 (InterPro:IPR005174); BEST Arabidopsis thaliana protein match is: unknown protein (TAIR:AT4G04480.1); Has 486 Blast hits to 359 proteins in 16 species: Archae - 0; Bacteria - …
AT4G22640	MSTRG.15194.1;MSTRG.15194.2;AT4G22640.1	2.31625	0.00681079	up	GO:0008150(biological_process);GO:0031225(anchored component of membrane);GO:0003674(molecular_function);GO:0005576(extracellular region)	Bifunctional inhibitor/lipid-transfer protein/seed storage 2S albumin superfamily protein ;; Bifunctional inhibitor/lipid-transfer protein/seed storage 2S albumin superfamily protein; CONTAINS InterPro DOMAIN/s: Bifunctional inhibitor/plant lipid transfer protein/seed storage (InterPro:IPR016140); BEST Arabidopsis thaliana protein match is: Bifunctional inhibitor/lipid-transfer protein/seed stora…
AT4G22710	AT4G22690.1;MSTRG.15197.1;AT4G22710.1	10.7296	0.00915026	up	GO:0019825(oxygen binding);GO:0005794(Golgi apparatus);GO:0009507(chloroplast);GO:0005886(plasma membrane);GO:0009506(plasmodesma)	cytochrome P450, family 706, subfamily A, polypeptide 2 ;; "cytochrome P450, family 706, subfamily A, polypeptide 2" (CYP706A2); FUNCTIONS IN: electron carrier activity, monooxygenase activity, iron ion binding, oxygen binding, heme binding; INVOLVED IN: oxidation reduction, N-terminal protein myristoylation; LOCATED IN: plasma membrane; EXPRESSED IN: flower, cultured cell, leaf; CONTAINS InterPr…
AT4G22690	MSTRG.15198.1;MSTRG.15198.2;MSTRG.15198.3	22.118	0.0149053	up	NA	NA
AT4G23180	MSTRG.15240.1;AT4G23180.1;MSTRG.15240.3	7.10673	0.000824474	up	NA	NA
AT4G23205	MSTRG.15241.1;MSTRG.15241.2;MSTRG.15241.3;AT4G23190.1;AT4G23205.1	9.83423	0.000457401	up	GO:0005575(cellular_component);GO:0008150(biological_process);GO:0003674(molecular_function)	other RNA ;;
AT4G23210	MSTRG.15243.1;AT4G23210.3;AT4G23210.1;AT4G23210.2	2.95098	0.0237726	up	GO:0002237(response to molecule of bacterial origin);GO:0010200(response to chitin);GO:0016301(kinase activity);GO:0009626(plant-type hypersensitive response);GO:0005576(extracellular region);GO:0002679(respiratory burst involved in defense response);GO:0006865(amino acid transport);GO:0042742(defense response to bacterium)	cysteine-rich RLK (RECEPTOR-like protein kinase) 13 ;; cysteine-rich RLK (RECEPTOR-like protein kinase) 13 (CRK13); FUNCTIONS IN: kinase activity; INVOLVED IN: defense response to bacterium, response to molecule of bacterial origin, plant-type hypersensitive response; LOCATED IN: endomembrane system; EXPRESSED IN: 10 plant structures; EXPRESSED DURING: 8 growth stages; CONTAINS InterPro DOMAIN/s:…
AT4G23220	MSTRG.15246.1;MSTRG.15246.2;MSTRG.15246.3;AT4G23220.1	6.32258	0.00781836	up	GO:0005575(cellular_component);GO:0016301(kinase activity);GO:0009627(systemic acquired resistance);GO:0009697(salicylic acid biosynthetic process);GO:0002237(response to molecule of bacterial origin)	cysteine-rich RLK (RECEPTOR-like protein kinase) 14 ;; cysteine-rich RLK (RECEPTOR-like protein kinase) 14 (CRK14); FUNCTIONS IN: kinase activity; INVOLVED IN: protein amino acid phosphorylation; LOCATED IN: cellular_component unknown; EXPRESSED IN: 14 plant structures; EXPRESSED DURING: 9 growth stages; CONTAINS InterPro DOMAIN/s: Protein kinase, ATP binding site (InterPro:IPR017441), Serine/thr…
AT4G23250	MSTRG.15248.1;AT4G23250.1;MSTRG.15248.4;MSTRG.15248.5;MSTRG.15248.6;MSTRG.15248.7	2.15611	0.0112807	up	NA	NA
AT4G23280	MSTRG.15250.1;MSTRG.15250.2;MSTRG.15250.4;MSTRG.15250.7;AT4G23280.1	3.68935	0.000563203	up	GO:0009751(response to salicylic acid);GO:0016301(kinase activity);GO:0042742(defense response to bacterium);GO:0012501(programmed cell death);GO:0009507(chloroplast);GO:0006952(defense response);GO:0005576(extracellular region)	cysteine-rich RLK (RECEPTOR-like protein kinase) 20 ;; cysteine-rich RLK (RECEPTOR-like protein kinase) 20 (CRK20); FUNCTIONS IN: kinase activity; INVOLVED IN: defense response to bacterium, defense response, programmed cell death, response to salicylic acid stimulus; LOCATED IN: chloroplast; EXPRESSED IN: 18 plant structures; EXPRESSED DURING: 11 growth stages; CONTAINS InterPro DOMAIN/s: Protei…
AT4G23470	AT4G23470.2;AT4G23470.1;AT4G23470.3	2.89087	0.0192293	up	GO:0015706(nitrate transport);GO:0046686(response to cadmium ion);GO:0006970(response to osmotic stress);GO:0009697(salicylic acid biosynthetic process);GO:0031348(negative regulation of defense response);GO:0009863(salicylic acid mediated signaling pathway);GO:0045087(innate immune response);GO:0048767(root hair elongation);GO:0005634(nucleus);GO:0010167(response to nitrate)	PLAC8 family protein ;; PLAC8 family protein; EXPRESSED IN: 22 plant structures; EXPRESSED DURING: 13 growth stages; CONTAINS InterPro DOMAIN/s: Protein of unknown function Cys-rich (InterPro:IPR006461); BEST Arabidopsis thaliana protein match is: PLAC8 family protein (TAIR:AT1G63830.3); Has 35333 Blast hits to 34131 proteins in 2444 species: Archae - 798; Bacteria - 22429; Metazoa - 974; Fungi -…
WRKY29	MSTRG.15268.1;MSTRG.15268.2;MSTRG.15268.3;AT4G23550.1	5.46517	0.00892513	up	GO:0003700(sequence-specific DNA binding transcription factor activity);GO:0006355(regulation of transcription, DNA-templated);GO:0005634(nucleus);GO:0010200(response to chitin)	WRKY family transcription factor ;; WRKY29; CONTAINS InterPro DOMAIN/s: DNA-binding WRKY (InterPro:IPR003657); BEST Arabidopsis thaliana protein match is: WRKY family transcription factor (TAIR:AT4G01250.1); Has 3402 Blast hits to 2953 proteins in 188 species: Archae - 0; Bacteria - 0; Metazoa - 0; Fungi - 0; Plants - 3386; Viruses - 2; Other Eukaryotes - 14 (source: NCBI BLink).
SGT1A	AT4G23570.1;AT4G23570.2;AT4G23570.3	5.06986	2.88518e-05	up	GO:0006511(ubiquitin-dependent protein catabolic process);GO:2000072(regulation of defense response to fungus, incompatible interaction);GO:0009793(embryo development ending in seed dormancy);GO:0006952(defense response);GO:0019005(SCF ubiquitin ligase complex);GO:0005515(protein binding);GO:0005634(nucleus);GO:0071365(cellular response to auxin stimulus)	phosphatase-related ;; SGT1A; CONTAINS InterPro DOMAIN/s: CS-like domain (InterPro:IPR007052), Tetratricopeptide-like helical (InterPro:IPR011990), SGS (InterPro:IPR007699), Tetratricopeptide repeat-containing (InterPro:IPR013026), HSP20-like chaperone (InterPro:IPR008978), Tetratricopeptide repeat (InterPro:IPR019734), CS domain (InterPro:IPR017447); BEST Arabidopsis thaliana protein match is: p…
AT4G23810	AT4G23810.1	11.7376	0.000398143	up	GO:0031347(regulation of defense response);GO:0009697(salicylic acid biosynthetic process);GO:0006612(protein targeting to membrane);GO:0010200(response to chitin);GO:0009862(systemic acquired resistance, salicylic acid mediated signaling pathway);GO:0006355(regulation of transcription, DNA-templated);GO:0010150(leaf senescence);GO:0009867(jasmonic acid mediated signaling pathway);GO:0042742(defe…	WRKY family transcription factor ;; WRKY53; FUNCTIONS IN: protein binding, DNA binding, transcription activator activity, sequence-specific DNA binding transcription factor activity; INVOLVED IN: in 6 processes; LOCATED IN: nucleus, chloroplast; EXPRESSED IN: 20 plant structures; EXPRESSED DURING: 12 growth stages; CONTAINS InterPro DOMAIN/s: DNA-binding WRKY (InterPro:IPR003657); BEST Arabidopsi…
AT4G24110	AT4G24110.1	159.487	0.000155612	up	NA	NA
AT4G24160	MSTRG.15328.1;AT4G24160.2;AT4G24160.1	2.42754	0.00293449	up	GO:0010200(response to chitin);GO:0052542(defense response by callose deposition);GO:0055089(fatty acid homeostasis);GO:0055091(phospholipid homeostasis);GO:0016787(hydrolase activity);GO:0042171(lysophosphatidic acid acyltransferase activity);GO:0016298(lipase activity);GO:0055088(lipid homeostasis);GO:0004623(phospholipase A2 activity);GO:0009407(toxin catabolic process);GO:0010583(response to …	alpha/beta-Hydrolases superfamily protein ;; alpha/beta-Hydrolases superfamily protein; CONTAINS InterPro DOMAIN/s: Alpha/beta hydrolase fold-1 (InterPro:IPR000073); BEST Arabidopsis thaliana protein match is: alpha/beta-Hydrolases superfamily protein (TAIR:AT1G64670.1); Has 35333 Blast hits to 34131 proteins in 2444 species: Archae - 798; Bacteria - 22429; Metazoa - 974; Fungi - 991; Plants - 53…
AT1G17710	AT1G17710.2;AT1G17710.1	2.55774	0.0156646	up	GO:0052731(phosphocholine phosphatase activity);GO:0045892(negative regulation of transcription, DNA-templated);GO:0019375(galactolipid biosynthetic process);GO:0016036(cellular response to phosphate starvation);GO:0005634(nucleus);GO:0052732(phosphoethanolamine phosphatase activity)	Pyridoxal phosphate phosphatase-related protein ;; Pyridoxal phosphate phosphatase-related protein; FUNCTIONS IN: phosphatase activity; EXPRESSED IN: 9 plant structures; EXPRESSED DURING: L mature pollen stage, M germinated pollen stage, 4 anthesis, petal differentiation and expansion stage; CONTAINS InterPro DOMAIN/s: Pyridoxal phosphate phosphatase-related (InterPro:IPR006384); BEST Arabidopsis…
AT4G24805	AT4G24805.1	2.38895	0.0403044	up	GO:0005576(extracellular region)	S-adenosyl-L-methionine-dependent methyltransferases superfamily protein ;; S-adenosyl-L-methionine-dependent methyltransferases superfamily protein; FUNCTIONS IN: methyltransferase activity; INVOLVED IN: metabolic process; LOCATED IN: endomembrane system; CONTAINS InterPro DOMAIN/s: Methyltransferase type 11 (InterPro:IPR013216); BEST Arabidopsis thaliana protein match is: S-adenosyl-L-methionin…
AT4G25030	AT4G25030.1;AT4G25030.2	4.62089	0.00898643	up	NA	NA
AT4G25110	AT4G25110.2;AT4G25110.1	6.71583	0.00454775	up	GO:0043069(negative regulation of programmed cell death);GO:0002237(response to molecule of bacterial origin);GO:0006508(proteolysis)	metacaspase 2 ;; metacaspase 2 (MC2); FUNCTIONS IN: cysteine-type endopeptidase activity; INVOLVED IN: proteolysis; EXPRESSED IN: 7 plant structures; EXPRESSED DURING: 8 growth stages; CONTAINS InterPro DOMAIN/s: Zinc finger, LSD1-type (InterPro:IPR005735), Peptidase C14, caspase catalytic (InterPro:IPR011600); BEST Arabidopsis thaliana protein match is: metacaspase 1 (TAIR:AT1G02170.1); Has 3533…
HSP23.6-MITO	AT4G25200.1	3.56458	0.010434	up	GO:0009408(response to heat);GO:0034976(response to endoplasmic reticulum stress);GO:0006457(protein folding);GO:0003674(molecular_function);GO:0046686(response to cadmium ion);GO:0009644(response to high light intensity);GO:0042542(response to hydrogen peroxide);GO:0005739(mitochondrion)	mitochondrion-localized small heat shock protein 23.6 ;; mitochondrion-localized small heat shock protein 23.6 (HSP23.6-MITO); FUNCTIONS IN: molecular_function unknown; INVOLVED IN: response to cadmium ion, response to heat; EXPRESSED IN: 6 plant structures; EXPRESSED DURING: 4 anthesis, petal differentiation and expansion stage; CONTAINS InterPro DOMAIN/s: Heat shock protein Hsp20 (InterPro:IPR0…
AT4G25350	AT4G25350.1	2.15075	0.00582129	up	GO:0005634(nucleus);GO:0010468(regulation of gene expression);GO:0005829(cytosol);GO:0010017(red or far-red light signaling pathway);GO:0006857(oligopeptide transport);GO:0045793(positive regulation of cell size);GO:0006817(phosphate ion transport);GO:0016036(cellular response to phosphate starvation);GO:0016021(integral component of membrane);GO:0005886(plasma membrane);GO:0009960(endosperm deve…	EXS (ERD1/XPR1/SYG1) family protein ;; SHORT HYPOCOTYL UNDER BLUE1 (SHB1); CONTAINS InterPro DOMAIN/s: EXS, C-terminal (InterPro:IPR004342), SPX, N-terminal (InterPro:IPR004331); BEST Arabidopsis thaliana protein match is: EXS (ERD1/XPR1/SYG1) family protein (TAIR:AT1G35350.1); Has 1169 Blast hits to 1111 proteins in 205 species: Archae - 2; Bacteria - 6; Metazoa - 265; Fungi - 425; Plants - 309;…
AT4G25580	AT4G25580.1;MSTRG.15457.2	3.5988	0.00193397	up	NA	NA
AT4G25810	AT4G25810.1;MSTRG.15479.2	22.617	0.00389877	up	NA	NA
AT4G25900	AT4G25900.1	3.60349	0.000391166	up	GO:0005618(cell wall);GO:0009627(systemic acquired resistance);GO:0046686(response to cadmium ion);GO:0034976(response to endoplasmic reticulum stress);GO:0006970(response to osmotic stress);GO:0006012(galactose metabolic process);GO:0005886(plasma membrane);GO:0009505(plant-type cell wall);GO:0004034(aldose 1-epimerase activity);GO:0005576(extracellular region)	Galactose mutarotase-like superfamily protein ;; Galactose mutarotase-like superfamily protein; FUNCTIONS IN: carbohydrate binding, isomerase activity, aldose 1-epimerase activity, catalytic activity; INVOLVED IN: galactose metabolic process, carbohydrate metabolic process; LOCATED IN: cell wall, plasma membrane, plant-type cell wall; EXPRESSED IN: 25 plant structures; EXPRESSED DURING: 16 growth…
AT4G26070	AT4G26070.3;AT4G26070.2;AT4G26070.1	2.26807	0.00385587	up	GO:0000165(MAPK cascade);GO:0009862(systemic acquired resistance, salicylic acid mediated signaling pathway);GO:0009627(systemic acquired resistance);GO:0050832(defense response to fungus);GO:0009814(defense response, incompatible interaction);GO:0009595(detection of biotic stimulus);GO:0006355(regulation of transcription, DNA-templated);GO:0009611(response to wounding);GO:0005515(protein binding…	MAP kinase/ ERK kinase 1 ;; MAP kinase/ ERK kinase 1 (MEK1); CONTAINS InterPro DOMAIN/s: Protein kinase, ATP binding site (InterPro:IPR017441), Protein kinase, catalytic domain (InterPro:IPR000719), Serine/threonine-protein kinase domain (InterPro:IPR002290), Tyrosine-protein kinase, catalytic domain (InterPro:IPR020635), Serine/threonine-protein kinase-like domain (InterPro:IPR017442), Protein k…
ACS7	AT4G26200.1	12.7793	0.000845096	up	GO:0009693(ethylene biosynthetic process);GO:0016847(1-aminocyclopropane-1-carboxylate synthase activity);GO:0042802(identical protein binding);GO:0005737(cytoplasm);GO:0005515(protein binding);GO:0006865(amino acid transport)	1-amino-cyclopropane-1-carboxylate synthase 7 ;; 1-amino-cyclopropane-1-carboxylate synthase 7 (ACS7); CONTAINS InterPro DOMAIN/s: 1-aminocyclopropane-1-carboxylate synthase (InterPro:IPR001176), Pyridoxal phosphate-dependent transferase, major domain (InterPro:IPR015424), Aminotransferase, class I/classII (InterPro:IPR004839), Aminotransferases, class-I, pyridoxal-phosphate-binding site (InterPr…
AT4G26690	AT4G26690.1;MSTRG.15564.2;MSTRG.15564.3	3.06631	0.00204397	up	NA	NA
AT4G27300	MSTRG.15615.1;MSTRG.15615.2;AT4G27300.1	2.88321	0.0263192	up	GO:0031625(ubiquitin protein ligase binding);GO:0030246(carbohydrate binding);GO:0016301(kinase activity);GO:0046777(protein autophosphorylation);GO:0009506(plasmodesma);GO:0005886(plasma membrane)	S-locus lectin protein kinase family protein ;; S-locus lectin protein kinase family protein; FUNCTIONS IN: in 6 functions; INVOLVED IN: protein amino acid phosphorylation, recognition of pollen; LOCATED IN: endomembrane system; EXPRESSED IN: 21 plant structures; EXPRESSED DURING: 11 growth stages; CONTAINS InterPro DOMAIN/s: Curculin-like (mannose-binding) lectin (InterPro:IPR001480), PAN-2 doma…
AT4G27500	AT4G27500.1	2.10507	0.000937491	up	GO:0005789(endoplasmic reticulum membrane);GO:0005886(plasma membrane);GO:0006612(protein targeting to membrane);GO:0043269(regulation of ion transport);GO:0010155(regulation of proton transport);GO:0005737(cytoplasm);GO:0006820(anion transport);GO:0015802(basic amino acid transport);GO:0015696(ammonium transport);GO:0006888(ER to Golgi vesicle-mediated transport);GO:0005783(endoplasmic reticulum…	proton pump interactor 1 ;; proton pump interactor 1 (PPI1); FUNCTIONS IN: protein binding; INVOLVED IN: regulation of proton transport; LOCATED IN: endoplasmic reticulum, plasma membrane; EXPRESSED IN: 25 plant structures; EXPRESSED DURING: 15 growth stages; BEST Arabidopsis thaliana protein match is: unknown protein (TAIR:AT5G36690.1); Has 56187 Blast hits to 35171 proteins in 2461 species: Arc…
AT4G27970	MSTRG.15684.1;MSTRG.15684.2;AT4G27970.1	4.83695	0.000732367	up	GO:0005886(plasma membrane);GO:0005215(transporter activity);GO:0016021(integral component of membrane)	SLAC1 homologue 2 ;; SLAC1 homologue 2 (SLAH2); FUNCTIONS IN: transporter activity; INVOLVED IN: transmembrane transport; LOCATED IN: integral to membrane, plasma membrane; EXPRESSED IN: 21 plant structures; EXPRESSED DURING: 11 growth stages; CONTAINS InterPro DOMAIN/s: C4-dicarboxylate transporter/malic acid transport protein (InterPro:IPR004695); BEST Arabidopsis thaliana protein match is: SLA…
AT4G28310	AT4G28310.1	10.4212	0.000637018	up	NA	NA
AT4G28350	MSTRG.15770.1	4.28984	0.00130928	up	NA	NA
AT4G28400	AT4G28400.1	2.2745	0.00179527	up	GO:0031348(negative regulation of defense response);GO:0009627(systemic acquired resistance);GO:0004722(protein serine/threonine phosphatase activity);GO:0031347(regulation of defense response);GO:0005575(cellular_component)	Protein phosphatase 2C family protein ;; Protein phosphatase 2C family protein; FUNCTIONS IN: protein serine/threonine phosphatase activity, catalytic activity; LOCATED IN: cellular_component unknown; EXPRESSED IN: 22 plant structures; EXPRESSED DURING: 13 growth stages; CONTAINS InterPro DOMAIN/s: Protein phosphatase 2C-related (InterPro:IPR001932), Protein phosphatase 2C (InterPro:IPR015655), P…
AT1G18300	AT1G18300.1	3.39068	0.0322079	up	GO:0009507(chloroplast);GO:0016787(hydrolase activity);GO:0005829(cytosol)	nudix hydrolase homolog 4 ;; nudix hydrolase homolog 4 (NUDT4); FUNCTIONS IN: hydrolase activity; LOCATED IN: cytosol; EXPRESSED IN: stem, root, leaf; CONTAINS InterPro DOMAIN/s: NUDIX hydrolase domain-like (InterPro:IPR015797), NUDIX hydrolase, conserved site (InterPro:IPR020084), NUDIX hydrolase domain (InterPro:IPR000086); BEST Arabidopsis thaliana protein match is: nudix hydrolase homolog 21 …
CKX4	AT4G29740.1;AT4G29740.2	2.94177	0.0160118	up	GO:0005576(extracellular region);GO:0009823(cytokinin catabolic process);GO:0019139(cytokinin dehydrogenase activity);GO:0008131(primary amine oxidase activity)	cytokinin oxidase 4 ;; cytokinin oxidase 4 (CKX4); FUNCTIONS IN: primary amine oxidase activity, cytokinin dehydrogenase activity; INVOLVED IN: cytokinin catabolic process; LOCATED IN: endomembrane system; EXPRESSED IN: 15 plant structures; EXPRESSED DURING: 9 growth stages; CONTAINS InterPro DOMAIN/s: Cytokinin dehydrogenase 1, FAD/cytokinin binding domain (InterPro:IPR015345), FAD-binding, type…
AT4G29900	MSTRG.15866.1;AT4G29900.1;MSTRG.15866.2	3.14103	0.000835529	up	NA	NA
AT4G30090	AT4G30090.1	3.28165	0.0116753	up	NA	NA
AT4G30210	MSTRG.15890.1;AT4G30210.1;AT4G30210.2	7.18233	0.000117933	up	GO:0005783(endoplasmic reticulum);GO:0009698(phenylpropanoid metabolic process);GO:0009507(chloroplast);GO:0003958(NADPH-hemoprotein reductase activity)	P450 reductase 2 ;; P450 reductase 2 (ATR2); FUNCTIONS IN: NADPH-hemoprotein reductase activity; INVOLVED IN: phenylpropanoid metabolic process; LOCATED IN: endoplasmic reticulum, chloroplast; EXPRESSED IN: 24 plant structures; EXPRESSED DURING: 15 growth stages; CONTAINS InterPro DOMAIN/s: Ferredoxin reductase-type FAD-binding domain (InterPro:IPR017927), Flavodoxin/nitric oxide synthase (InterP…
AT4G30280	AT4G30280.1	12.0452	0.0344009	up	GO:0080039(xyloglucan endotransglucosylase activity);GO:0016798(hydrolase activity, acting on glycosyl bonds);GO:0010411(xyloglucan metabolic process);GO:0005794(Golgi apparatus);GO:0005576(extracellular region)	xyloglucan endotransglucosylase/hydrolase 18 ;; xyloglucan endotransglucosylase/hydrolase 18 (XTH18); FUNCTIONS IN: hydrolase activity, acting on glycosyl bonds, xyloglucan endotransglucosylase activity; INVOLVED IN: xyloglucan metabolic process; LOCATED IN: endomembrane system, apoplast, cell wall; EXPRESSED IN: 13 plant structures; EXPRESSED DURING: 7 growth stages; CONTAINS InterPro DOMAIN/s: …
AT4G30430	AT4G30430.1	4.73258	0.042839	up	GO:0003674(molecular_function);GO:0007568(aging);GO:0005576(extracellular region);GO:0005886(plasma membrane)	tetraspanin9 ;; tetraspanin9 (TET9); FUNCTIONS IN: molecular_function unknown; INVOLVED IN: aging; LOCATED IN: plasma membrane; EXPRESSED IN: 10 plant structures; EXPRESSED DURING: 4 anthesis, LP.10 ten leaves visible, C globular stage, petal differentiation and expansion stage; CONTAINS InterPro DOMAIN/s: Tetraspanin (InterPro:IPR018499), Tetraspanin, subgroup (InterPro:IPR000301); BEST Arabidop…
AT1G18390	AT1G18390.1;MSTRG.1592.2;MSTRG.1592.3;AT1G18390.2	3.97765	0.000222489	up	GO:0010200(response to chitin);GO:0010583(response to cyclopentenone);GO:0002679(respiratory burst involved in defense response);GO:0034976(response to endoplasmic reticulum stress);GO:0009407(toxin catabolic process);GO:0016301(kinase activity);GO:0005886(plasma membrane);GO:0005576(extracellular region);GO:0006984(ER-nucleus signaling pathway)	Protein kinase superfamily protein ;; Protein kinase superfamily protein; FUNCTIONS IN: protein serine/threonine kinase activity, protein kinase activity, kinase activity, ATP binding; INVOLVED IN: protein amino acid phosphorylation; EXPRESSED IN: 22 plant structures; EXPRESSED DURING: 13 growth stages; CONTAINS InterPro DOMAIN/s: Protein kinase, ATP binding site (InterPro:IPR017441), Protein kin…
AT4G30600	AT4G30600.1	2.1777	0.0016141	up	GO:0005525(GTP binding);GO:0006605(protein targeting);GO:0005783(endoplasmic reticulum);GO:0005786(signal recognition particle, endoplasmic reticulum targeting);GO:0006623(protein targeting to vacuole);GO:0016192(vesicle-mediated transport);GO:0048193(Golgi vesicle transport)	signal recognition particle receptor alpha subunit family protein ;; signal recognition particle receptor alpha subunit family protein; FUNCTIONS IN: nucleoside-triphosphatase activity, signal recognition particle binding, GTP binding, GTPase activity, nucleotide binding; INVOLVED IN: intracellular protein transport, protein targeting, SRP-dependent cotranslational protein targeting to membrane; …
AT4G31800	AT4G31800.1;AT4G31800.2;MSTRG.15974.3	6.25005	0.000286093	up	NA	NA
GSTF7	AT1G02920.1	28.36	4.22843e-05	up	GO:0005737(cytoplasm);GO:0005634(nucleus);GO:0005507(copper ion binding);GO:0050897(cobalt ion binding);GO:0009651(response to salt stress);GO:0005773(vacuole);GO:0046686(response to cadmium ion);GO:0043295(glutathione binding);GO:0009407(toxin catabolic process);GO:0009817(defense response to fungus, incompatible interaction);GO:0004364(glutathione transferase activity);GO:0042742(defense respon…	glutathione S-transferase 7 ;; glutathione S-transferase 7 (GSTF7); FUNCTIONS IN: glutathione transferase activity, copper ion binding, cobalt ion binding, glutathione binding; INVOLVED IN: defense response to fungus, incompatible interaction, response to cadmium ion, response to salt stress, defense response to bacterium, toxin catabolic process; LOCATED IN: nucleus, vacuole, cytoplasm; EXPRESSE…
AT4G31000	MSTRG.16017.1;MSTRG.16017.3;MSTRG.16017.4;AT4G31000.2	2.29635	0.02418	up	GO:0005634(nucleus);GO:0005516(calmodulin binding)	Calmodulin-binding protein ;; Calmodulin-binding protein; FUNCTIONS IN: calmodulin binding; EXPRESSED IN: 22 plant structures; EXPRESSED DURING: 12 growth stages; CONTAINS InterPro DOMAIN/s: Calmodulin binding protein-like (InterPro:IPR012416); BEST Arabidopsis thaliana protein match is: Calmodulin-binding protein (TAIR:AT2G24300.2).
AT4G31950	MSTRG.16061.1;AT4G31950.1	14.7909	0.000287577	up	GO:0019825(oxygen binding)	cytochrome P450, family 82, subfamily C, polypeptide 3 ;; "cytochrome P450, family 82, subfamily C, polypeptide 3" (CYP82C3); FUNCTIONS IN: electron carrier activity, monooxygenase activity, iron ion binding, oxygen binding, heme binding; INVOLVED IN: oxidation reduction; LOCATED IN: endomembrane system; CONTAINS InterPro DOMAIN/s: Cytochrome P450 (InterPro:IPR001128), Cytochrome P450, E-class, g…
AT4G32030	AT4G32030.2;AT4G32030.1	2.16236	0.00779887	up	NA	NA
AT1G18570	MSTRG.1607.1;AT1G18570.1	8.5013	0.00267298	up	GO:0031347(regulation of defense response);GO:0050832(defense response to fungus);GO:0000165(MAPK cascade);GO:0009723(response to ethylene);GO:0052544(defense response by callose deposition in cell wall);GO:0003677(DNA binding);GO:0009739(response to gibberellin);GO:0009759(indole glucosinolate biosynthetic process);GO:0043900(regulation of multi-organism process);GO:0006355(regulation of transcr…	myb domain protein 51 ;; myb domain protein 51 (MYB51); CONTAINS InterPro DOMAIN/s: SANT, DNA-binding (InterPro:IPR001005), Homeodomain-like (InterPro:IPR009057), Myb, DNA-binding (InterPro:IPR014778), HTH transcriptional regulator, Myb-type, DNA-binding (InterPro:IPR017930), Homeodomain-related (InterPro:IPR012287), Myb transcription factor (InterPro:IPR015495); BEST Arabidopsis thaliana protein…
GSTF6	MSTRG.161.1;AT1G02930.1;AT1G02930.2	11.4556	0.00169717	up	GO:0005773(vacuole);GO:0005507(copper ion binding);GO:0005737(cytoplasm);GO:0009414(response to water deprivation);GO:0050897(cobalt ion binding);GO:0042742(defense response to bacterium);GO:0009651(response to salt stress);GO:0009506(plasmodesma);GO:0046686(response to cadmium ion);GO:0005739(mitochondrion);GO:0009407(toxin catabolic process);GO:0006979(response to oxidative stress);GO:0043295(g…	glutathione S-transferase 6 ;; glutathione S-transferase 6 (GSTF6); FUNCTIONS IN: glutathione transferase activity, cobalt ion binding; INVOLVED IN: response to oxidative stress, response to water deprivation, toxin catabolic process, response to stress; LOCATED IN: mitochondrion, cytoplasm; EXPRESSED DURING: seed development stages; CONTAINS InterPro DOMAIN/s: Thioredoxin fold (InterPro:IPR01233…
AT4G32800	AT4G32800.1	6.15036	0.00241599	up	GO:0005634(nucleus);GO:0006355(regulation of transcription, DNA-templated);GO:0003677(DNA binding);GO:0003700(sequence-specific DNA binding transcription factor activity)	Integrase-type DNA-binding superfamily protein ;; Integrase-type DNA-binding superfamily protein; FUNCTIONS IN: DNA binding, sequence-specific DNA binding transcription factor activity; INVOLVED IN: regulation of transcription, DNA-dependent; LOCATED IN: nucleus; EXPRESSED IN: 10 plant structures; EXPRESSED DURING: 7 growth stages; CONTAINS InterPro DOMAIN/s: DNA-binding, integrase-type (InterPro…
AT4G33050	AT4G33050.3;AT4G33050.4;AT4G33050.1;AT4G33050.2	11.545	4.50841e-05	up	GO:0010197(polar nucleus fusion);GO:0005516(calmodulin binding);GO:0009595(detection of biotic stimulus);GO:0009627(systemic acquired resistance);GO:0006612(protein targeting to membrane);GO:0010200(response to chitin);GO:0030968(endoplasmic reticulum unfolded protein response);GO:0043069(negative regulation of programmed cell death);GO:0009684(indoleacetic acid biosynthetic process);GO:0009863(s…	calmodulin-binding family protein ;; embryo sac development arrest 39 (EDA39); FUNCTIONS IN: calmodulin binding; INVOLVED IN: polar nucleus fusion, response to chitin; LOCATED IN: cellular_component unknown; EXPRESSED IN: 22 plant structures; EXPRESSED DURING: 13 growth stages; CONTAINS InterPro DOMAIN/s: IQ calmodulin-binding region (InterPro:IPR000048); BEST Arabidopsis thaliana protein match i…
AT4G33420	AT4G33420.1;MSTRG.16200.2	2.5325	0.000397331	up	NA	NA
BAK1	AT4G33430.2;AT4G33430.1;MSTRG.16201.3;MSTRG.16201.4	2.68616	0.00162298	up	NA	NA
AT4G34150	MSTRG.16265.1;MSTRG.16265.2;MSTRG.16265.3;AT4G34150.1;MSTRG.16265.5	8.3908	0.000500808	up	NA	NA
AT4G34180	AT4G34180.1	2.82784	1.23283e-05	up	GO:0005794(Golgi apparatus);GO:0006096(glycolytic process);GO:0046686(response to cadmium ion);GO:0006972(hyperosmotic response);GO:0006833(water transport);GO:0009507(chloroplast);GO:0007030(Golgi organization);GO:0009266(response to temperature stimulus);GO:0006623(protein targeting to vacuole);GO:0009651(response to salt stress);GO:0005783(endoplasmic reticulum);GO:0005618(cell wall)	Cyclase family protein ;; Cyclase family protein; FUNCTIONS IN: molecular_function unknown; INVOLVED IN: response to salt stress; LOCATED IN: cell wall; EXPRESSED IN: 24 plant structures; EXPRESSED DURING: 13 growth stages; CONTAINS InterPro DOMAIN/s: Putative cyclase (InterPro:IPR007325); BEST Arabidopsis thaliana protein match is: Cyclase family protein (TAIR:AT1G44542.1); Has 30201 Blast hits …
AT4G34390	MSTRG.16292.1;AT4G34390.1	3.84324	0.000623197	up	GO:0005834(heterotrimeric G-protein complex);GO:0009750(response to fructose);GO:0031234(extrinsic component of cytoplasmic side of plasma membrane);GO:0010555(response to mannitol);GO:0009863(salicylic acid mediated signaling pathway);GO:0009697(salicylic acid biosynthetic process);GO:0009414(response to water deprivation);GO:0009737(response to abscisic acid);GO:0006612(protein targeting to mem…	extra-large GTP-binding protein 2 ;; extra-large GTP-binding protein 2 (XLG2); FUNCTIONS IN: guanyl nucleotide binding, signal transducer activity; INVOLVED IN: in 7 processes; LOCATED IN: nucleus; EXPRESSED IN: 28 plant structures; EXPRESSED DURING: 13 growth stages; CONTAINS InterPro DOMAIN/s: Guanine nucleotide binding protein (G-protein), alpha subunit (InterPro:IPR001019), G protein alpha su…
AT4G34460	AT4G34460.1;AT4G34460.2;AT4G34460.3;AT4G34460.4	3.44127	0.00125716	up	GO:0005886(plasma membrane);GO:0010154(fruit development);GO:0005834(heterotrimeric G-protein complex);GO:0050832(defense response to fungus);GO:0005515(protein binding);GO:0009817(defense response to fungus, incompatible interaction);GO:0009863(salicylic acid mediated signaling pathway);GO:0009862(systemic acquired resistance, salicylic acid mediated signaling pathway);GO:0030968(endoplasmic ret…	GTP binding protein beta 1 ;; GTP binding protein beta 1 (AGB1); FUNCTIONS IN: protein binding, GTPase activity, nucleotide binding; INVOLVED IN: in 11 processes; LOCATED IN: endoplasmic reticulum, plasma membrane, CUL4 RING ubiquitin ligase complex, heterotrimeric G-protein complex; EXPRESSED IN: 26 plant structures; EXPRESSED DURING: 14 growth stages; CONTAINS InterPro DOMAIN/s: WD40 repeat 2 (…
AT4G35110	MSTRG.16359.1;AT4G35110.2;MSTRG.16359.3;AT4G35110.1;AT4G35110.3;AT4G35110.4	5.22636	3.08615e-05	up	GO:0005634(nucleus);GO:0080167(response to karrikin);GO:0043090(amino acid import);GO:0003674(molecular_function)	Arabidopsis phospholipase-like protein (PEARLI 4) family ;; Arabidopsis phospholipase-like protein (PEARLI 4) family; FUNCTIONS IN: molecular_function unknown; INVOLVED IN: response to karrikin; LOCATED IN: cellular_component unknown; EXPRESSED IN: 15 plant structures; EXPRESSED DURING: 10 growth stages; CONTAINS InterPro DOMAIN/s: Phospholipase-like, arabidopsis (InterPro:IPR007942); BEST Arabid…
AT4G35180	AT4G35180.1	7.86486	0.000728711	up	GO:0005886(plasma membrane);GO:0016020(membrane);GO:0030968(endoplasmic reticulum unfolded protein response);GO:0015171(amino acid transmembrane transporter activity);GO:0031348(negative regulation of defense response);GO:0006865(amino acid transport)	LYS/HIS transporter 7 ;; LYS/HIS transporter 7 (LHT7); CONTAINS InterPro DOMAIN/s: Amino acid transporter, transmembrane (InterPro:IPR013057); BEST Arabidopsis thaliana protein match is: Transmembrane amino acid transporter family protein (TAIR:AT1G47670.1); Has 1572 Blast hits to 1571 proteins in 189 species: Archae - 0; Bacteria - 36; Metazoa - 144; Fungi - 199; Plants - 1047; Viruses - 0; Othe…
CDPK1	MSTRG.1638.2;MSTRG.1638.1;AT1G18890.1	4.11288	0.00075027	up	GO:0045087(innate immune response);GO:0009753(response to jasmonic acid);GO:0030968(endoplasmic reticulum unfolded protein response);GO:0004674(protein serine/threonine kinase activity);GO:0005634(nucleus);GO:0009862(systemic acquired resistance, salicylic acid mediated signaling pathway);GO:0000165(MAPK cascade);GO:0006468(protein phosphorylation);GO:0006499(N-terminal protein myristoylation);GO…	calcium-dependent protein kinase 1 ;; calcium-dependent protein kinase 1 (CDPK1); FUNCTIONS IN: calmodulin-dependent protein kinase activity, protein kinase activity, kinase activity; INVOLVED IN: response to water deprivation, response to salt stress, protein amino acid phosphorylation, N-terminal protein myristoylation, abscisic acid mediated signaling pathway; LOCATED IN: chloroplast; EXPRESSE…
AT4G35600	AT4G35600.2;AT4G35600.1	2.49348	0.0308439	up	GO:0009697(salicylic acid biosynthetic process);GO:0009867(jasmonic acid mediated signaling pathway);GO:0019722(calcium-mediated signaling);GO:0005515(protein binding);GO:0009507(chloroplast);GO:0005886(plasma membrane);GO:0009838(abscission);GO:0009863(salicylic acid mediated signaling pathway);GO:0006612(protein targeting to membrane);GO:0009627(systemic acquired resistance);GO:0004672(protein …	Protein kinase superfamily protein ;; CONNEXIN 32; FUNCTIONS IN: protein serine/threonine kinase activity, protein kinase activity, kinase activity, ATP binding; INVOLVED IN: protein amino acid phosphorylation; EXPRESSED IN: 22 plant structures; EXPRESSED DURING: 13 growth stages; CONTAINS InterPro DOMAIN/s: Protein kinase, ATP binding site (InterPro:IPR017441), Serine/threonine-protein kinase do…
AT4G36010	AT4G36010.1	2.61627	0.0166548	up	GO:0003674(molecular_function);GO:0051707(response to other organism);GO:0031225(anchored component of membrane);GO:0005576(extracellular region)	Pathogenesis-related thaumatin superfamily protein ;; Pathogenesis-related thaumatin superfamily protein; CONTAINS InterPro DOMAIN/s: Thaumatin, pathogenesis-related (InterPro:IPR001938); BEST Arabidopsis thaliana protein match is: Pathogenesis-related thaumatin superfamily protein (TAIR:AT2G17860.1); Has 35333 Blast hits to 34131 proteins in 2444 species: Archae - 798; Bacteria - 22429; Metazoa …
AT4G36730	AT4G36730.1;AT4G36730.2	2.33355	0.00196987	up	GO:0003677(DNA binding);GO:0005737(cytoplasm);GO:0090342(regulation of cell aging);GO:0010310(regulation of hydrogen peroxide metabolic process);GO:0003700(sequence-specific DNA binding transcription factor activity);GO:0005634(nucleus);GO:0043565(sequence-specific DNA binding);GO:0010629(negative regulation of gene expression)	G-box binding factor 1 ;; G-box binding factor 1 (GBF1); CONTAINS InterPro DOMAIN/s: Basic-leucine zipper (bZIP) transcription factor (InterPro:IPR004827), G-box binding, MFMR (InterPro:IPR012900), bZIP transcription factor, bZIP-1 (InterPro:IPR011616); BEST Arabidopsis thaliana protein match is: basic region/leucine zipper transcription factor 16 (TAIR:AT2G35530.1); Has 3891 Blast hits to 3827 p…
AT4G36850	MSTRG.16507.1;AT4G36850.1;MSTRG.16507.3	8.50021	0.0133687	up	NA	NA
CYP81D8	AT4G37370.1	9.26774	0.00245548	up	GO:0005783(endoplasmic reticulum);GO:0009723(response to ethylene);GO:0080167(response to karrikin);GO:0019825(oxygen binding);GO:0010286(heat acclimation);GO:0005576(extracellular region);GO:0005886(plasma membrane)	cytochrome P450, family 81, subfamily D, polypeptide 8 ;; "cytochrome P450, family 81, subfamily D, polypeptide 8" (CYP81D8); FUNCTIONS IN: electron carrier activity, monooxygenase activity, iron ion binding, oxygen binding, heme binding; INVOLVED IN: response to karrikin; LOCATED IN: endoplasmic reticulum, plasma membrane; EXPRESSED IN: 20 plant structures; EXPRESSED DURING: 13 growth stages; CO…
AT4G37640	AT4G37640.1	4.42992	0.000971916	up	GO:0043269(regulation of ion transport);GO:0006612(protein targeting to membrane);GO:0030968(endoplasmic reticulum unfolded protein response);GO:0006888(ER to Golgi vesicle-mediated transport);GO:0005789(endoplasmic reticulum membrane);GO:0015085(calcium ion transmembrane transporter activity);GO:0010200(response to chitin);GO:0005388(calcium-transporting ATPase activity);GO:0015696(ammonium tran…	calcium ATPase 2 ;; calcium ATPase 2 (ACA2); FUNCTIONS IN: calcium-transporting ATPase activity, calmodulin binding, calcium ion transmembrane transporter activity; INVOLVED IN: transport; LOCATED IN: endoplasmic reticulum, plasma membrane, endoplasmic reticulum membrane; EXPRESSED IN: 25 plant structures; EXPRESSED DURING: 15 growth stages; CONTAINS InterPro DOMAIN/s: ATPase, P-type, ATPase-asso…
NAGS2	AT4G37670.1;AT4G37670.2	3.00481	0.00150921	up	GO:0004042(acetyl-CoA:L-glutamate N-acetyltransferase activity);GO:0006526(arginine biosynthetic process)	N-acetyl-l-glutamate synthase 2 ;; N-acetyl-l-glutamate synthase 2 (NAGS2); FUNCTIONS IN: acetyl-CoA:L-glutamate N-acetyltransferase activity, N-acetyltransferase activity; INVOLVED IN: cellular amino acid biosynthetic process, arginine biosynthetic process, metabolic process; LOCATED IN: cytoplasm; EXPRESSED IN: 20 plant structures; EXPRESSED DURING: 12 growth stages; CONTAINS InterPro DOMAIN/s:…
AT4G37925	AT4G37925.1	3.9424	0.0212102	up	GO:0010598(NAD(P)H dehydrogenase complex (plastoquinone));GO:0009535(chloroplast thylakoid membrane);GO:0009507(chloroplast);GO:0010258(NADH dehydrogenase complex (plastoquinone) assembly)	subunit NDH-M of NAD(P)H:plastoquinone dehydrogenase complex ;; subunit NDH-M of NAD(P)H:plastoquinone dehydrogenase complex (NDH-M); FUNCTIONS IN: oxidoreductase activity, acting on NADH or NADPH, quinone or similar compound as acceptor; INVOLVED IN: NADH dehydrogenase complex (plastoquinone) assembly; LOCATED IN: chloroplast thylakoid membrane, chloroplast, NAD(P)H dehydrogenase complex (plasto…
AT4G38540	MSTRG.16669.1;MSTRG.16669.3;MSTRG.16669.4;AT4G38540.1	2.56739	0.00558111	up	GO:0004497(monooxygenase activity);GO:0010583(response to cyclopentenone);GO:0050832(defense response to fungus);GO:0009407(toxin catabolic process);GO:0005739(mitochondrion)	FAD/NAD(P)-binding oxidoreductase family protein ;; FAD/NAD(P)-binding oxidoreductase family protein; FUNCTIONS IN: monooxygenase activity; INVOLVED IN: oxidation reduction; EXPRESSED IN: 15 plant structures; EXPRESSED DURING: 9 growth stages; CONTAINS InterPro DOMAIN/s: Monooxygenase, FAD-binding (InterPro:IPR002938); BEST Arabidopsis thaliana protein match is: FAD/NAD(P)-binding oxidoreductase …
AT4G38550	AT4G38550.1	5.38854	0.000937943	up	GO:0009963(positive regulation of flavonoid biosynthetic process);GO:0010363(regulation of plant-type hypersensitive response);GO:0006612(protein targeting to membrane);GO:0009627(systemic acquired resistance);GO:0031347(regulation of defense response);GO:0005634(nucleus)	Arabidopsis phospholipase-like protein (PEARLI 4) family ;; Arabidopsis phospholipase-like protein (PEARLI 4) family; LOCATED IN: chloroplast; EXPRESSED IN: 21 plant structures; EXPRESSED DURING: 13 growth stages; CONTAINS InterPro DOMAIN/s: Phospholipase-like, arabidopsis (InterPro:IPR007942); BEST Arabidopsis thaliana protein match is: Arabidopsis phospholipase-like protein (PEARLI 4) family (T…
AT4G38560	AT4G38560.1;AT4G38560.2	2.66402	0.000666445	up	GO:0003674(molecular_function);GO:0009627(systemic acquired resistance);GO:0009697(salicylic acid biosynthetic process);GO:0005634(nucleus);GO:0008150(biological_process)	Arabidopsis phospholipase-like protein (PEARLI 4) family ;; Arabidopsis phospholipase-like protein (PEARLI 4) family; FUNCTIONS IN: molecular_function unknown; INVOLVED IN: biological_process unknown; LOCATED IN: cellular_component unknown; EXPRESSED IN: 9 plant structures; EXPRESSED DURING: 8 growth stages; CONTAINS InterPro DOMAIN/s: Phospholipase-like, arabidopsis (InterPro:IPR007942); BEST Ar…
AT1G19310	AT1G19310.1	2.19512	0.00143681	up	GO:0005634(nucleus);GO:0008270(zinc ion binding)	RING/U-box superfamily protein ;; RING/U-box superfamily protein; FUNCTIONS IN: zinc ion binding; EXPRESSED IN: 24 plant structures; EXPRESSED DURING: 15 growth stages; CONTAINS InterPro DOMAIN/s: Zinc finger, RING-type, conserved site (InterPro:IPR017907), Zinc finger, RING-type (InterPro:IPR001841), Zinc finger, C3HC4 RING-type (InterPro:IPR018957); BEST Arabidopsis thaliana protein match is: R…
AT4G39070	AT4G39070.1	2.47876	0.0342684	up	GO:0005634(nucleus);GO:0006355(regulation of transcription, DNA-templated);GO:0010200(response to chitin);GO:0080167(response to karrikin);GO:0008270(zinc ion binding);GO:0009741(response to brassinosteroid);GO:0003700(sequence-specific DNA binding transcription factor activity)	B-box zinc finger family protein ;; B-box zinc finger family protein; FUNCTIONS IN: sequence-specific DNA binding transcription factor activity, zinc ion binding; INVOLVED IN: response to karrikin, response to chitin, regulation of transcription; LOCATED IN: intracellular; EXPRESSED IN: 16 plant structures; EXPRESSED DURING: 10 growth stages; CONTAINS InterPro DOMAIN/s: Zinc finger, B-box (InterP…
AT1G19320	AT1G19320.1;MSTRG.1673.2	5.29107	0.0153264	up	NA	NA
AT4G39230	MSTRG.16736.1;AT4G39230.1	4.08537	0.000287514	up	GO:0046686(response to cadmium ion);GO:0032442(phenylcoumaran benzylic ether reductase activity);GO:0005737(cytoplasm)	NmrA-like negative transcriptional regulator family protein ;; NmrA-like negative transcriptional regulator family protein; FUNCTIONS IN: phenylcoumaran benzylic ether reductase activity; INVOLVED IN: response to cadmium ion; LOCATED IN: cellular_component unknown; EXPRESSED IN: 25 plant structures; EXPRESSED DURING: 14 growth stages; CONTAINS InterPro DOMAIN/s: NAD(P)-binding domain (InterPro:IP…
GGT1	AT4G39640.1;MSTRG.16768.2;AT4G39640.2	9.87679	2.03021e-05	up	GO:0006751(glutathione catabolic process);GO:0048046(apoplast);GO:0009862(systemic acquired resistance, salicylic acid mediated signaling pathway);GO:0009505(plant-type cell wall);GO:0016756(glutathione gamma-glutamylcysteinyltransferase activity);GO:0006979(response to oxidative stress);GO:0005576(extracellular region);GO:0009611(response to wounding);GO:0009625(response to insect);GO:0031348(ne…	gamma-glutamyl transpeptidase 1 ;; gamma-glutamyl transpeptidase 1 (GGT1); FUNCTIONS IN: gamma-glutamyltransferase activity, glutathione gamma-glutamylcysteinyltransferase activity; INVOLVED IN: response to oxidative stress, glutathione catabolic process; LOCATED IN: apoplast, plant-type cell wall; EXPRESSED IN: 26 plant structures; EXPRESSED DURING: 10 growth stages; CONTAINS InterPro DOMAIN/s: …
AT4G39830	AT4G39830.1;MSTRG.16786.2	3.8811	0.00331229	up	NA	NA
AT4G40070	AT4G40070.1	2.55811	0.0165487	up	GO:0005576(extracellular region)	RING/U-box superfamily protein ;; RING/U-box superfamily protein; FUNCTIONS IN: zinc ion binding; EXPRESSED IN: 9 plant structures; EXPRESSED DURING: 4 anthesis, petal differentiation and expansion stage; CONTAINS InterPro DOMAIN/s: Zinc finger, RING-type (InterPro:IPR001841), Zinc finger, C3HC4 RING-type (InterPro:IPR018957); BEST Arabidopsis thaliana protein match is: RING/U-box superfamily pro…
AT5G01100	MSTRG.16830.2;MSTRG.16830.1;AT5G01100.1	17.0313	0.000159319	up	GO:0005794(Golgi apparatus);GO:0016757(transferase activity, transferring glycosyl groups);GO:0008150(biological_process)	O-fucosyltransferase family protein ;; O-fucosyltransferase family protein; CONTAINS InterPro DOMAIN/s: GDP-fucose protein O-fucosyltransferase (InterPro:IPR019378); BEST Arabidopsis thaliana protein match is: O-fucosyltransferase family protein (TAIR:AT3G54100.1); Has 1807 Blast hits to 1807 proteins in 277 species: Archae - 0; Bacteria - 0; Metazoa - 736; Fungi - 347; Plants - 385; Viruses - 0;…
AT5G01380	AT5G01380.1	3.24839	0.0027842	up	GO:0006355(regulation of transcription, DNA-templated);GO:0010583(response to cyclopentenone);GO:0005634(nucleus);GO:0003700(sequence-specific DNA binding transcription factor activity);GO:0043565(sequence-specific DNA binding);GO:0009407(toxin catabolic process);GO:0042802(identical protein binding);GO:0005515(protein binding)	Homeodomain-like superfamily protein ;; Homeodomain-like superfamily protein; CONTAINS InterPro DOMAIN/s: SANT, DNA-binding (InterPro:IPR001005), MYB-like (InterPro:IPR017877); BEST Arabidopsis thaliana protein match is: Homeodomain-like superfamily protein (TAIR:AT2G38250.1); Has 1807 Blast hits to 1807 proteins in 277 species: Archae - 0; Bacteria - 0; Metazoa - 736; Fungi - 347; Plants - 385; …
AT5G01730	MSTRG.16889.1;AT5G01730.1	2.09181	0.0321448	up	GO:0010287(plastoglobule);GO:0051127(positive regulation of actin nucleation);GO:0031209(SCAR complex);GO:0005737(cytoplasm);GO:0009507(chloroplast)	SCAR family protein 4 ;; SCAR family protein 4 (SCAR4); FUNCTIONS IN: molecular_function unknown; INVOLVED IN: positive regulation of actin nucleation; LOCATED IN: SCAR complex, chloroplast, plastoglobule; EXPRESSED IN: 23 plant structures; EXPRESSED DURING: 12 growth stages; BEST Arabidopsis thaliana protein match is: SCAR homolog 2 (TAIR:AT2G38440.1); Has 1330 Blast hits to 874 proteins in 188 …
AT5G01790	AT5G01790.1	5.12544	0.00360541	up	NA	NA
AT1G19530	AT1G19530.1;MSTRG.1693.2;MSTRG.1693.3	2.87167	0.0292774	up	NA	NA
AT5G02290	AT5G02290.1;AT5G02290.2;MSTRG.16939.3	2.9303	0.000626661	up	NA	NA
AT5G02490	AT5G02490.1	6.15699	0.00543125	up	GO:0009617(response to bacterium);GO:0009408(response to heat);GO:0005634(nucleus);GO:0006457(protein folding);GO:0005618(cell wall);GO:0005829(cytosol);GO:0009697(salicylic acid biosynthetic process);GO:0009627(systemic acquired resistance);GO:0005886(plasma membrane);GO:0030968(endoplasmic reticulum unfolded protein response);GO:0009644(response to high light intensity);GO:0042542(response to h…	Heat shock protein 70 (Hsp 70) family protein ;; Heat shock protein 70 (Hsp 70) family protein; FUNCTIONS IN: protein binding; INVOLVED IN: protein folding, response to cadmium ion, response to heat, response to bacterium; LOCATED IN: cytosol, cell wall, plasma membrane; EXPRESSED IN: 19 plant structures; EXPRESSED DURING: 10 growth stages; CONTAINS InterPro DOMAIN/s: Heat shock protein 70, conse…
AT5G02970	AT5G02970.1;MSTRG.17000.2;MSTRG.17000.3	2.8285	0.00307252	up	NA	NA
AT5G03210	AT5G03210.1	6.87894	0.00952577	up	NA	NA
AT5G04020	MSTRG.17098.1;AT5G04020.1;MSTRG.17098.3	2.30539	0.0093503	up	NA	NA
AT5G04310	MSTRG.17126.1;AT5G04310.1;MSTRG.17126.3	3.27029	0.00100168	up	NA	NA
AT5G04930	MSTRG.17179.1;MSTRG.17179.2;MSTRG.17179.3;AT5G04930.1	2.33811	0.00413591	up	GO:0005886(plasma membrane);GO:0016020(membrane);GO:0006612(protein targeting to membrane);GO:0015662(ATPase activity, coupled to transmembrane movement of ions, phosphorylative mechanism);GO:0010363(regulation of plant-type hypersensitive response);GO:0005515(protein binding);GO:0009963(positive regulation of flavonoid biosynthetic process)	aminophospholipid ATPase 1 ;; aminophospholipid ATPase 1 (ALA1); FUNCTIONS IN: protein binding, ATPase activity, coupled to transmembrane movement of ions, phosphorylative mechanism; INVOLVED IN: metabolic process, phospholipid transport, ATP biosynthetic process; LOCATED IN: plasma membrane; EXPRESSED IN: 25 plant structures; EXPRESSED DURING: 15 growth stages; CONTAINS InterPro DOMAIN/s: Haloac…
AT5G05365	AT5G05365.1	2.00238	0.0290361	up	GO:0005737(cytoplasm)	Heavy metal transport/detoxification superfamily protein ;; Heavy metal transport/detoxification superfamily protein ; FUNCTIONS IN: metal ion binding; INVOLVED IN: metal ion transport; LOCATED IN: cellular_component unknown; CONTAINS InterPro DOMAIN/s: Heavy metal transport/detoxification protein (InterPro:IPR006121); BEST Arabidopsis thaliana protein match is: Heavy metal transport/detoxificati…
AT5G06860	AT5G06860.1	8.98934	0.0163543	up	GO:0009867(jasmonic acid mediated signaling pathway);GO:0006612(protein targeting to membrane);GO:0050832(defense response to fungus);GO:0005618(cell wall);GO:0010363(regulation of plant-type hypersensitive response);GO:0009409(response to cold);GO:0009738(abscisic acid-activated signaling pathway);GO:0030968(endoplasmic reticulum unfolded protein response);GO:0031348(negative regulation of defen…	polygalacturonase inhibiting protein 1 ;; polygalacturonase inhibiting protein 1 (PGIP1); FUNCTIONS IN: polygalacturonase inhibitor activity; INVOLVED IN: signal transduction, defense response; LOCATED IN: cell wall, plant-type cell wall; EXPRESSED IN: 20 plant structures; EXPRESSED DURING: 13 growth stages; CONTAINS InterPro DOMAIN/s: Leucine-rich repeat-containing N-terminal domain, type 2 (Int…
GDH2	AT5G07440.1;AT5G07440.2;MSTRG.17395.3;AT5G07440.3	2.0272	0.0262233	up	GO:0005524(ATP binding);GO:0005774(vacuolar membrane);GO:0005739(mitochondrion);GO:0009698(phenylpropanoid metabolic process);GO:0046686(response to cadmium ion);GO:0009651(response to salt stress);GO:0006598(polyamine catabolic process);GO:0005507(copper ion binding);GO:0042398(cellular modified amino acid biosynthetic process);GO:0048193(Golgi vesicle transport);GO:0008270(zinc ion binding);GO:…	glutamate dehydrogenase 2 ;; glutamate dehydrogenase 2 (GDH2); FUNCTIONS IN: in 7 functions; INVOLVED IN: response to salt stress; LOCATED IN: mitochondrion, plasma membrane; EXPRESSED IN: 27 plant structures; EXPRESSED DURING: 16 growth stages; CONTAINS InterPro DOMAIN/s: Glutamate/phenylalanine/leucine/valine dehydrogenase (InterPro:IPR006095), Glutamate/phenylalanine/leucine/valine dehydrogena…
AT5G09790	AT5G09790.1;AT5G09790.2;MSTRG.17575.3;MSTRG.17575.4	3.29194	0.00704524	up	NA	NA
AT5G10695	AT5G10695.1;AT5G10695.2	7.19686	0.000403754	up	NA	NA
NADP-ME2	AT5G11670.1;MSTRG.17754.2	3.72356	0.000105946	up	NA	NA
AT5G12930	AT5G12930.1	4.83712	0.00156259	up	NA	NA
AT5G13190	MSTRG.17861.1;AT5G13190.1	28.3893	2.99703e-05	up	NA	NA
AT5G13200	MSTRG.17862.1;MSTRG.17862.2;AT5G13200.1	3.9846	0.0223029	up	GO:0010286(heat acclimation);GO:0005737(cytoplasm);GO:0003674(molecular_function)	GRAM domain family protein ;; GRAM domain family protein; CONTAINS InterPro DOMAIN/s: GRAM (InterPro:IPR004182); BEST Arabidopsis thaliana protein match is: GRAM domain family protein (TAIR:AT2G22475.1); Has 1807 Blast hits to 1807 proteins in 277 species: Archae - 0; Bacteria - 0; Metazoa - 736; Fungi - 347; Plants - 385; Viruses - 0; Other Eukaryotes - 339 (source: NCBI BLink).
P5CR	AT5G14800.1;AT5G14800.2;MSTRG.18014.3	3.1799	0.0450818	up	NA	NA
AT5G14930	AT5G14930.3;AT5G14930.1;AT5G14930.2;MSTRG.18022.4	3.39041	0.0476404	up	NA	NA
AT5G14920	MSTRG.18025.3;MSTRG.18025.2;MSTRG.18025.1;MSTRG.18025.4;MSTRG.18025.5;MSTRG.18025.6	2.53164	0.000167661	up	NA	NA
AT5G15130	AT5G15130.1	3.20542	0.00986279	up	GO:0003700(sequence-specific DNA binding transcription factor activity);GO:0005634(nucleus);GO:0006355(regulation of transcription, DNA-templated);GO:0006952(defense response)	WRKY DNA-binding protein 72 ;; WRKY DNA-binding protein 72 (WRKY72); CONTAINS InterPro DOMAIN/s: DNA-binding WRKY (InterPro:IPR003657); BEST Arabidopsis thaliana protein match is: WRKY DNA-binding protein 61 (TAIR:AT1G18860.1); Has 6758 Blast hits to 4151 proteins in 378 species: Archae - 0; Bacteria - 669; Metazoa - 395; Fungi - 387; Plants - 3478; Viruses - 9; Other Eukaryotes - 1820 (source: N…
AT5G15350	AT5G15350.1	2.88231	0.0322958	up	GO:0052546(cell wall pectin metabolic process);GO:0006084(acetyl-CoA metabolic process);GO:0052541(plant-type cell wall cellulose metabolic process);GO:0016132(brassinosteroid biosynthetic process);GO:0046658(anchored component of plasma membrane);GO:0005773(vacuole);GO:0031225(anchored component of membrane);GO:0005507(copper ion binding);GO:0005886(plasma membrane);GO:0016126(sterol biosyntheti…	early nodulin-like protein 17 ;; early nodulin-like protein 17 (ENODL17); FUNCTIONS IN: electron carrier activity, copper ion binding; LOCATED IN: anchored to plasma membrane, plasma membrane, vacuole, anchored to membrane; EXPRESSED IN: 24 plant structures; EXPRESSED DURING: 13 growth stages; CONTAINS InterPro DOMAIN/s: Plastocyanin-like (InterPro:IPR003245), Cupredoxin (InterPro:IPR008972); BES…
AT5G15640	MSTRG.18083.1;AT5G15640.1	2.06636	0.00687615	up	GO:0005743(mitochondrial inner membrane);GO:0006839(mitochondrial transport);GO:0005739(mitochondrion);GO:0006810(transport)	Mitochondrial substrate carrier family protein ;; Mitochondrial substrate carrier family protein; FUNCTIONS IN: binding; INVOLVED IN: transport, mitochondrial transport, transmembrane transport; LOCATED IN: mitochondrion, mitochondrial inner membrane; EXPRESSED IN: 24 plant structures; EXPRESSED DURING: 15 growth stages; CONTAINS InterPro DOMAIN/s: Mitochondrial carrier protein (InterPro:IPR00206…
AT5G15730	AT5G15730.1;AT5G15730.2	2.52559	0.00363884	up	GO:0030968(endoplasmic reticulum unfolded protein response);GO:0010363(regulation of plant-type hypersensitive response);GO:0005886(plasma membrane);GO:0006612(protein targeting to membrane);GO:0043069(negative regulation of programmed cell death);GO:0016301(kinase activity)	Protein kinase superfamily protein ;; Protein kinase superfamily protein; FUNCTIONS IN: protein serine/threonine kinase activity, protein kinase activity, kinase activity, ATP binding; INVOLVED IN: protein amino acid phosphorylation; LOCATED IN: endomembrane system; EXPRESSED IN: 23 plant structures; EXPRESSED DURING: 13 growth stages; CONTAINS InterPro DOMAIN/s: Protein kinase, catalytic domain …
AT1G21100	MSTRG.1824.1;AT1G21100.1	4.24547	0.00258922	up	GO:0008168(methyltransferase activity);GO:0042343(indole glucosinolate metabolic process);GO:0005634(nucleus);GO:0005829(cytosol)	O-methyltransferase family protein ;; O-methyltransferase family protein; FUNCTIONS IN: methyltransferase activity, O-methyltransferase activity, protein dimerization activity; LOCATED IN: cytosol; EXPRESSED IN: stem, cotyledon, hypocotyl, root, leaf; EXPRESSED DURING: LP.04 four leaves visible; CONTAINS InterPro DOMAIN/s: Winged helix-turn-helix transcription repressor DNA-binding (InterPro:IPR0…
AT1G21130	MSTRG.1826.2;MSTRG.1826.4;MSTRG.1826.3;MSTRG.1826.5	17.645	0.0463832	up	NA	NA
AT1G21110	AT1G21110.1	17.8808	0.00714033	up	GO:0005634(nucleus);GO:0005829(cytosol)	O-methyltransferase family protein ;; O-methyltransferase family protein; FUNCTIONS IN: methyltransferase activity, O-methyltransferase activity, protein dimerization activity; LOCATED IN: cytosol; CONTAINS InterPro DOMAIN/s: Winged helix-turn-helix transcription repressor DNA-binding (InterPro:IPR011991), Plant methyltransferase dimerisation (InterPro:IPR012967), O-methyltransferase, family 2 (I…
AT1G21120	AT1G21120.1	78.524	0.0001089	up	GO:0005634(nucleus);GO:0008168(methyltransferase activity);GO:0042343(indole glucosinolate metabolic process);GO:0005829(cytosol)	O-methyltransferase family protein ;; O-methyltransferase family protein; FUNCTIONS IN: methyltransferase activity, O-methyltransferase activity, protein dimerization activity; LOCATED IN: cytosol; EXPRESSED IN: 9 plant structures; EXPRESSED DURING: LP.04 four leaves visible, LP.10 ten leaves visible, LP.08 eight leaves visible; CONTAINS InterPro DOMAIN/s: Winged helix-turn-helix transcription re…
AT5G18310	MSTRG.18317.1;MSTRG.18317.2;AT5G18310.1;AT5G18310.2	2.31685	0.00762994	up	NA	NA
AT5G18400	AT5G18400.1;AT5G18400.2;MSTRG.18323.3;AT5G18400.3	5.3895	0.00125695	up	GO:0005737(cytoplasm);GO:0005515(protein binding)	Cytokine-induced anti-apoptosis inhibitor 1, Fe-S biogenesis ;; Cytokine-induced anti-apoptosis inhibitor 1, Fe-S biogenesis; FUNCTIONS IN: molecular_function unknown; INVOLVED IN: biological_process unknown; EXPRESSED IN: 23 plant structures; EXPRESSED DURING: 14 growth stages; CONTAINS InterPro DOMAIN/s: Protein of unknown function DUF689 (InterPro:IPR007785); BEST Arabidopsis thaliana protein …
AT5G18490	MSTRG.18334.1;AT5G18490.1	2.7866	0.00180842	up	GO:0008150(biological_process);GO:0009693(ethylene biosynthetic process);GO:0009723(response to ethylene);GO:0003674(molecular_function);GO:0035556(intracellular signal transduction);GO:0009738(abscisic acid-activated signaling pathway)	Plant protein of unknown function (DUF946) ;; Plant protein of unknown function (DUF946); CONTAINS InterPro DOMAIN/s: Protein of unknown function DUF946 (InterPro:IPR009291); BEST Arabidopsis thaliana protein match is: Plant protein of unknown function (DUF946) (TAIR:AT3G04350.1); Has 1807 Blast hits to 1807 proteins in 277 species: Archae - 0; Bacteria - 0; Metazoa - 736; Fungi - 347; Plants - 3…
AT1G21326	MSTRG.1843.1;AT1G21326.1	6.35252	8.22839e-05	up	GO:0003674(molecular_function);GO:0008150(biological_process);GO:0005634(nucleus)	VQ motif-containing protein ;; VQ motif-containing protein; CONTAINS InterPro DOMAIN/s: VQ (InterPro:IPR008889); BEST Arabidopsis thaliana protein match is: nucleotide binding;nucleic acid binding (TAIR:AT1G21320.1); Has 294 Blast hits to 294 proteins in 63 species: Archae - 0; Bacteria - 0; Metazoa - 108; Fungi - 21; Plants - 144; Viruses - 0; Other Eukaryotes - 21 (source: NCBI BLink).
RAN-1	MSTRG.18487.1;AT5G20010.1	2.05714	0.00055679	up	GO:0003924(GTPase activity);GO:0006606(protein import into nucleus);GO:0046686(response to cadmium ion);GO:0005525(GTP binding);GO:0005886(plasma membrane);GO:0005515(protein binding);GO:0009651(response to salt stress);GO:0005794(Golgi apparatus);GO:0048046(apoplast);GO:0005829(cytosol);GO:0005634(nucleus);GO:0005618(cell wall)	RAS-related nuclear protein-1 ;; RAS-related nuclear protein-1 (RAN-1); FUNCTIONS IN: protein binding, GTP binding, GTPase activity; INVOLVED IN: response to cadmium ion, response to salt stress, protein import into nucleus; LOCATED IN: apoplast, cell wall, plasma membrane; EXPRESSED IN: 6 plant structures; EXPRESSED DURING: L mature pollen stage, M germinated pollen stage; CONTAINS InterPro DOMA…
AT5G20230	MSTRG.18508.1;AT5G20230.1	11.656	0.000526928	up	GO:0009620(response to fungus);GO:0006979(response to oxidative stress);GO:0009611(response to wounding);GO:0005507(copper ion binding);GO:0009753(response to jasmonic acid);GO:0005886(plasma membrane);GO:0031225(anchored component of membrane);GO:0050832(defense response to fungus);GO:0009646(response to absence of light);GO:0046658(anchored component of plasma membrane);GO:0009695(jasmonic acid…	blue-copper-binding protein ;; blue-copper-binding protein (BCB); FUNCTIONS IN: electron carrier activity, copper ion binding; INVOLVED IN: response to oxidative stress, response to salt stress, aluminum ion transport, response to wounding, response to absence of light; LOCATED IN: anchored to plasma membrane, plasma membrane, vacuole, anchored to membrane; EXPRESSED IN: 24 plant structures; EXPR…
EFR	MSTRG.18529.1;MSTRG.18529.2;AT5G20480.1	2.51491	0.0415165	up	GO:0019199(transmembrane receptor protein kinase activity);GO:0005515(protein binding);GO:0010204(defense response signaling pathway, resistance gene-independent);GO:0010359(regulation of anion channel activity);GO:0016301(kinase activity);GO:0005524(ATP binding);GO:0009862(systemic acquired resistance, salicylic acid mediated signaling pathway);GO:0009697(salicylic acid biosynthetic process);GO:…	EF-TU receptor ;; EF-TU receptor (EFR); FUNCTIONS IN: protein serine/threonine kinase activity, transmembrane receptor protein kinase activity, kinase activity, ATP binding; INVOLVED IN: in 7 processes; LOCATED IN: endomembrane system; EXPRESSED IN: 14 plant structures; EXPRESSED DURING: 11 growth stages; CONTAINS InterPro DOMAIN/s: Protein kinase, ATP binding site (InterPro:IPR017441), Protein k…
AT5G22250	AT5G22250.1	16.3459	0.0468707	up	GO:0009738(abscisic acid-activated signaling pathway);GO:0042742(defense response to bacterium);GO:0035556(intracellular signal transduction);GO:0000289(nuclear-transcribed mRNA poly(A) tail shortening);GO:0000165(MAPK cascade);GO:0009814(defense response, incompatible interaction);GO:0009693(ethylene biosynthetic process);GO:0009873(ethylene-activated signaling pathway);GO:0009451(RNA modificati…	Polynucleotidyl transferase, ribonuclease H-like superfamily protein ;; Polynucleotidyl transferase, ribonuclease H-like superfamily protein; FUNCTIONS IN: ribonuclease activity, nucleic acid binding; INVOLVED IN: RNA modification; LOCATED IN: nucleus; EXPRESSED IN: 21 plant structures; EXPRESSED DURING: 11 growth stages; CONTAINS InterPro DOMAIN/s: Ribonuclease CAF1 (InterPro:IPR006941), Polynuc…
AT5G22690	MSTRG.18667.1;MSTRG.18667.2;AT5G22690.1	3.56012	0.00880071	up	GO:0006952(defense response);GO:0005737(cytoplasm)	Disease resistance protein (TIR-NBS-LRR class) family ;; Disease resistance protein (TIR-NBS-LRR class) family; FUNCTIONS IN: transmembrane receptor activity, ATP binding; INVOLVED IN: signal transduction, defense response, apoptosis, innate immune response; LOCATED IN: intrinsic to membrane; EXPRESSED IN: 20 plant structures; EXPRESSED DURING: 13 growth stages; CONTAINS InterPro DOMAIN/s: NB-ARC…
.	MSTRG.18734.1	2.54613	1.97637e-05	up	NA	NA
AT5G23510	MSTRG.18743.2;AT5G23510.1	5.61807	0.0108741	up	NA	NA
AT5G24070	AT5G24070.1	2.12476	0.0320028	up	GO:0005576(extracellular region);GO:0004601(peroxidase activity)	Peroxidase superfamily protein ;; Peroxidase superfamily protein; FUNCTIONS IN: peroxidase activity, heme binding; INVOLVED IN: response to oxidative stress, oxidation reduction; LOCATED IN: endomembrane system; EXPRESSED IN: root; CONTAINS InterPro DOMAIN/s: Haem peroxidase (InterPro:IPR010255), Plant peroxidase (InterPro:IPR000823), Peroxidases heam-ligand binding site (InterPro:IPR019793), Hae…
AT5G24110	AT5G24110.1	19.2547	0.00129379	up	GO:0006355(regulation of transcription, DNA-templated);GO:0005515(protein binding);GO:0003700(sequence-specific DNA binding transcription factor activity);GO:0005737(cytoplasm);GO:0009751(response to salicylic acid);GO:0042542(response to hydrogen peroxide);GO:0005634(nucleus);GO:0010193(response to ozone)	WRKY DNA-binding protein 30 ;; WRKY DNA-binding protein 30 (WRKY30); FUNCTIONS IN: sequence-specific DNA binding transcription factor activity; INVOLVED IN: regulation of transcription, DNA-dependent, regulation of transcription; EXPRESSED IN: stem, stamen; EXPRESSED DURING: 4 anthesis; CONTAINS InterPro DOMAIN/s: DNA-binding WRKY (InterPro:IPR003657); BEST Arabidopsis thaliana protein match is: …
AT5G24230	MSTRG.18810.2;MSTRG.18810.1;MSTRG.18810.3;AT5G24230.1;MSTRG.18810.5	2.55273	0.00839994	up	NA	NA
AT5G24590	AT5G24590.2	2.3248	0.0151855	up	GO:0003700(sequence-specific DNA binding transcription factor activity);GO:0051607(defense response to virus);GO:0009737(response to abscisic acid);GO:0005515(protein binding);GO:0005634(nucleus);GO:0009414(response to water deprivation);GO:0042538(hyperosmotic salinity response);GO:0007275(multicellular organismal development);GO:0003713(transcription coactivator activity)	TCV-interacting protein ;; TCV-interacting protein (TIP); CONTAINS InterPro DOMAIN/s: No apical meristem (NAM) protein (InterPro:IPR003441); BEST Arabidopsis thaliana protein match is: NAC domain containing protein 62 (TAIR:AT3G49530.1); Has 2952 Blast hits to 2945 proteins in 75 species: Archae - 0; Bacteria - 0; Metazoa - 0; Fungi - 0; Plants - 2952; Viruses - 0; Other Eukaryotes - 0 (source: N…
AT5G24770	AT5G24770.1;AT5G24770.2	2.26712	0.0233817	up	GO:0009753(response to jasmonic acid);GO:0042538(hyperosmotic salinity response);GO:0022626(cytosolic ribosome);GO:0009507(chloroplast);GO:0009625(response to insect);GO:0003993(acid phosphatase activity);GO:0002213(defense response to insect);GO:0009611(response to wounding);GO:0005773(vacuole);GO:0046688(response to copper ion);GO:0006979(response to oxidative stress)	vegetative storage protein 2 ;; vegetative storage protein 2 (VSP2); FUNCTIONS IN: acid phosphatase activity; INVOLVED IN: in 8 processes; LOCATED IN: cytosolic ribosome, vacuole; EXPRESSED IN: fruit, flower, leaf; EXPRESSED DURING: seedling growth, 4 leaf senescence stage; CONTAINS InterPro DOMAIN/s: Acid phosphatase (Class B) (InterPro:IPR005519); BEST Arabidopsis thaliana protein match is: veg…
AT5G25170	AT5G25170.1	2.66423	0.00736449	up	GO:0003674(molecular_function);GO:0005886(plasma membrane);GO:0008150(biological_process);GO:0005737(cytoplasm)	PPPDE putative thiol peptidase family protein ;; PPPDE putative thiol peptidase family protein; FUNCTIONS IN: molecular_function unknown; INVOLVED IN: biological_process unknown; LOCATED IN: plasma membrane; EXPRESSED IN: 23 plant structures; EXPRESSED DURING: 13 growth stages; CONTAINS InterPro DOMAIN/s: Protein of unknown function DUF862, eukaryotic (InterPro:IPR008580); BEST Arabidopsis thalia…
AT5G25440	AT5G25440.1;MSTRG.18910.2;MSTRG.18910.3;MSTRG.18910.4	5.6728	0.00123548	up	NA	NA
AT5G25910	MSTRG.18945.1	3.27758	0.00515486	up	NA	NA
AT5G26038	AT5G26030.1;AT5G26030.2;MSTRG.18953.3;AT5G26038.1	4.46307	0.00213174	up	GO:0008150(biological_process);GO:0005575(cellular_component);GO:0003674(molecular_function)	MIR860a; miRNA ;;
AT5G26220	AT5G26220.1;MSTRG.18962.2	2.98344	0.0152644	up	NA	NA
AT1G03220	MSTRG.190.2;MSTRG.190.1	22.1152	0.0301558	up	NA	NA
AT5G26920	AT5G26920.1	4.53352	1.87047e-05	up	GO:0000165(MAPK cascade);GO:0009862(systemic acquired resistance, salicylic acid mediated signaling pathway);GO:0006612(protein targeting to membrane);GO:0045088(regulation of innate immune response);GO:0009816(defense response to bacterium, incompatible interaction);GO:0010112(regulation of systemic acquired resistance);GO:0019684(photosynthesis, light reaction);GO:0009627(systemic acquired resi…	Cam-binding protein 60-like G ;; Cam-binding protein 60-like G (CBP60G); FUNCTIONS IN: calmodulin binding; INVOLVED IN: defense response to bacterium, incompatible interaction, salicylic acid biosynthetic process, response to molecule of bacterial origin, response to bacterium; EXPRESSED IN: 15 plant structures; EXPRESSED DURING: 9 growth stages; CONTAINS InterPro DOMAIN/s: Calmodulin binding pro…
AT5G27670	MSTRG.19053.1;MSTRG.19053.3;AT5G27670.1	2.40911	0.0093452	up	GO:0005730(nucleolus);GO:0003677(DNA binding);GO:0006816(calcium ion transport);GO:0007030(Golgi organization);GO:0009651(response to salt stress);GO:0005634(nucleus)	histone H2A 7 ;; histone H2A 7 (HTA7); FUNCTIONS IN: DNA binding; INVOLVED IN: nucleosome assembly; LOCATED IN: nucleolus; EXPRESSED IN: 23 plant structures; EXPRESSED DURING: 13 growth stages; CONTAINS InterPro DOMAIN/s: Histone H2A (InterPro:IPR002119), Histone-fold (InterPro:IPR009072), Histone core (InterPro:IPR007125); BEST Arabidopsis thaliana protein match is: histone H2A 6 (TAIR:AT5G59870…
AT5G27760	AT5G27760.1	10.5576	0.00694262	up	GO:0001666(response to hypoxia);GO:0009723(response to ethylene);GO:0003674(molecular_function)	Hypoxia-responsive family protein ;; Hypoxia-responsive family protein; CONTAINS InterPro DOMAIN/s: Hypoxia induced protein, conserved region (InterPro:IPR007667); BEST Arabidopsis thaliana protein match is: Hypoxia-responsive family protein (TAIR:AT3G05550.1); Has 1807 Blast hits to 1807 proteins in 277 species: Archae - 0; Bacteria - 0; Metazoa - 736; Fungi - 347; Plants - 385; Viruses - 0; Oth…
AT5G28630	AT5G28630.1	3.27568	0.0484208	up	GO:0005575(cellular_component);GO:0008150(biological_process);GO:0003674(molecular_function)	glycine-rich protein ;; glycine-rich protein; BEST Arabidopsis thaliana protein match is: unknown protein (TAIR:AT5G28610.1); Has 3156 Blast hits to 2062 proteins in 232 species: Archae - 6; Bacteria - 50; Metazoa - 1681; Fungi - 287; Plants - 258; Viruses - 160; Other Eukaryotes - 714 (source: NCBI BLink).
AT1G22280	AT1G22280.3;AT1G22280.1;AT1G22280.2;MSTRG.1921.4;MSTRG.1921.5	3.28092	0.0036512	up	NA	NA
AT5G36002	MSTRG.19219.1;MSTRG.19219.2;AT5G36002.1;AT5G36002.2	2.11575	0.0288836	up	GO:0005575(cellular_component);GO:0003674(molecular_function);GO:0008150(biological_process)	other RNA ;;
UGT85A1	AT1G22400.1	5.37914	0.00552326	up	GO:0009867(jasmonic acid mediated signaling pathway);GO:0030968(endoplasmic reticulum unfolded protein response);GO:0050403(trans-zeatin O-beta-D-glucosyltransferase activity);GO:0009863(salicylic acid mediated signaling pathway);GO:0008194(UDP-glycosyltransferase activity);GO:0015020(glucuronosyltransferase activity);GO:0006612(protein targeting to membrane);GO:0016758(transferase activity, tran…	UDP-Glycosyltransferase superfamily protein ;; UGT85A1; FUNCTIONS IN: in 6 functions; INVOLVED IN: metabolic process; LOCATED IN: cellular_component unknown; EXPRESSED IN: 22 plant structures; EXPRESSED DURING: 10 growth stages; CONTAINS InterPro DOMAIN/s: UDP-glucuronosyl/UDP-glucosyltransferase (InterPro:IPR002213); BEST Arabidopsis thaliana protein match is: UDP-glucosyl transferase 85A3 (TAIR…
AT5G37490	AT5G37490.1	4.44337	0.000533057	up	GO:0010200(response to chitin);GO:0005634(nucleus);GO:0035556(intracellular signal transduction);GO:0002679(respiratory burst involved in defense response);GO:0009693(ethylene biosynthetic process)	ARM repeat superfamily protein ;; ARM repeat superfamily protein; FUNCTIONS IN: ubiquitin-protein ligase activity, binding; INVOLVED IN: response to chitin; LOCATED IN: ubiquitin ligase complex; EXPRESSED IN: 14 plant structures; EXPRESSED DURING: 7 growth stages; CONTAINS InterPro DOMAIN/s: U box domain (InterPro:IPR003613), Armadillo-like helical (InterPro:IPR011989), Armadillo-type fold (Inter…
AT5G38200	AT5G38200.1;MSTRG.19312.2;MSTRG.19312.3	2.30912	0.0149447	up	NA	NA
AT5G38210	MSTRG.19314.1;AT5G38210.1;MSTRG.19314.3;MSTRG.19314.4	2.33816	0.00901642	up	NA	NA
AT5G39580	AT5G39580.2;AT5G39580.1	55.2108	7.75733e-05	up	GO:0005576(extracellular region);GO:0050832(defense response to fungus);GO:0005794(Golgi apparatus);GO:0006865(amino acid transport);GO:0004601(peroxidase activity)	Peroxidase superfamily protein ;; Peroxidase superfamily protein; FUNCTIONS IN: peroxidase activity, heme binding; INVOLVED IN: defense response to fungus; LOCATED IN: endomembrane system; EXPRESSED IN: 17 plant structures; EXPRESSED DURING: 12 growth stages; CONTAINS InterPro DOMAIN/s: Haem peroxidase (InterPro:IPR010255), Plant peroxidase (InterPro:IPR000823), Haem peroxidase, plant/fungal/bact…
AT5G40540	AT5G40540.1;MSTRG.19469.2	2.35518	0.0336714	up	NA	NA
AT5G40590	AT5G40590.1	4.65561	0.0474208	up	GO:0005634(nucleus)	Cysteine/Histidine-rich C1 domain family protein ;; Cysteine/Histidine-rich C1 domain family protein; CONTAINS InterPro DOMAIN/s: DC1 (InterPro:IPR004146), C1-like (InterPro:IPR011424); BEST Arabidopsis thaliana protein match is: Cysteine/Histidine-rich C1 domain family protein (TAIR:AT2G44370.1); Has 1807 Blast hits to 1807 proteins in 277 species: Archae - 0; Bacteria - 0; Metazoa - 736; Fungi …
AT5G40780	AT5G40780.1;AT5G40780.2;MSTRG.19491.3	4.51154	0.000335898	up	NA	NA
AT5G41100	AT5G41100.1;AT5G41100.2	4.05175	0.000133829	up	NA	NA
AT5G41740	MSTRG.19568.1;AT5G41740.2	9.25989	0.00275554	up	GO:0005634(nucleus);GO:0006952(defense response)	Disease resistance protein (TIR-NBS-LRR class) family ;; Disease resistance protein (TIR-NBS-LRR class) family; FUNCTIONS IN: transmembrane receptor activity, nucleoside-triphosphatase activity, nucleotide binding, ATP binding; INVOLVED IN: signal transduction, defense response, apoptosis, innate immune response; LOCATED IN: intrinsic to membrane, chloroplast; CONTAINS InterPro DOMAIN/s: ATPase, …
AT5G41750	AT5G41750.2;AT5G41750.1	8.321	0.0150212	up	GO:0005634(nucleus);GO:0006952(defense response)	Disease resistance protein (TIR-NBS-LRR class) family ;; Disease resistance protein (TIR-NBS-LRR class) family; FUNCTIONS IN: transmembrane receptor activity, nucleoside-triphosphatase activity, nucleotide binding, ATP binding; INVOLVED IN: signal transduction, apoptosis, defense response, innate immune response; LOCATED IN: intrinsic to membrane; CONTAINS InterPro DOMAIN/s: ATPase, AAA+ type, co…
AT1G22810	AT1G22810.1	36.4555	0.000100839	up	GO:0003677(DNA binding);GO:0005634(nucleus);GO:0006355(regulation of transcription, DNA-templated);GO:0003700(sequence-specific DNA binding transcription factor activity);GO:0005737(cytoplasm)	Integrase-type DNA-binding superfamily protein ;; Integrase-type DNA-binding superfamily protein; FUNCTIONS IN: DNA binding, sequence-specific DNA binding transcription factor activity; INVOLVED IN: regulation of transcription, DNA-dependent; LOCATED IN: nucleus; CONTAINS InterPro DOMAIN/s: DNA-binding, integrase-type (InterPro:IPR016177), Pathogenesis-related transcriptional factor/ERF, DNA-bind…
U2AF35B	AT5G42820.2;MSTRG.19666.2;AT5G42820.1	2.5536	0.0440835	up	GO:0005634(nucleus);GO:0009640(photomorphogenesis);GO:0019915(lipid storage);GO:0009909(regulation of flower development);GO:0016567(protein ubiquitination);GO:0048573(photoperiodism, flowering);GO:0003723(RNA binding);GO:0010162(seed dormancy process);GO:0050826(response to freezing);GO:0009845(seed germination);GO:0009933(meristem structural organization);GO:0010182(sugar mediated signaling pat…	Zinc finger C-x8-C-x5-C-x3-H type family protein ;; U2AF35B; FUNCTIONS IN: RNA binding, zinc ion binding, nucleotide binding, nucleic acid binding; INVOLVED IN: photoperiodism, flowering; LOCATED IN: nucleus; EXPRESSED IN: 28 plant structures; EXPRESSED DURING: 14 growth stages; CONTAINS InterPro DOMAIN/s: Zinc finger, CCCH-type (InterPro:IPR000571), RNA recognition motif, RNP-1 (InterPro:IPR0005…
AT5G42830	MSTRG.19668.1;AT5G42830.1	2.54475	0.00987536	up	GO:0005829(cytosol);GO:0016740(transferase activity);GO:0005737(cytoplasm)	HXXXD-type acyl-transferase family protein ;; HXXXD-type acyl-transferase family protein; FUNCTIONS IN: transferase activity, transferring acyl groups other than amino-acyl groups, transferase activity; INVOLVED IN: biological_process unknown; LOCATED IN: cellular_component unknown; EXPRESSED IN: 17 plant structures; EXPRESSED DURING: 12 growth stages; CONTAINS InterPro DOMAIN/s: Transferase (Int…
AT1G22890	MSTRG.1967.1;AT1G22890.1	3.66639	0.00497543	up	NA	NA
AT5G43350	MSTRG.19708.1;MSTRG.19708.2;AT5G43350.1	2.41938	0.0336389	up	GO:0015144(carbohydrate transmembrane transporter activity);GO:0005351(sugar:proton symporter activity);GO:0016036(cellular response to phosphate starvation);GO:0016020(membrane);GO:0005886(plasma membrane);GO:1901683(arsenate ion transmembrane transporter activity);GO:0005515(protein binding);GO:0005315(inorganic phosphate transmembrane transporter activity);GO:1901684(arsenate ion transmembrane…	phosphate transporter 1;1 ;; phosphate transporter 1;1 (PHT1;1); FUNCTIONS IN: phosphate transmembrane transporter activity, carbohydrate transmembrane transporter activity, inorganic phosphate transmembrane transporter activity, sugar:hydrogen symporter activity; INVOLVED IN: cellular response to phosphate starvation, phosphate transport; LOCATED IN: plasma membrane, membrane; CONTAINS InterPro …
AT5G44070	AT5G44070.1	7.99976	0.000102243	up	GO:0046938(phytochelatin biosynthetic process);GO:0006612(protein targeting to membrane);GO:0010310(regulation of hydrogen peroxide metabolic process);GO:0016756(glutathione gamma-glutamylcysteinyltransferase activity);GO:0009814(defense response, incompatible interaction);GO:0005829(cytosol);GO:0071992(phytochelatin transmembrane transporter activity);GO:0010200(response to chitin);GO:0009409(re…	phytochelatin synthase 1 (PCS1) ;; CADMIUM SENSITIVE 1 (CAD1); FUNCTIONS IN: cadmium ion binding, copper ion binding, glutathione gamma-glutamylcysteinyltransferase activity; INVOLVED IN: in 6 processes; LOCATED IN: cytosol; EXPRESSED IN: 24 plant structures; EXPRESSED DURING: 13 growth stages; CONTAINS InterPro DOMAIN/s: Phytochelatin synthase, C-terminal (InterPro:IPR015407), Phytochelatin synt…
AT5G44260	AT5G44260.1	2.97828	0.0187026	up	GO:0006355(regulation of transcription, DNA-templated);GO:0003700(sequence-specific DNA binding transcription factor activity);GO:0005634(nucleus);GO:0003676(nucleic acid binding)	Zinc finger C-x8-C-x5-C-x3-H type family protein ;; Zinc finger C-x8-C-x5-C-x3-H type family protein; CONTAINS InterPro DOMAIN/s: Zinc finger, CCCH-type (InterPro:IPR000571); BEST Arabidopsis thaliana protein match is: Zinc finger C-x8-C-x5-C-x3-H type family protein (TAIR:AT1G03790.1); Has 1182 Blast hits to 968 proteins in 143 species: Archae - 0; Bacteria - 0; Metazoa - 415; Fungi - 15; Plants…
AT5G44568	MSTRG.19820.1;AT5G44568.1;MSTRG.19820.3	4.89357	0.00245929	up	NA	NA
AT5G44570	AT5G44570.1;MSTRG.19821.3	3.80927	0.00980492	up	NA	NA
AT5G44585	MSTRG.19827.1;AT5G44585.1	4.93809	0.0123673	up	NA	NA
AT5G44920	MSTRG.19851.1;MSTRG.19851.2;AT5G44910.1;AT5G44920.2;AT5G44920.1	2.62009	0.00613046	up	GO:0005783(endoplasmic reticulum);GO:0005737(cytoplasm);GO:0006952(defense response)	Toll-Interleukin-Resistance (TIR) domain family protein ;; Toll-Interleukin-Resistance (TIR) domain family protein; FUNCTIONS IN: transmembrane receptor activity; INVOLVED IN: signal transduction, defense response, innate immune response; LOCATED IN: endoplasmic reticulum; EXPRESSED IN: 15 plant structures; EXPRESSED DURING: 10 growth stages; CONTAINS InterPro DOMAIN/s: Toll-Interleukin receptor …
NPR3	AT5G45110.1	2.34982	0.012406	up	GO:0050832(defense response to fungus);GO:0010363(regulation of plant-type hypersensitive response);GO:0009862(systemic acquired resistance, salicylic acid mediated signaling pathway);GO:0043069(negative regulation of programmed cell death);GO:0005515(protein binding);GO:0010200(response to chitin);GO:0006612(protein targeting to membrane);GO:0052542(defense response by callose deposition);GO:000…	NPR1-like protein 3 ;; NPR1-like protein 3 (NPR3); INVOLVED IN: defense response to fungus, incompatible interaction, defense response to bacterium, incompatible interaction; LOCATED IN: chloroplast; EXPRESSED IN: 23 plant structures; EXPRESSED DURING: 13 growth stages; CONTAINS InterPro DOMAIN/s: BTB/POZ (InterPro:IPR013069), NPR1/NIM1 like, C-terminal (InterPro:IPR021094), BTB/POZ fold (InterPr…
AT5G45130	AT5G45130.1;MSTRG.19866.2	2.30961	0.00137448	up	NA	NA
AT5G45280	AT5G45280.1;AT5G45280.2	3.24296	0.00368051	up	GO:0005576(extracellular region);GO:0005618(cell wall);GO:0016126(sterol biosynthetic process);GO:0005829(cytosol);GO:0009506(plasmodesma);GO:0005886(plasma membrane)	Pectinacetylesterase family protein ;; Pectinacetylesterase family protein; FUNCTIONS IN: carboxylesterase activity; INVOLVED IN: biological_process unknown; LOCATED IN: cell wall; EXPRESSED IN: 22 plant structures; EXPRESSED DURING: 13 growth stages; CONTAINS InterPro DOMAIN/s: Pectinacetylesterase (InterPro:IPR004963); BEST Arabidopsis thaliana protein match is: Pectinacetylesterase family prot…
AT5G46410	MSTRG.19975.1;AT5G46410.1;AT5G46410.2;MSTRG.19975.5;MSTRG.19975.6	2.34365	0.00510894	up	NA	NA
AT5G46510	MSTRG.19981.1;AT5G46510.1	2.17424	0.0305948	up	GO:0006952(defense response)	Disease resistance protein (TIR-NBS-LRR class) family ;; Disease resistance protein (TIR-NBS-LRR class) family; FUNCTIONS IN: transmembrane receptor activity, nucleoside-triphosphatase activity, nucleotide binding, ATP binding; INVOLVED IN: signal transduction, defense response, apoptosis, innate immune response; LOCATED IN: intrinsic to membrane; EXPRESSED IN: 21 plant structures; EXPRESSED DURI…
AT5G47730	MSTRG.20076.1;AT5G47730.3;AT5G47730.1;AT5G47730.2;MSTRG.20076.5	2.26296	0.0210715	up	NA	NA
RBOHD	MSTRG.20092.1;AT5G47910.1	6.37665	0.000152033	up	GO:0009408(response to heat);GO:0005886(plasma membrane);GO:0072593(reactive oxygen species metabolic process);GO:0016174(NAD(P)H oxidase activity);GO:0042744(hydrogen peroxide catabolic process);GO:0050832(defense response to fungus);GO:0005794(Golgi apparatus);GO:0007231(osmosensory signaling pathway);GO:0006952(defense response);GO:0005634(nucleus);GO:0009611(response to wounding);GO:0033500(c…	respiratory burst oxidase homologue D ;; respiratory burst oxidase homologue D (RBOHD); FUNCTIONS IN: NAD(P)H oxidase activity; INVOLVED IN: oxygen and reactive oxygen species metabolic process, defense response to fungus, response to heat, defense response, negative regulation of programmed cell death; LOCATED IN: plasma membrane; EXPRESSED IN: 24 plant structures; EXPRESSED DURING: 13 growth st…
RABA4C	AT5G47960.1	2.6777	0.0131136	up	GO:0005525(GTP binding);GO:0005794(Golgi apparatus);GO:0016192(vesicle-mediated transport)	RAB GTPase homolog A4C ;; RAB GTPase homolog A4C (RABA4C); FUNCTIONS IN: GTP binding; INVOLVED IN: protein transport, small GTPase mediated signal transduction; LOCATED IN: endomembrane system; EXPRESSED IN: 15 plant structures; EXPRESSED DURING: 7 growth stages; CONTAINS InterPro DOMAIN/s: Ras GTPase (InterPro:IPR001806), Small GTP-binding protein (InterPro:IPR005225), Small GTPase (InterPro:IPR…
AT5G48380	AT5G48380.1	4.51362	0.00134266	up	GO:0005886(plasma membrane);GO:0004672(protein kinase activity);GO:0009627(systemic acquired resistance);GO:0009506(plasmodesma);GO:0042742(defense response to bacterium);GO:0045087(innate immune response);GO:0031348(negative regulation of defense response);GO:0005515(protein binding);GO:0033612(receptor serine/threonine kinase binding);GO:0009863(salicylic acid mediated signaling pathway);GO:006…	BAK1-interacting receptor-like kinase 1 ;; BAK1-interacting receptor-like kinase 1 (BIR1); FUNCTIONS IN: protein kinase activity; INVOLVED IN: negative regulation of defense response; LOCATED IN: plasma membrane; EXPRESSED IN: 23 plant structures; EXPRESSED DURING: 13 growth stages; CONTAINS InterPro DOMAIN/s: Protein kinase, catalytic domain (InterPro:IPR000719), Leucine-rich repeat-containing N…
AT5G48530	MSTRG.20146.1;MSTRG.20146.2;AT5G48530.1	4.08617	0.00139213	up	NA	NA
AT5G48570	AT5G48570.1	2.31886	0.0164016	up	GO:0006457(protein folding);GO:0003755(peptidyl-prolyl cis-trans isomerase activity);GO:0006499(N-terminal protein myristoylation);GO:0016020(membrane);GO:0000413(protein peptidyl-prolyl isomerization);GO:0009408(response to heat);GO:0034976(response to endoplasmic reticulum stress);GO:0005515(protein binding);GO:0018208(peptidyl-proline modification);GO:0005528(FK506 binding);GO:0042542(response…	FKBP-type peptidyl-prolyl cis-trans isomerase family protein ;; FKBP-type peptidyl-prolyl cis-trans isomerase family protein; FUNCTIONS IN: FK506 binding, peptidyl-prolyl cis-trans isomerase activity, calmodulin binding; INVOLVED IN: protein folding; LOCATED IN: vacuole; EXPRESSED IN: 25 plant structures; EXPRESSED DURING: 14 growth stages; CONTAINS InterPro DOMAIN/s: Tetratricopeptide TPR-1 (Int…
AT5G48657	AT5G48657.2;AT5G48657.1	3.59225	0.0208585	up	GO:0003674(molecular_function);GO:0008150(biological_process);GO:0005634(nucleus)	defense protein-related ;; defense protein-related; FUNCTIONS IN: molecular_function unknown; INVOLVED IN: biological_process unknown; LOCATED IN: chloroplast; BEST Arabidopsis thaliana protein match is: RPM1-interacting protein 4 (RIN4) family protein (TAIR:AT3G07195.1); Has 35333 Blast hits to 34131 proteins in 2444 species: Archae - 798; Bacteria - 22429; Metazoa - 974; Fungi - 991; Plants - 5…
AT5G48850	AT5G48850.1	7.86859	0.003662	up	GO:0010438(cellular response to sulfur starvation);GO:0005634(nucleus);GO:0006792(regulation of sulfur utilization)	Tetratricopeptide repeat (TPR)-like superfamily protein ;; SULPHUR DEFICIENCY-INDUCED 1 (ATSDI1); FUNCTIONS IN: binding; INVOLVED IN: cellular response to sulfur starvation, regulation of sulfur utilization; LOCATED IN: cellular_component unknown; EXPRESSED IN: 20 plant structures; EXPRESSED DURING: 11 growth stages; CONTAINS InterPro DOMAIN/s: Tetratricopeptide-like helical (InterPro:IPR011990),…
AT5G48970	AT5G48970.1;MSTRG.20189.2;MSTRG.20189.3	2.04902	0.000824097	up	NA	NA
AT5G49520	AT5G49520.1	4.70089	0.0011915	up	GO:0009617(response to bacterium);GO:0035556(intracellular signal transduction);GO:0052542(defense response by callose deposition);GO:0003677(DNA binding);GO:0003700(sequence-specific DNA binding transcription factor activity);GO:0005634(nucleus);GO:0010200(response to chitin);GO:0002679(respiratory burst involved in defense response);GO:0045893(positive regulation of transcription, DNA-templated…	WRKY DNA-binding protein 48 ;; WRKY DNA-binding protein 48 (WRKY48); CONTAINS InterPro DOMAIN/s: DNA-binding WRKY (InterPro:IPR003657); BEST Arabidopsis thaliana protein match is: WRKY DNA-binding protein 23 (TAIR:AT2G47260.1); Has 1807 Blast hits to 1807 proteins in 277 species: Archae - 0; Bacteria - 0; Metazoa - 736; Fungi - 347; Plants - 385; Viruses - 0; Other Eukaryotes - 339 (source: NCBI …
AT1G25370	MSTRG.2029.1;AT1G25370.1	5.46205	0.0116316	up	GO:0005634(nucleus);GO:0009693(ethylene biosynthetic process);GO:0008150(biological_process);GO:0003674(molecular_function)	Protein of unknown function (DUF1639) ;; Protein of unknown function (DUF1639); CONTAINS InterPro DOMAIN/s: Protein of unknown function DUF1639 (InterPro:IPR012438); BEST Arabidopsis thaliana protein match is: Protein of unknown function (DUF1639) (TAIR:AT1G68340.1); Has 265 Blast hits to 265 proteins in 16 species: Archae - 0; Bacteria - 0; Metazoa - 1; Fungi - 0; Plants - 264; Viruses - 0; Othe…
AT5G51451	MSTRG.20389.1;MSTRG.20389.2;AT5G51450.2;MSTRG.20389.5;AT5G51450.1;AT5G51451.1	3.828	0.00694258	up	NA	NA
.	MSTRG.20391.1	2.63232	0.0258608	up	NA	NA
AT5G52400	AT5G52400.1	2.20278	0.0117593	up	GO:0019825(oxygen binding)	cytochrome P450, family 715, subfamily A, polypeptide 1 ;; "cytochrome P450, family 715, subfamily A, polypeptide 1" (CYP715A1); FUNCTIONS IN: electron carrier activity, monooxygenase activity, iron ion binding, oxygen binding, heme binding; INVOLVED IN: response to salt stress; LOCATED IN: endomembrane system; EXPRESSED IN: 8 plant structures; EXPRESSED DURING: 4 anthesis, C globular stage, peta…
AT5G52750	MSTRG.20489.2;MSTRG.20489.1;AT5G52750.1	18.2213	2.25536e-05	up	GO:0000165(MAPK cascade);GO:0046872(metal ion binding);GO:0009814(defense response, incompatible interaction);GO:0005634(nucleus)	Heavy metal transport/detoxification superfamily protein ;; Heavy metal transport/detoxification superfamily protein ; FUNCTIONS IN: metal ion binding; INVOLVED IN: metal ion transport; LOCATED IN: cellular_component unknown; EXPRESSED IN: 20 plant structures; EXPRESSED DURING: 12 growth stages; CONTAINS InterPro DOMAIN/s: Heavy metal transport/detoxification protein (InterPro:IPR006121); BEST Ar…
AT5G52760	AT5G52760.1;MSTRG.20491.2	6.30637	0.000750955	up	NA	NA
AT1G03370	AT1G03370.1	2.60328	0.0096604	up	GO:0005634(nucleus);GO:0008150(biological_process)	C2 calcium/lipid-binding and GRAM domain containing protein ;; C2 calcium/lipid-binding and GRAM domain containing protein; CONTAINS InterPro DOMAIN/s: C2 membrane targeting protein (InterPro:IPR018029), C2 calcium/lipid-binding domain, CaLB (InterPro:IPR008973), GRAM (InterPro:IPR004182), C2 region (InterPro:IPR020477), C2 calcium-dependent membrane targeting (InterPro:IPR000008); BEST Arabidops…
AT5G54500	AT5G54500.1;AT5G54500.2	2.05167	0.0035746	up	GO:0046686(response to cadmium ion);GO:0005886(plasma membrane);GO:0010181(FMN binding);GO:0006970(response to osmotic stress);GO:0055114(oxidation-reduction process);GO:0005576(extracellular region);GO:0005773(vacuole);GO:0005774(vacuolar membrane);GO:0016655(oxidoreductase activity, acting on NAD(P)H, quinone or similar compound as acceptor);GO:0016020(membrane);GO:0009733(response to auxin)	flavodoxin-like quinone reductase 1 ;; flavodoxin-like quinone reductase 1 (FQR1); CONTAINS InterPro DOMAIN/s: NADPH-dependent FMN reductase (InterPro:IPR005025), Flavoprotein WrbA (InterPro:IPR010089), Flavodoxin/nitric oxide synthase (InterPro:IPR008254); BEST Arabidopsis thaliana protein match is: Quinone reductase family protein (TAIR:AT4G27270.1).
AT5G54720	MSTRG.20651.1;MSTRG.20651.2;AT5G54710.1;AT5G54720.1	30.7248	0.00275388	up	GO:0005575(cellular_component);GO:0008150(biological_process)	Ankyrin repeat family protein ;; Ankyrin repeat family protein; CONTAINS InterPro DOMAIN/s: Ankyrin repeat-containing domain (InterPro:IPR020683), Ankyrin repeat (InterPro:IPR002110); BEST Arabidopsis thaliana protein match is: Ankyrin repeat family protein (TAIR:AT5G54710.1); Has 1807 Blast hits to 1807 proteins in 277 species: Archae - 0; Bacteria - 0; Metazoa - 736; Fungi - 347; Plants - 385; …
AT5G54860	AT5G54860.1	3.28852	0.00515295	up	GO:0009697(salicylic acid biosynthetic process);GO:0009627(systemic acquired resistance);GO:0006810(transport);GO:0016020(membrane);GO:0005215(transporter activity)	Major facilitator superfamily protein ;; Major facilitator superfamily protein; FUNCTIONS IN: transporter activity; INVOLVED IN: transport; LOCATED IN: endomembrane system, membrane; EXPRESSED IN: 23 plant structures; EXPRESSED DURING: 15 growth stages; CONTAINS InterPro DOMAIN/s: Major facilitator superfamily, general substrate transporter (InterPro:IPR016196), Biopterin transport-related protei…
AT1G26380	AT1G26380.1	55.9677	9.2309e-06	up	GO:0005783(endoplasmic reticulum);GO:0009055(electron carrier activity);GO:0009723(response to ethylene);GO:0071456(cellular response to hypoxia);GO:0005737(cytoplasm)	FAD-binding Berberine family protein ;; FAD-binding Berberine family protein; FUNCTIONS IN: electron carrier activity, oxidoreductase activity, FAD binding, catalytic activity; LOCATED IN: endomembrane system; EXPRESSED IN: 9 plant structures; EXPRESSED DURING: LP.06 six leaves visible, LP.04 four leaves visible, 4 anthesis, LP.08 eight leaves visible; CONTAINS InterPro DOMAIN/s: FAD-binding, typ…
AT5G56960	MSTRG.20829.1;AT5G56960.1	7.92658	0.000325089	up	GO:0006355(regulation of transcription, DNA-templated);GO:0003700(sequence-specific DNA binding transcription factor activity);GO:0010200(response to chitin);GO:0005634(nucleus);GO:0003677(DNA binding)	basic helix-loop-helix (bHLH) DNA-binding family protein ;; basic helix-loop-helix (bHLH) DNA-binding family protein; FUNCTIONS IN: DNA binding, sequence-specific DNA binding transcription factor activity; INVOLVED IN: response to chitin, regulation of transcription; LOCATED IN: nucleus; CONTAINS InterPro DOMAIN/s: Helix-loop-helix DNA-binding domain (InterPro:IPR001092), Helix-loop-helix DNA-bin…
AT5G57010	MSTRG.20836.1;AT5G57010.1;MSTRG.20836.3	9.16694	0.000284594	up	NA	NA
AT5G57035	AT5G57035.1;MSTRG.20839.2	3.14698	0.00109108	up	NA	NA
PSD2	MSTRG.20850.1;AT5G57190.1	2.19906	0.0216599	up	GO:0004609(phosphatidylserine decarboxylase activity);GO:0005739(mitochondrion);GO:0009705(plant-type vacuole membrane);GO:0008654(phospholipid biosynthetic process)	phosphatidylserine decarboxylase 2 ;; phosphatidylserine decarboxylase 2 (PSD2); FUNCTIONS IN: phosphatidylserine decarboxylase activity; INVOLVED IN: N-terminal protein myristoylation, phospholipid biosynthetic process; LOCATED IN: plant-type vacuole membrane; EXPRESSED IN: 13 plant structures; EXPRESSED DURING: 8 growth stages; CONTAINS InterPro DOMAIN/s: EF-Hand 1, calcium-binding site (InterP…
AT5G57230	MSTRG.20855.1;AT5G57230.1	42.3622	6.49099e-05	up	GO:0008150(biological_process);GO:0005739(mitochondrion);GO:0003674(molecular_function)	Thioredoxin superfamily protein ;; Thioredoxin superfamily protein; CONTAINS InterPro DOMAIN/s: Thioredoxin-like fold (InterPro:IPR012336); Has 37 Blast hits to 37 proteins in 15 species: Archae - 0; Bacteria - 0; Metazoa - 0; Fungi - 0; Plants - 35; Viruses - 0; Other Eukaryotes - 2 (source: NCBI BLink).
AT5G58120	MSTRG.20936.1;AT5G58120.1	4.11158	0.000395611	up	GO:0006952(defense response)	Disease resistance protein (TIR-NBS-LRR class) family ;; Disease resistance protein (TIR-NBS-LRR class) family; FUNCTIONS IN: transmembrane receptor activity, nucleoside-triphosphatase activity, nucleotide binding, ATP binding; INVOLVED IN: signal transduction, apoptosis, defense response, innate immune response; LOCATED IN: intrinsic to membrane; EXPRESSED IN: 16 plant structures; EXPRESSED DURI…
AT5G59790	AT5G59790.1;MSTRG.21076.2	2.18341	0.00168257	up	NA	NA
AT5G60270	MSTRG.21116.1;AT5G60270.1	3.13206	0.0431751	up	GO:0016301(kinase activity);GO:0005886(plasma membrane)	Concanavalin A-like lectin protein kinase family protein ;; Concanavalin A-like lectin protein kinase family protein; FUNCTIONS IN: kinase activity; INVOLVED IN: protein amino acid phosphorylation; LOCATED IN: plasma membrane; EXPRESSED IN: 6 plant structures; EXPRESSED DURING: 6 growth stages; CONTAINS InterPro DOMAIN/s: Legume lectin, beta chain (InterPro:IPR001220), Protein kinase, ATP binding…
AT5G61210	AT5G61210.1	3.64923	0.000295324	up	GO:0006499(N-terminal protein myristoylation);GO:0009697(salicylic acid biosynthetic process);GO:0002679(respiratory burst involved in defense response);GO:0010200(response to chitin);GO:0009625(response to insect);GO:0000911(cytokinesis by cell plate formation);GO:0009627(systemic acquired resistance);GO:0009863(salicylic acid mediated signaling pathway);GO:0043269(regulation of ion transport);G…	soluble N-ethylmaleimide-sensitive factor adaptor protein 33 ;; soluble N-ethylmaleimide-sensitive factor adaptor protein 33 (SNAP33); FUNCTIONS IN: protein binding, SNAP receptor activity; INVOLVED IN: vesicle-mediated transport, response to other organism, cellular membrane fusion, response to mechanical stimulus, cytokinesis by cell plate formation; LOCATED IN: integral to membrane of membrane…
AT5G61560	MSTRG.21230.1;MSTRG.21230.2;MSTRG.21230.3;AT5G61560.2;AT5G61560.1;MSTRG.21230.6;MSTRG.21230.7;MSTRG.21230.8	6.00835	0.000274796	up	NA	NA
AT5G61910	MSTRG.21253.1;AT5G61910.4;MSTRG.21253.3;AT5G61900.3;AT5G61900.1;MSTRG.21253.6;MSTRG.21253.7;AT5G61910.3;MSTRG.21253.9;AT5G61910.2;AT5G61910.1	6.09031	0.000532036	up	GO:0005886(plasma membrane);GO:0005634(nucleus);GO:0008150(biological_process);GO:0003674(molecular_function)	DCD (Development and Cell Death) domain protein ;; DCD (Development and Cell Death) domain protein; FUNCTIONS IN: molecular_function unknown; INVOLVED IN: biological_process unknown; LOCATED IN: cellular_component unknown; EXPRESSED IN: 21 plant structures; EXPRESSED DURING: 14 growth stages; CONTAINS InterPro DOMAIN/s: Development/cell death domain (InterPro:IPR013989), C2 calcium/lipid-binding …
AT5G62575	MSTRG.21309.1;MSTRG.21309.2;MSTRG.21309.4;MSTRG.21309.5;MSTRG.21309.6;MSTRG.21309.7;AT5G62570.1;AT5G62570.2;AT5G62575.1;AT5G62575.2	2.08638	0.00687488	up	NA	NA
AT5G64120	AT5G64120.1	5.28133	0.00668882	up	GO:0016020(membrane);GO:0004601(peroxidase activity);GO:0009808(lignin metabolic process);GO:0005618(cell wall);GO:0005576(extracellular region);GO:0006612(protein targeting to membrane);GO:0009863(salicylic acid mediated signaling pathway);GO:0010200(response to chitin);GO:0045730(respiratory burst);GO:0050832(defense response to fungus);GO:0010363(regulation of plant-type hypersensitive respons…	Peroxidase superfamily protein ;; Peroxidase superfamily protein; FUNCTIONS IN: peroxidase activity; INVOLVED IN: defense response to fungus, N-terminal protein myristoylation, respiratory burst; LOCATED IN: apoplast, cell wall, membrane; EXPRESSED IN: 17 plant structures; EXPRESSED DURING: 10 growth stages; CONTAINS InterPro DOMAIN/s: Haem peroxidase (InterPro:IPR010255), Plant peroxidase (Inter…
GCH	MSTRG.21370.1;AT5G64300.1	2.26006	0.00119814	up	GO:0009231(riboflavin biosynthetic process);GO:0008686(3,4-dihydroxy-2-butanone-4-phosphate synthase activity);GO:0009507(chloroplast);GO:0003935(GTP cyclohydrolase II activity);GO:0009570(chloroplast stroma);GO:0048767(root hair elongation);GO:0016020(membrane)	GTP cyclohydrolase II ;; GTP cyclohydrolase II (GCH); FUNCTIONS IN: 3,4-dihydroxy-2-butanone-4-phosphate synthase activity, GTP cyclohydrolase II activity; INVOLVED IN: riboflavin biosynthetic process; LOCATED IN: chloroplast, membrane; EXPRESSED IN: 22 plant structures; EXPRESSED DURING: 13 growth stages; CONTAINS InterPro DOMAIN/s: GTP cyclohydrolase II (InterPro:IPR000926), DHBP synthase RibB …
AT5G64310	AT5G64310.1	6.20477	0.00044242	up	GO:0031225(anchored component of membrane);GO:0010200(response to chitin);GO:0005886(plasma membrane)	arabinogalactan protein 1 ;; arabinogalactan protein 1 (AGP1); Has 1807 Blast hits to 1807 proteins in 277 species: Archae - 0; Bacteria - 0; Metazoa - 736; Fungi - 347; Plants - 385; Viruses - 0; Other Eukaryotes - 339 (source: NCBI BLink).
AT5G63130	MSTRG.21428.1;AT5G63130.1	3.08359	0.00495277	up	GO:0003674(molecular_function);GO:0009693(ethylene biosynthetic process);GO:0008150(biological_process);GO:0005634(nucleus);GO:0010200(response to chitin)	Octicosapeptide/Phox/Bem1p family protein ;; Octicosapeptide/Phox/Bem1p family protein; CONTAINS InterPro DOMAIN/s: Octicosapeptide/Phox/Bem1p (InterPro:IPR000270); BEST Arabidopsis thaliana protein match is: Octicosapeptide/Phox/Bem1p family protein (TAIR:AT3G48240.1); Has 353 Blast hits to 353 proteins in 15 species: Archae - 0; Bacteria - 0; Metazoa - 0; Fungi - 0; Plants - 353; Viruses - 0; O…
AT5G63490	MSTRG.21464.2;MSTRG.21464.1;MSTRG.21464.4;MSTRG.21464.3;MSTRG.21464.6;AT5G63490.1	2.08641	0.0216961	up	GO:0009738(abscisic acid-activated signaling pathway);GO:0006612(protein targeting to membrane);GO:0009867(jasmonic acid mediated signaling pathway);GO:0009723(response to ethylene);GO:0009863(salicylic acid mediated signaling pathway);GO:0035556(intracellular signal transduction);GO:0010363(regulation of plant-type hypersensitive response)	CBS / octicosapeptide/Phox/Bemp1 (PB1) domains-containing protein ;; CBS / octicosapeptide/Phox/Bemp1 (PB1) domains-containing protein; EXPRESSED IN: 24 plant structures; EXPRESSED DURING: 15 growth stages; CONTAINS InterPro DOMAIN/s: Octicosapeptide/Phox/Bem1p (InterPro:IPR000270), Cystathionine beta-synthase, core (InterPro:IPR000644); BEST Arabidopsis thaliana protein match is: CBS / octicosap…
AT5G64750	AT5G64750.1	5.13323	0.000147917	up	GO:0006355(regulation of transcription, DNA-templated);GO:0009788(negative regulation of abscisic acid-activated signaling pathway);GO:0006970(response to osmotic stress);GO:0009737(response to abscisic acid);GO:0050832(defense response to fungus);GO:0003700(sequence-specific DNA binding transcription factor activity);GO:0005634(nucleus);GO:0009749(response to glucose);GO:0003677(DNA binding)	Integrase-type DNA-binding superfamily protein ;; ABA REPRESSOR1 (ABR1); CONTAINS InterPro DOMAIN/s: DNA-binding, integrase-type (InterPro:IPR016177), Pathogenesis-related transcriptional factor/ERF, DNA-binding (InterPro:IPR001471); BEST Arabidopsis thaliana protein match is: Integrase-type DNA-binding superfamily protein (TAIR:AT5G61890.1); Has 1807 Blast hits to 1807 proteins in 277 species: A…
AT5G64870	AT5G64870.1	6.8788	0.000429285	up	GO:0009873(ethylene-activated signaling pathway);GO:0005886(plasma membrane);GO:0005773(vacuole);GO:0003674(molecular_function);GO:0010200(response to chitin);GO:0008150(biological_process)	SPFH/Band 7/PHB domain-containing membrane-associated protein family ;; SPFH/Band 7/PHB domain-containing membrane-associated protein family; FUNCTIONS IN: molecular_function unknown; INVOLVED IN: biological_process unknown; LOCATED IN: plasma membrane, vacuole; EXPRESSED IN: 18 plant structures; EXPRESSED DURING: 11 growth stages; CONTAINS InterPro DOMAIN/s: Band 7 protein (InterPro:IPR001107); …
AT5G65360	MSTRG.21592.1;AT5G65350.1;AT5G65360.1	6.1429	0.00615916	up	GO:0003677(DNA binding);GO:0005634(nucleus)	Histone superfamily protein ;; Histone superfamily protein; FUNCTIONS IN: DNA binding; INVOLVED IN: nucleosome assembly; LOCATED IN: chloroplast, nucleosome; EXPRESSED IN: 23 plant structures; EXPRESSED DURING: 14 growth stages; CONTAINS InterPro DOMAIN/s: Histone H3 (InterPro:IPR000164), Histone-fold (InterPro:IPR009072), Histone core (InterPro:IPR007125); BEST Arabidopsis thaliana protein match…
AT5G65600	MSTRG.21619.1	2.25198	0.0477064	up	NA	NA
AT5G65880	AT5G65880.1	2.18938	0.035729	up	NA	NA
AT5G66053	MSTRG.21658.1	6.06667	0.0311754	up	NA	NA
AT5G66070	MSTRG.21670.1;AT5G66060.1;AT5G66060.2;AT5G66070.2;AT5G66070.1	2.22541	0.0017131	up	GO:0008270(zinc ion binding);GO:0002679(respiratory burst involved in defense response);GO:0010200(response to chitin);GO:0035556(intracellular signal transduction);GO:0005739(mitochondrion)	RING/U-box superfamily protein ;; RING/U-box superfamily protein; FUNCTIONS IN: zinc ion binding; INVOLVED IN: response to chitin; EXPRESSED IN: 23 plant structures; EXPRESSED DURING: 15 growth stages; CONTAINS InterPro DOMAIN/s: Zinc finger, RING-type (InterPro:IPR001841), Zinc finger, C3HC4 RING-type (InterPro:IPR018957); BEST Arabidopsis thaliana protein match is: NEP-interacting protein 2 (TA…
CPK28	AT5G66210.4;AT5G66210.2;AT5G66210.1;AT5G66210.3;MSTRG.21678.5;MSTRG.21678.6	9.7388	0.000207408	up	NA	NA
AT5G66620	MSTRG.21716.1;AT5G66620.1;MSTRG.21716.3	2.01904	0.024557	up	NA	NA
AT5G66675	MSTRG.21725.1;MSTRG.21725.2;AT5G66675.1;MSTRG.21725.4	3.01434	0.00562642	up	NA	NA
AT5G66850	AT5G66850.1;MSTRG.21748.2;MSTRG.21748.3;MSTRG.21748.4	2.42235	0.00220301	up	NA	NA
AT1G24150	MSTRG.2179.1	6.69145	0.00010674	up	NA	NA
AT5G67340	AT5G67340.1;MSTRG.21790.2	3.43365	0.00360086	up	NA	NA
ASB1	AT1G25220.2;MSTRG.2256.2;AT1G25220.1;MSTRG.2256.4	2.64673	0.0105467	up	NA	NA
AT1G27020	MSTRG.2282.1;AT1G27020.1	2.91232	0.000393998	up	NA	NA
AT1G27100	AT1G27100.1	2.16529	0.0115658	up	GO:0006612(protein targeting to membrane);GO:0010363(regulation of plant-type hypersensitive response);GO:0009963(positive regulation of flavonoid biosynthetic process);GO:0005773(vacuole);GO:0005634(nucleus);GO:0008150(biological_process);GO:0003674(molecular_function)	Actin cross-linking protein ;; Actin cross-linking protein; FUNCTIONS IN: molecular_function unknown; INVOLVED IN: biological_process unknown; LOCATED IN: vacuole; EXPRESSED IN: 23 plant structures; EXPRESSED DURING: 13 growth stages; CONTAINS InterPro DOMAIN/s: Protein of unknown function DUF569 (InterPro:IPR007679), Actin cross-linking (InterPro:IPR008999); BEST Arabidopsis thaliana protein mat…
GSTU13	AT1G27130.1	2.09992	0.00331712	up	GO:0004364(glutathione transferase activity);GO:0009873(ethylene-activated signaling pathway);GO:0005737(cytoplasm);GO:0009407(toxin catabolic process);GO:0046686(response to cadmium ion)	glutathione S-transferase tau 13 ;; glutathione S-transferase tau 13 (GSTU13); FUNCTIONS IN: glutathione transferase activity; INVOLVED IN: response to cadmium ion, toxin catabolic process; LOCATED IN: cytoplasm; EXPRESSED IN: 23 plant structures; EXPRESSED DURING: 13 growth stages; CONTAINS InterPro DOMAIN/s: Thioredoxin fold (InterPro:IPR012335), Glutathione S-transferase, C-terminal (InterPro:…
AT1G27770	AT1G27770.1;AT1G27770.2;MSTRG.2348.1	5.22792	0.00269883	up	NA	NA
AT1G28370	AT1G28370.1	3.51868	0.0118649	up	GO:0042538(hyperosmotic salinity response);GO:0009867(jasmonic acid mediated signaling pathway);GO:0030968(endoplasmic reticulum unfolded protein response);GO:0006612(protein targeting to membrane);GO:0009863(salicylic acid mediated signaling pathway);GO:0000165(MAPK cascade);GO:0007154(cell communication);GO:0010200(response to chitin);GO:0009873(ethylene-activated signaling pathway);GO:0009737(…	ERF domain protein 11 ;; ERF domain protein 11 (ERF11); CONTAINS InterPro DOMAIN/s: DNA-binding, integrase-type (InterPro:IPR016177), Pathogenesis-related transcriptional factor/ERF, DNA-binding (InterPro:IPR001471); BEST Arabidopsis thaliana protein match is: ethylene responsive element binding factor 4 (TAIR:AT3G15210.1); Has 6129 Blast hits to 5763 proteins in 252 species: Archae - 0; Bacteria…
AT1G28380	AT1G28380.1	3.30721	0.00030273	up	GO:0002679(respiratory burst involved in defense response);GO:0006984(ER-nucleus signaling pathway);GO:0009867(jasmonic acid mediated signaling pathway);GO:0003674(molecular_function);GO:0009651(response to salt stress);GO:0006612(protein targeting to membrane);GO:0000165(MAPK cascade);GO:0043069(negative regulation of programmed cell death);GO:0009697(salicylic acid biosynthetic process);GO:0051…	MAC/Perforin domain-containing protein ;; necrotic spotted lesions 1 (NSL1); CONTAINS InterPro DOMAIN/s: Membrane attack complex component/perforin (MACPF) domain (InterPro:IPR020864); BEST Arabidopsis thaliana protein match is: MAC/Perforin domain-containing protein (TAIR:AT4G24290.2); Has 203 Blast hits to 202 proteins in 18 species: Archae - 0; Bacteria - 0; Metazoa - 1; Fungi - 0; Plants - 20…
AT1G03740	AT1G03740.1;AT1G03740.2;MSTRG.240.3	3.57107	0.000757867	up	NA	NA
AT1G03770	AT1G03770.2;AT1G03770.1;AT1G03770.3;MSTRG.244.4	2.06615	0.000126056	up	NA	NA
AT1G29670	AT1G29670.1	3.29605	0.00221496	up	GO:0005576(extracellular region);GO:0009507(chloroplast);GO:0048046(apoplast);GO:0009534(chloroplast thylakoid);GO:0042335(cuticle development);GO:0000038(very long-chain fatty acid metabolic process);GO:0042631(cellular response to water deprivation);GO:0005618(cell wall)	GDSL-like Lipase/Acylhydrolase superfamily protein ;; GDSL-like Lipase/Acylhydrolase superfamily protein; FUNCTIONS IN: hydrolase activity, acting on ester bonds, carboxylesterase activity; INVOLVED IN: lipid metabolic process; LOCATED IN: apoplast, cell wall, chloroplast; EXPRESSED IN: 23 plant structures; EXPRESSED DURING: 14 growth stages; CONTAINS InterPro DOMAIN/s: Lipase, GDSL (InterPro:IPR…
AT1G29690	MSTRG.2509.1;MSTRG.2509.3;AT1G29690.1	5.32292	0.000198756	up	GO:0009862(systemic acquired resistance, salicylic acid mediated signaling pathway);GO:0010337(regulation of salicylic acid metabolic process);GO:0031348(negative regulation of defense response);GO:0006612(protein targeting to membrane);GO:0009626(plant-type hypersensitive response);GO:0010310(regulation of hydrogen peroxide metabolic process);GO:0006955(immune response);GO:0050832(defense respon…	MAC/Perforin domain-containing protein ;; constitutively activated cell death 1 (CAD1); CONTAINS InterPro DOMAIN/s: Membrane attack complex component/perforin (MACPF) domain (InterPro:IPR020864); BEST Arabidopsis thaliana protein match is: MAC/Perforin domain-containing protein (TAIR:AT4G24290.2); Has 226 Blast hits to 225 proteins in 30 species: Archae - 0; Bacteria - 6; Metazoa - 14; Fungi - 0;…
MUR4	AT1G30620.1;AT1G30620.3;AT1G30620.2	4.37143	0.000224699	up	GO:0005794(Golgi apparatus);GO:0009723(response to ethylene);GO:0009225(nucleotide-sugar metabolic process);GO:0052542(defense response by callose deposition);GO:0019567(arabinose biosynthetic process);GO:0035556(intracellular signal transduction);GO:0009832(plant-type cell wall biogenesis);GO:0050373(UDP-arabinose 4-epimerase activity);GO:0003824(catalytic activity);GO:0009738(abscisic acid-acti…	NAD(P)-binding Rossmann-fold superfamily protein ;; MURUS 4 (MUR4); FUNCTIONS IN: UDP-arabinose 4-epimerase activity, catalytic activity; INVOLVED IN: plant-type cell wall biogenesis, arabinose biosynthetic process, nucleotide-sugar metabolic process; LOCATED IN: Golgi apparatus; EXPRESSED IN: 24 plant structures; EXPRESSED DURING: 15 growth stages; CONTAINS InterPro DOMAIN/s: NAD-dependent epime…
AT1G30700	AT1G30700.1	5.29702	0.000197307	up	GO:0009407(toxin catabolic process);GO:0009055(electron carrier activity);GO:0006865(amino acid transport);GO:0010583(response to cyclopentenone);GO:0009507(chloroplast)	FAD-binding Berberine family protein ;; FAD-binding Berberine family protein; FUNCTIONS IN: electron carrier activity, oxidoreductase activity, FAD binding, catalytic activity; LOCATED IN: endomembrane system; EXPRESSED IN: stem, hypocotyl, root, stamen; EXPRESSED DURING: 4 anthesis; CONTAINS InterPro DOMAIN/s: FAD-binding, type 2 (InterPro:IPR016166), Berberine/berberine-like (InterPro:IPR012951…
AT1G30755	MSTRG.2547.1;MSTRG.2547.3;MSTRG.2547.2;MSTRG.2547.5;MSTRG.2547.4;MSTRG.2547.6;AT1G30755.1;MSTRG.2547.8	4.9618	0.000534935	up	NA	NA
AT1G30757	MSTRG.2548.1;AT1G30757.1	5.24836	0.0154795	up	NA	NA
GA2OX2	AT1G30040.2;AT1G30040.1	3.06472	0.0167668	up	GO:0045487(gibberellin catabolic process);GO:0010114(response to red light);GO:0009639(response to red or far red light);GO:0009753(response to jasmonic acid);GO:0052634(C-19 gibberellin 2-beta-dioxygenase activity);GO:0009694(jasmonic acid metabolic process);GO:0005737(cytoplasm)	gibberellin 2-oxidase ;; gibberellin 2-oxidase (GA2OX2); CONTAINS InterPro DOMAIN/s: Oxoglutarate/iron-dependent oxygenase (InterPro:IPR005123); BEST Arabidopsis thaliana protein match is: gibberellin 2-oxidase 3 (TAIR:AT2G34555.1); Has 35333 Blast hits to 34131 proteins in 2444 species: Archae - 798; Bacteria - 22429; Metazoa - 974; Fungi - 991; Plants - 531; Viruses - 0; Other Eukaryotes - 9610…
AT1G30420	MSTRG.2612.3;MSTRG.2612.1;MSTRG.2612.2;MSTRG.2612.4;MSTRG.2612.5;MSTRG.2612.6;MSTRG.2612.8;AT1G30420.1;MSTRG.2612.10;MSTRG.2612.11	3.54687	0.00488146	up	NA	NA
AT1G31130	AT1G31130.1	4.03926	0.000741623	up	NA	NA
IAA10	AT1G04090.1;MSTRG.270.2;AT1G04100.1	2.12464	0.0377997	up	GO:0010200(response to chitin);GO:0005634(nucleus);GO:0002679(respiratory burst involved in defense response);GO:0009733(response to auxin);GO:0003700(sequence-specific DNA binding transcription factor activity);GO:0035556(intracellular signal transduction)	indoleacetic acid-induced protein 10 ;; indoleacetic acid-induced protein 10 (IAA10); FUNCTIONS IN: sequence-specific DNA binding transcription factor activity; INVOLVED IN: response to auxin stimulus, response to chitin; LOCATED IN: nucleus; EXPRESSED IN: 7 plant structures; EXPRESSED DURING: 4 anthesis, petal differentiation and expansion stage; CONTAINS InterPro DOMAIN/s: Aux/IAA-ARF-dimerisat…
AT1G31930	AT1G31930.3;AT1G31930.2;AT1G31930.1;MSTRG.2714.4;MSTRG.2714.5;MSTRG.2714.6	2.03477	0.00515847	up	NA	NA
AT1G32170	AT1G32170.1	2.35081	0.00856281	up	GO:0016798(hydrolase activity, acting on glycosyl bonds)	xyloglucan endotransglucosylase/hydrolase 30 ;; xyloglucan endotransglucosylase/hydrolase 30 (XTH30); FUNCTIONS IN: hydrolase activity, acting on glycosyl bonds, xyloglucan:xyloglucosyl transferase activity, hydrolase activity, hydrolyzing O-glycosyl compounds; INVOLVED IN: carbohydrate metabolic process, cellular glucan metabolic process; LOCATED IN: endomembrane system, cell wall, apoplast; EXP…
AT1G34750	MSTRG.2913.1;AT1G34750.1;MSTRG.2913.3	2.5263	0.00163865	up	NA	NA
AT1G35350	MSTRG.2939.1;MSTRG.2939.2;MSTRG.2939.3;AT1G35350.1	4.36289	0.00342756	up	GO:0006817(phosphate ion transport);GO:0016021(integral component of membrane);GO:0016036(cellular response to phosphate starvation);GO:0005886(plasma membrane)	EXS (ERD1/XPR1/SYG1) family protein ;; EXS (ERD1/XPR1/SYG1) family protein; LOCATED IN: integral to membrane; EXPRESSED IN: 18 plant structures; EXPRESSED DURING: 9 growth stages; CONTAINS InterPro DOMAIN/s: EXS, C-terminal (InterPro:IPR004342), SPX, N-terminal (InterPro:IPR004331); BEST Arabidopsis thaliana protein match is: EXS (ERD1/XPR1/SYG1) family protein (TAIR:AT1G26730.1); Has 1149 Blast …
AT1G36622	AT1G36622.1	4.54301	0.0418278	up	NA	NA
NIA2	AT1G37130.1	3.39055	0.000371087	up	GO:0048767(root hair elongation);GO:0008940(nitrate reductase activity);GO:0042128(nitrate assimilation);GO:0006809(nitric oxide biosynthetic process);GO:0005773(vacuole);GO:0009416(response to light stimulus);GO:0044242(cellular lipid catabolic process);GO:0005829(cytosol);GO:0009703(nitrate reductase (NADH) activity);GO:0005886(plasma membrane);GO:0005739(mitochondrion);GO:0009610(response to s…	nitrate reductase 2 ;; nitrate reductase 2 (NIA2); FUNCTIONS IN: nitrate reductase activity, nitrate reductase (NADH) activity; INVOLVED IN: nitric oxide biosynthetic process, nitrate assimilation, response to light stimulus, response to symbiotic fungus; LOCATED IN: plasma membrane, vacuole; EXPRESSED IN: 25 plant structures; EXPRESSED DURING: 13 growth stages; CONTAINS InterPro DOMAIN/s: Nitrat…
AT1G43910	AT1G43910.1	2.13944	0.0398912	up	GO:0016887(ATPase activity);GO:0009506(plasmodesma);GO:0005794(Golgi apparatus);GO:0005524(ATP binding);GO:0009737(response to abscisic acid);GO:0005886(plasma membrane);GO:0005783(endoplasmic reticulum)	P-loop containing nucleoside triphosphate hydrolases superfamily protein ;; P-loop containing nucleoside triphosphate hydrolases superfamily protein; FUNCTIONS IN: nucleoside-triphosphatase activity, ATPase activity, nucleotide binding, ATP binding; LOCATED IN: endomembrane system; EXPRESSED IN: 23 plant structures; EXPRESSED DURING: 13 growth stages; CONTAINS InterPro DOMAIN/s: ATPase, AAA-type,…
.	MSTRG.3099.1	74.582	3.84837e-05	up	NA	NA
CNGC10	MSTRG.31.2;MSTRG.31.1;MSTRG.31.3;AT1G01340.1;AT1G01340.2	3.78287	0.00195264	up	GO:0005886(plasma membrane);GO:0005516(calmodulin binding);GO:0005216(ion channel activity);GO:0030551(cyclic nucleotide binding)	cyclic nucleotide gated channel 10 ;; cyclic nucleotide gated channel 10 (CNGC10); FUNCTIONS IN: ion channel activity, cyclic nucleotide binding, calmodulin binding; INVOLVED IN: ion transport, transmembrane transport; LOCATED IN: membrane; EXPRESSED IN: 14 plant structures; EXPRESSED DURING: 10 growth stages; CONTAINS InterPro DOMAIN/s: Cyclic nucleotide-binding (InterPro:IPR000595), Cyclic nucl…
AT1G47230	MSTRG.3103.1;AT1G47230.1;AT1G47230.2	2.02271	0.0393509	up	GO:0016538(cyclin-dependent protein serine/threonine kinase regulator activity);GO:0051726(regulation of cell cycle);GO:0045736(negative regulation of cyclin-dependent protein serine/threonine kinase activity);GO:0005515(protein binding);GO:0005634(nucleus);GO:0010440(stomatal lineage progression);GO:0042023(DNA endoreduplication);GO:0000278(mitotic cell cycle)	CYCLIN A3;4 ;; CYCLIN A3;4 (CYCA3;4); FUNCTIONS IN: cyclin-dependent protein kinase regulator activity; INVOLVED IN: regulation of cell cycle; LOCATED IN: nucleus; EXPRESSED IN: 20 plant structures; EXPRESSED DURING: 11 growth stages; CONTAINS InterPro DOMAIN/s: Cyclin, C-terminal (InterPro:IPR004367), G2/mitotic-specific cyclin A (InterPro:IPR015453), Cyclin-like (InterPro:IPR011028), Cyclin-rel…
AT1G49030	AT1G49030.1	2.99672	0.00639339	up	GO:0005886(plasma membrane);GO:0008150(biological_process);GO:0003674(molecular_function)	PLAC8 family protein ;; PLAC8 family protein; CONTAINS InterPro DOMAIN/s: Protein of unknown function Cys-rich (InterPro:IPR006461); BEST Arabidopsis thaliana protein match is: PLAC8 family protein (TAIR:AT3G18460.1); Has 749 Blast hits to 748 proteins in 94 species: Archae - 0; Bacteria - 0; Metazoa - 146; Fungi - 45; Plants - 538; Viruses - 0; Other Eukaryotes - 20 (source: NCBI BLink).
AT1G49050	MSTRG.3245.1;AT1G49050.1	2.78811	0.00278132	up	GO:0006499(N-terminal protein myristoylation);GO:0005576(extracellular region);GO:0006508(proteolysis)	Eukaryotic aspartyl protease family protein ;; Eukaryotic aspartyl protease family protein; FUNCTIONS IN: aspartic-type endopeptidase activity; INVOLVED IN: proteolysis; LOCATED IN: endomembrane system; EXPRESSED IN: 24 plant structures; EXPRESSED DURING: 13 growth stages; CONTAINS InterPro DOMAIN/s: Peptidase aspartic (InterPro:IPR021109), Peptidase aspartic, catalytic (InterPro:IPR009007), Pept…
AT1G04770	MSTRG.326.1;AT1G04770.1	2.36012	0.0307293	up	GO:0009658(chloroplast organization)	Tetratricopeptide repeat (TPR)-like superfamily protein ;; Tetratricopeptide repeat (TPR)-like superfamily protein; FUNCTIONS IN: binding; INVOLVED IN: biological_process unknown; EXPRESSED IN: 23 plant structures; EXPRESSED DURING: 13 growth stages; CONTAINS InterPro DOMAIN/s: Tetratricopeptide TPR-1 (InterPro:IPR001440), Tetratricopeptide-like helical (InterPro:IPR011990), Tetratricopeptide rep…
AT1G49470	AT1G49470.1	3.50058	0.0145088	up	GO:0008150(biological_process);GO:0003674(molecular_function)	Family of unknown function (DUF716) ;; Family of unknown function (DUF716) ; FUNCTIONS IN: molecular_function unknown; INVOLVED IN: biological_process unknown; LOCATED IN: endomembrane system; EXPRESSED IN: 20 plant structures; EXPRESSED DURING: 10 growth stages; CONTAINS InterPro DOMAIN/s: Protein of unknown function DUF716 (InterPro:IPR006904); BEST Arabidopsis thaliana protein match is: Family…
AT1G50270	AT1G50270.1	2.13562	0.024828	up	GO:0009887(organ morphogenesis);GO:0007129(synapsis);GO:0007062(sister chromatid cohesion);GO:0010638(positive regulation of organelle organization);GO:0007131(reciprocal meiotic recombination);GO:0009888(tissue development);GO:0005739(mitochondrion);GO:0008150(biological_process);GO:0042138(meiotic DNA double-strand break formation);GO:0045132(meiotic chromosome segregation);GO:0033044(regulatio…	Pentatricopeptide repeat (PPR) superfamily protein ;; Pentatricopeptide repeat (PPR) superfamily protein; CONTAINS InterPro DOMAIN/s: Pentatricopeptide repeat (InterPro:IPR002885); BEST Arabidopsis thaliana protein match is: Pentatricopeptide repeat (PPR) superfamily protein (TAIR:AT2G13600.1); Has 37475 Blast hits to 13706 proteins in 234 species: Archae - 0; Bacteria - 8; Metazoa - 62; Fungi - …
AT1G50740	AT1G50740.1	9.87125	0.0011115	up	GO:0010363(regulation of plant-type hypersensitive response);GO:0050832(defense response to fungus);GO:0008150(biological_process);GO:0005739(mitochondrion);GO:0030968(endoplasmic reticulum unfolded protein response);GO:0003674(molecular_function);GO:0009963(positive regulation of flavonoid biosynthetic process);GO:0010200(response to chitin);GO:0006612(protein targeting to membrane)	Transmembrane proteins 14C ;; Transmembrane proteins 14C; FUNCTIONS IN: molecular_function unknown; INVOLVED IN: biological_process unknown; LOCATED IN: endomembrane system, membrane; EXPRESSED IN: 23 plant structures; EXPRESSED DURING: 15 growth stages; CONTAINS InterPro DOMAIN/s: Uncharacterised protein family UPF0136, Transmembrane (InterPro:IPR005349); BEST Arabidopsis thaliana protein match …
AT1G51270	MSTRG.3395.1;MSTRG.3395.4;MSTRG.3395.3;MSTRG.3395.2;MSTRG.3395.5;MSTRG.3395.6;MSTRG.3395.7;MSTRG.3395.8;MSTRG.3395.9;MSTRG.3395.10;MSTRG.3395.11;AT1G51270.1;AT1G51270.2;AT1G51270.4;MSTRG.3395.16;MSTRG.3395.18;MSTRG.3395.19;MSTRG.3395.20;MSTRG.3395.17	4.90999	0.00194965	up	NA	NA
AT1G51620	AT1G51620.1;MSTRG.3421.3	4.24582	0.0217405	up	NA	NA
AT1G51670	MSTRG.3426.1;MSTRG.3426.2;AT1G51660.1;AT1G51670.1	4.98515	0.00134843	up	NA	NA
4CL1	MSTRG.3427.1;AT1G51680.1;AT1G51680.2	15.2871	0.00619714	up	GO:0009963(positive regulation of flavonoid biosynthetic process);GO:0009698(phenylpropanoid metabolic process);GO:0006612(protein targeting to membrane);GO:0042398(cellular modified amino acid biosynthetic process);GO:0009620(response to fungus);GO:0010363(regulation of plant-type hypersensitive response);GO:0005634(nucleus);GO:0016207(4-coumarate-CoA ligase activity);GO:0009611(response to woun…	4-coumarate:CoA ligase 1 ;; 4-coumarate:CoA ligase 1 (4CL1); CONTAINS InterPro DOMAIN/s: AMP-binding, conserved site (InterPro:IPR020845), AMP-dependent synthetase/ligase (InterPro:IPR000873); BEST Arabidopsis thaliana protein match is: 4-coumarate:CoA ligase 2 (TAIR:AT3G21240.1); Has 83069 Blast hits to 75791 proteins in 3772 species: Archae - 1181; Bacteria - 53827; Metazoa - 3457; Fungi - 4480…
AT1G51790	MSTRG.3437.1;MSTRG.3437.2;MSTRG.3437.3;MSTRG.3437.4;MSTRG.3437.5	2.54429	0.000696311	up	NA	NA
AT1G51800	MSTRG.3438.1;MSTRG.3438.2;AT1G51800.1	3.54023	1.86224e-05	up	GO:0002679(respiratory burst involved in defense response);GO:0006468(protein phosphorylation);GO:0010200(response to chitin);GO:0050832(defense response to fungus);GO:0006865(amino acid transport);GO:0006569(tryptophan catabolic process);GO:0005886(plasma membrane);GO:0016301(kinase activity);GO:0009684(indoleacetic acid biosynthetic process);GO:0006857(oligopeptide transport);GO:0015824(proline…	Leucine-rich repeat protein kinase family protein ;; Leucine-rich repeat protein kinase family protein; FUNCTIONS IN: kinase activity; INVOLVED IN: protein amino acid phosphorylation; LOCATED IN: endomembrane system; EXPRESSED IN: 11 plant structures; EXPRESSED DURING: 6 growth stages; CONTAINS InterPro DOMAIN/s: Protein kinase, ATP binding site (InterPro:IPR017441), Protein kinase, catalytic dom…
AT1G51820	MSTRG.3440.1;MSTRG.3440.2;MSTRG.3440.3;AT1G51820.1	2.68328	0.0313441	up	GO:0016301(kinase activity);GO:0010200(response to chitin);GO:0002679(respiratory burst involved in defense response);GO:0005886(plasma membrane);GO:0015824(proline transport)	Leucine-rich repeat protein kinase family protein ;; Leucine-rich repeat protein kinase family protein; FUNCTIONS IN: kinase activity; INVOLVED IN: protein amino acid phosphorylation; LOCATED IN: endomembrane system; EXPRESSED IN: 10 plant structures; EXPRESSED DURING: 7 growth stages; CONTAINS InterPro DOMAIN/s: Protein kinase, ATP binding site (InterPro:IPR017441), Protein kinase, catalytic dom…
AT1G51915	MSTRG.3446.1;AT1G51913.1;MSTRG.3446.3;MSTRG.3446.4;MSTRG.3446.5;AT1G51915.1	4.98486	0.00311757	up	GO:0005576(extracellular region);GO:0008150(biological_process);GO:0003674(molecular_function)	cryptdin protein-related ;; cryptdin protein-related; FUNCTIONS IN: molecular_function unknown; INVOLVED IN: biological_process unknown; LOCATED IN: endomembrane system; EXPRESSED IN: petal, male gametophyte, flower; EXPRESSED DURING: L mature pollen stage, 4 anthesis, petal differentiation and expansion stage; BEST Arabidopsis thaliana protein match is: unknown protein (TAIR:AT3G21352.1); Has 27…
AT1G52200	AT1G52200.1;MSTRG.3468.2	6.98855	3.3389e-05	up	NA	NA
AT1G53430	MSTRG.3575.1;MSTRG.3575.2;MSTRG.3575.3;AT1G53430.2;AT1G53430.1;MSTRG.3575.6	2.93303	1.42908e-05	up	NA	NA
AT1G53440	MSTRG.3577.1;MSTRG.3577.2;AT1G53440.1	3.57753	0.00106567	up	GO:0005886(plasma membrane);GO:0016301(kinase activity)	Leucine-rich repeat transmembrane protein kinase ;; Leucine-rich repeat transmembrane protein kinase; FUNCTIONS IN: kinase activity; INVOLVED IN: protein amino acid phosphorylation; LOCATED IN: plasma membrane; EXPRESSED IN: 22 plant structures; EXPRESSED DURING: 13 growth stages; CONTAINS InterPro DOMAIN/s: Serine/threonine-protein kinase domain (InterPro:IPR002290), Leucine-rich repeat (InterPr…
AT1G55450	AT1G55450.1;AT1G55450.2	18.19	0.000103926	up	GO:0009651(response to salt stress);GO:0005737(cytoplasm)	S-adenosyl-L-methionine-dependent methyltransferases superfamily protein ;; S-adenosyl-L-methionine-dependent methyltransferases superfamily protein; FUNCTIONS IN: methyltransferase activity; EXPRESSED IN: 20 plant structures; EXPRESSED DURING: 13 growth stages; CONTAINS InterPro DOMAIN/s: Methyltransferase type 11 (InterPro:IPR013216); BEST Arabidopsis thaliana protein match is: S-adenosyl-L-met…
AT1G56060	AT1G56060.1	84.7153	0.00108442	up	NA	NA
AT1G56145	MSTRG.3815.1;MSTRG.3815.2;MSTRG.3815.3;AT1G56140.1;MSTRG.3815.5;AT1G56145.1;AT1G56145.2	2.99681	0.00135379	up	GO:0005886(plasma membrane);GO:0000041(transition metal ion transport);GO:0004672(protein kinase activity);GO:0009506(plasmodesma)	Leucine-rich repeat transmembrane protein kinase ;; Leucine-rich repeat transmembrane protein kinase; FUNCTIONS IN: protein serine/threonine kinase activity, protein kinase activity, ATP binding; INVOLVED IN: protein amino acid phosphorylation; EXPRESSED IN: 18 plant structures; EXPRESSED DURING: 7 growth stages; CONTAINS InterPro DOMAIN/s: Serine/threonine-protein kinase domain (InterPro:IPR0022…
AT1G05340	AT1G05340.1	2.70661	0.00171152	up	NA	NA
AT1G56240	MSTRG.3825.1;AT1G56240.1	25.5392	0.00353927	up	GO:0005634(nucleus);GO:0030246(carbohydrate binding)	phloem protein 2-B13 ;; phloem protein 2-B13 (PP2-B13); FUNCTIONS IN: carbohydrate binding; LOCATED IN: endomembrane system; CONTAINS InterPro DOMAIN/s: F-box domain, cyclin-like (InterPro:IPR001810), F-box domain, Skp2-like (InterPro:IPR022364); BEST Arabidopsis thaliana protein match is: phloem protein 2-B14 (TAIR:AT1G56250.1); Has 533 Blast hits to 519 proteins in 34 species: Archae - 0; Bacte…
AT1G56242	MSTRG.3826.1;AT1G56242.1	9.06374	0.00444805	up	GO:0008150(biological_process);GO:0003674(molecular_function);GO:0005575(cellular_component)	other RNA ;;
AT1G56250	MSTRG.3827.2;MSTRG.3827.1;AT1G56250.1	25.6557	8.95774e-05	up	GO:0030246(carbohydrate binding);GO:0005515(protein binding);GO:0005634(nucleus);GO:0005737(cytoplasm)	phloem protein 2-B14 ;; phloem protein 2-B14 (PP2-B14); FUNCTIONS IN: carbohydrate binding; LOCATED IN: endomembrane system; CONTAINS InterPro DOMAIN/s: F-box domain, cyclin-like (InterPro:IPR001810); BEST Arabidopsis thaliana protein match is: phloem protein 2-B13 (TAIR:AT1G56240.1); Has 533 Blast hits to 518 proteins in 36 species: Archae - 0; Bacteria - 0; Metazoa - 0; Fungi - 0; Plants - 533;…
AT1G58100	AT1G58100.1;AT1G58100.2	2.24882	0.00410061	up	GO:0005634(nucleus);GO:0006355(regulation of transcription, DNA-templated);GO:0001047(core promoter binding);GO:0003700(sequence-specific DNA binding transcription factor activity)	TCP family transcription factor ;; TCP family transcription factor ; FUNCTIONS IN: sequence-specific DNA binding transcription factor activity; INVOLVED IN: regulation of transcription; LOCATED IN: cellular_component unknown; EXPRESSED IN: 22 plant structures; EXPRESSED DURING: 13 growth stages; CONTAINS InterPro DOMAIN/s: Transcription factor, TCP (InterPro:IPR005333), Transcription factor TCP s…
AT1G59870	AT1G59870.1	3.79249	0.00083311	up	GO:0010363(regulation of plant-type hypersensitive response);GO:0009627(systemic acquired resistance);GO:0006855(drug transmembrane transport);GO:0009862(systemic acquired resistance, salicylic acid mediated signaling pathway);GO:0031347(regulation of defense response);GO:0006995(cellular response to nitrogen starvation);GO:0000165(MAPK cascade);GO:0005774(vacuolar membrane);GO:0005739(mitochondr…	ABC-2 and Plant PDR ABC-type transporter family protein ;; PENETRATION 3 (PEN3); FUNCTIONS IN: ATPase activity, coupled to transmembrane movement of substances, cadmium ion transmembrane transporter activity; INVOLVED IN: in 9 processes; LOCATED IN: mitochondrion, plasma membrane, chloroplast, membrane, chloroplast envelope; EXPRESSED IN: 29 plant structures; EXPRESSED DURING: 13 growth stages; C…
AT1G59910	AT1G59910.1	5.06311	0.000714722	up	GO:0003779(actin binding);GO:0005886(plasma membrane);GO:0005634(nucleus)	Actin-binding FH2 (formin homology 2) family protein ;; Actin-binding FH2 (formin homology 2) family protein; FUNCTIONS IN: actin binding; INVOLVED IN: cellular component organization, actin cytoskeleton organization; LOCATED IN: plasma membrane; EXPRESSED IN: 24 plant structures; EXPRESSED DURING: 14 growth stages; CONTAINS InterPro DOMAIN/s: Actin-binding FH2/DRF autoregulatory (InterPro:IPR003…
AT1G61340	AT1G61340.2;AT1G61340.1	3.8805	0.0228749	up	GO:0005634(nucleus);GO:0009693(ethylene biosynthetic process);GO:0003674(molecular_function);GO:0006970(response to osmotic stress);GO:0010200(response to chitin);GO:0009753(response to jasmonic acid);GO:0009651(response to salt stress);GO:0009961(response to 1-aminocyclopropane-1-carboxylic acid);GO:0009751(response to salicylic acid);GO:0009617(response to bacterium);GO:0009611(response to woun…	F-box family protein ;; F-box family protein; FUNCTIONS IN: molecular_function unknown; INVOLVED IN: biological_process unknown; EXPRESSED IN: 16 plant structures; EXPRESSED DURING: 10 growth stages; BEST Arabidopsis thaliana protein match is: F-box family protein (TAIR:AT4G21510.1).
AT1G61560	AT1G61560.4;AT1G61560.1;MSTRG.4073.5;MSTRG.4073.6	5.93755	0.00207018	up	NA	NA
AT1G61380	MSTRG.4078.1;AT1G61360.1;AT1G61360.2;MSTRG.4078.4;AT1G61370.1;AT1G61380.1	2.02128	0.0346462	up	GO:0030246(carbohydrate binding);GO:0016301(kinase activity);GO:0031625(ubiquitin protein ligase binding);GO:0004672(protein kinase activity);GO:0046777(protein autophosphorylation);GO:0005886(plasma membrane)	S-domain-1 29 ;; S-domain-1 29 (SD1-29); FUNCTIONS IN: carbohydrate binding, protein kinase activity, kinase activity; INVOLVED IN: protein amino acid autophosphorylation; LOCATED IN: endomembrane system; EXPRESSED IN: 23 plant structures; EXPRESSED DURING: 13 growth stages; CONTAINS InterPro DOMAIN/s: Curculin-like (mannose-binding) lectin (InterPro:IPR001480), PAN-2 domain (InterPro:IPR013227),…
AT1G61640	AT1G61640.1;AT1G61640.2	2.13867	0.0167076	up	GO:0005886(plasma membrane)	Protein kinase superfamily protein ;; Protein kinase superfamily protein; CONTAINS InterPro DOMAIN/s: ABC-1 (InterPro:IPR004147); BEST Arabidopsis thaliana protein match is: Protein kinase superfamily protein (TAIR:AT1G11390.1); Has 35333 Blast hits to 34131 proteins in 2444 species: Archae - 798; Bacteria - 22429; Metazoa - 974; Fungi - 991; Plants - 531; Viruses - 0; Other Eukaryotes - 9610 (so…
AT1G61800	AT1G61800.1	7.43434	0.0026064	up	GO:0015979(photosynthesis);GO:0005774(vacuolar membrane);GO:0015120(phosphoglycerate transmembrane transporter activity);GO:0010109(regulation of photosynthesis);GO:0009624(response to nematode);GO:0009507(chloroplast);GO:0015297(antiporter activity);GO:0015712(hexose phosphate transport);GO:0015714(phosphoenolpyruvate transport);GO:0035436(triose phosphate transmembrane transport);GO:0080167(res…	glucose-6-phosphate/phosphate translocator 2 ;; glucose-6-phosphate/phosphate translocator 2 (GPT2); FUNCTIONS IN: antiporter activity, glucose-6-phosphate transmembrane transporter activity; INVOLVED IN: in 7 processes; LOCATED IN: plasma membrane; EXPRESSED IN: 16 plant structures; EXPRESSED DURING: 10 growth stages; CONTAINS InterPro DOMAIN/s: Tpt phosphate/phosphoenolpyruvate translocator (In…
AT1G05675	MSTRG.411.2;MSTRG.411.1;MSTRG.411.3;AT1G05670.1;AT1G05670.2;AT1G05675.1	26.3725	0.000612751	up	NA	UDP-Glycosyltransferase superfamily protein ;; UDP-Glycosyltransferase superfamily protein; FUNCTIONS IN: transferase activity, transferring hexosyl groups; INVOLVED IN: metabolic process; CONTAINS InterPro DOMAIN/s: UDP-glucuronosyl/UDP-glucosyltransferase (InterPro:IPR002213); BEST Arabidopsis thaliana protein match is: Uridine diphosphate glycosyltransferase 74E2 (TAIR:AT1G05680.1).
AT1G62300	MSTRG.4145.1;AT1G62300.1	3.96636	0.00296335	up	GO:0005634(nucleus);GO:0044212(transcription regulatory region DNA binding);GO:0080169(cellular response to boron-containing substance deprivation);GO:0005515(protein binding);GO:0003700(sequence-specific DNA binding transcription factor activity);GO:0006355(regulation of transcription, DNA-templated);GO:0035556(intracellular signal transduction);GO:0045892(negative regulation of transcription, D…	WRKY family transcription factor ;; WRKY6; CONTAINS InterPro DOMAIN/s: DNA-binding WRKY (InterPro:IPR003657); BEST Arabidopsis thaliana protein match is: WRKY family transcription factor (TAIR:AT4G04450.1); Has 3824 Blast hits to 3363 proteins in 295 species: Archae - 0; Bacteria - 33; Metazoa - 119; Fungi - 43; Plants - 3509; Viruses - 0; Other Eukaryotes - 120 (source: NCBI BLink).
AT1G62305	AT1G62305.1;AT1G62305.2;MSTRG.4147.3	2.20384	0.000944148	up	NA	NA
AT1G63750	AT1G63750.2;AT1G63750.3;AT1G63750.1;MSTRG.4265.4	2.32424	0.0362108	up	NA	NA
AT1G63830	AT1G63830.3;MSTRG.4272.2;AT1G63830.1;AT1G63830.2	3.44254	0.000246178	up	GO:0005886(plasma membrane);GO:0016020(membrane)	PLAC8 family protein ;; PLAC8 family protein; LOCATED IN: membrane; EXPRESSED IN: 24 plant structures; EXPRESSED DURING: 15 growth stages; CONTAINS InterPro DOMAIN/s: Protein of unknown function Cys-rich (InterPro:IPR006461); BEST Arabidopsis thaliana protein match is: PLAC8 family protein (TAIR:AT5G41390.1).
AT1G64580	AT1G64580.1	2.23012	0.0416824	up	GO:0008150(biological_process);GO:0005739(mitochondrion)	Pentatricopeptide repeat (PPR) superfamily protein ;; Pentatricopeptide repeat (PPR) superfamily protein; CONTAINS InterPro DOMAIN/s: Pentatricopeptide repeat (InterPro:IPR002885); BEST Arabidopsis thaliana protein match is: Pentatricopeptide repeat (PPR) superfamily protein (TAIR:AT1G06580.1); Has 112573 Blast hits to 15264 proteins in 312 species: Archae - 7; Bacteria - 103; Metazoa - 1711; Fun…
AT1G64610	AT1G64610.2;AT1G64610.1;MSTRG.4340.3	2.82082	0.00653136	up	NA	NA
AT1G64710	AT1G64710.1;AT1G64710.2	3.11044	0.0133444	up	GO:0009873(ethylene-activated signaling pathway);GO:0005737(cytoplasm)	GroES-like zinc-binding dehydrogenase family protein ;; GroES-like zinc-binding dehydrogenase family protein; FUNCTIONS IN: oxidoreductase activity, zinc ion binding; INVOLVED IN: oxidation reduction; EXPRESSED IN: 17 plant structures; EXPRESSED DURING: 13 growth stages; CONTAINS InterPro DOMAIN/s: GroES-like (InterPro:IPR011032), Alcohol dehydrogenase GroES-like (InterPro:IPR013154), Alcohol deh…
.	MSTRG.4408.1	2.18896	0.000359984	up	NA	NA
AT1G65390	MSTRG.4409.1;AT1G65390.1;AT1G65390.2	14.7907	0.00771485	up	GO:0009507(chloroplast);GO:0006952(defense response);GO:0030246(carbohydrate binding)	phloem protein 2 A5 ;; phloem protein 2 A5 (PP2-A5); FUNCTIONS IN: carbohydrate binding; INVOLVED IN: signal transduction, defense response, innate immune response; LOCATED IN: intrinsic to membrane, chloroplast; EXPRESSED IN: 21 plant structures; EXPRESSED DURING: 12 growth stages; CONTAINS InterPro DOMAIN/s: Toll-Interleukin receptor (InterPro:IPR000157); BEST Arabidopsis thaliana protein match…
AT1G65484	AT1G65484.1;AT1G65484.2	2.43903	0.0160754	up	NA	NA
AT1G65510	MSTRG.4424.1;AT1G65510.1	2.18483	0.0332714	up	NA	NA
AT1G66480	AT1G66480.1	2.10806	0.0113306	up	GO:0003674(molecular_function);GO:0009693(ethylene biosynthetic process);GO:0005886(plasma membrane)	plastid movement impaired 2 ;; plastid movement impaired 2 (PMI2); FUNCTIONS IN: molecular_function unknown; INVOLVED IN: response to blue light, N-terminal protein myristoylation, chloroplast avoidance movement; LOCATED IN: plasma membrane; EXPRESSED IN: 17 plant structures; EXPRESSED DURING: 9 growth stages; BEST Arabidopsis thaliana protein match is: unknown protein (TAIR:AT5G37840.1); Has 100…
AT1G66760	AT1G66760.1;AT1G66760.2;MSTRG.4509.3	2.26327	0.00109436	up	NA	NA
AT1G66880	AT1G66880.1;MSTRG.4519.2	2.66266	2.57325e-06	up	NA	NA
AT1G67060	MSTRG.4533.1;AT1G67060.1	3.10924	0.00115931	up	NA	NA
AT1G67660	AT1G67660.1;AT1G67660.2;AT1G67660.3	2.91083	0.0204785	up	GO:0009507(chloroplast);GO:0005634(nucleus)	Restriction endonuclease, type II-like superfamily protein ;; Restriction endonuclease, type II-like superfamily protein; FUNCTIONS IN: DNA binding, nuclease activity; INVOLVED IN: biological_process unknown; EXPRESSED IN: 23 plant structures; EXPRESSED DURING: 13 growth stages; CONTAINS InterPro DOMAIN/s: YqaJ viral recombinase family (InterPro:IPR019080), Putative phage-type endonuclease (Inter…
AT1G68690	AT1G68690.1;MSTRG.4683.3;MSTRG.4683.2	3.38905	0.00300783	up	NA	NA
AT1G69890	AT1G69890.1	2.65673	0.0084354	up	GO:0009723(response to ethylene);GO:0008150(biological_process);GO:0005634(nucleus);GO:0003674(molecular_function)	Protein of unknown function (DUF569) ;; CONTAINS InterPro DOMAIN/s: Protein of unknown function DUF569 (InterPro:IPR007679), Actin cross-linking (InterPro:IPR008999); BEST Arabidopsis thaliana protein match is: Actin cross-linking protein (TAIR:AT1G27100.1); Has 237 Blast hits to 216 proteins in 14 species: Archae - 0; Bacteria - 0; Metazoa - 0; Fungi - 0; Plants - 237; Viruses - 0; Other Eukaryo…
GSTU12	AT1G69920.1	31.8911	3.41321e-05	up	GO:0009407(toxin catabolic process);GO:0006749(glutathione metabolic process);GO:0005737(cytoplasm);GO:0004364(glutathione transferase activity)	glutathione S-transferase TAU 12 ;; glutathione S-transferase TAU 12 (GSTU12); CONTAINS InterPro DOMAIN/s: Thioredoxin fold (InterPro:IPR012335), Glutathione S-transferase, C-terminal-like (InterPro:IPR010987), Glutathione S-transferase/chloride channel, C-terminal (InterPro:IPR017933), Thioredoxin-like fold (InterPro:IPR012336), Glutathione S-transferase, N-terminal (InterPro:IPR004045); BEST Ar…
GSTU11	AT1G69930.1	8.66125	6.30868e-05	up	GO:0009407(toxin catabolic process);GO:0042631(cellular response to water deprivation);GO:0004364(glutathione transferase activity);GO:0016036(cellular response to phosphate starvation);GO:0043161(proteasome-mediated ubiquitin-dependent protein catabolic process);GO:0007568(aging);GO:0006635(fatty acid beta-oxidation);GO:0051788(response to misfolded protein);GO:0019375(galactolipid biosynthetic …	glutathione S-transferase TAU 11 ;; glutathione S-transferase TAU 11 (GSTU11); CONTAINS InterPro DOMAIN/s: Thioredoxin fold (InterPro:IPR012335), Glutathione S-transferase, C-terminal-like (InterPro:IPR010987), Glutathione S-transferase/chloride channel, C-terminal (InterPro:IPR017933), Glutathione S-transferase, N-terminal (InterPro:IPR004045), Thioredoxin-like fold (InterPro:IPR012336); BEST Ar…
AT1G70140	AT1G70140.1	3.54906	0.00206016	up	GO:0005911(cell-cell junction);GO:0010583(response to cyclopentenone);GO:0003779(actin binding);GO:0009407(toxin catabolic process);GO:0002679(respiratory burst involved in defense response);GO:0051015(actin filament binding);GO:0006396(RNA processing);GO:0005886(plasma membrane);GO:0005522(profilin binding);GO:0045010(actin nucleation);GO:0010200(response to chitin);GO:0006865(amino acid transpo…	formin 8 ;; formin 8 (FH8); FUNCTIONS IN: actin binding, profilin binding, actin filament binding; INVOLVED IN: actin nucleation, cell tip growth; LOCATED IN: cell-cell junction, plasma membrane; EXPRESSED IN: 17 plant structures; EXPRESSED DURING: 7 growth stages; CONTAINS InterPro DOMAIN/s: Actin-binding FH2/DRF autoregulatory (InterPro:IPR003104), Actin-binding FH2 (InterPro:IPR015425); BEST A…
AT1G70690	AT1G70690.1	2.13128	0.00825473	up	GO:0006914(autophagy);GO:0042742(defense response to bacterium);GO:0005576(extracellular region);GO:0009506(plasmodesma);GO:0051707(response to other organism)	Receptor-like protein kinase-related family protein ;; HOPW1-1-INDUCED GENE1 (HWI1); CONTAINS InterPro DOMAIN/s: Protein of unknown function DUF26 (InterPro:IPR002902); BEST Arabidopsis thaliana protein match is: plasmodesmata-located protein 6 (TAIR:AT2G01660.1); Has 1576 Blast hits to 1438 proteins in 26 species: Archae - 0; Bacteria - 0; Metazoa - 0; Fungi - 0; Plants - 1576; Viruses - 0; Othe…
AT1G71520	AT1G71520.1	88.0289	0.000420626	up	GO:0003677(DNA binding);GO:0003700(sequence-specific DNA binding transcription factor activity);GO:0005634(nucleus);GO:0006355(regulation of transcription, DNA-templated);GO:0010200(response to chitin)	Integrase-type DNA-binding superfamily protein ;; Integrase-type DNA-binding superfamily protein; CONTAINS InterPro DOMAIN/s: DNA-binding, integrase-type (InterPro:IPR016177), Pathogenesis-related transcriptional factor/ERF, DNA-binding (InterPro:IPR001471); BEST Arabidopsis thaliana protein match is: Integrase-type DNA-binding superfamily protein (TAIR:AT1G22810.1); Has 4894 Blast hits to 4892 p…
CK1	AT1G71697.1	2.37671	0.0291828	up	GO:0010200(response to chitin);GO:0009695(jasmonic acid biosynthetic process);GO:0005737(cytoplasm);GO:0009753(response to jasmonic acid);GO:0009611(response to wounding);GO:0009620(response to fungus);GO:0004103(choline kinase activity)	choline kinase 1 ;; choline kinase 1 (CK1); FUNCTIONS IN: choline kinase activity; INVOLVED IN: response to salt stress, response to wounding; LOCATED IN: cellular_component unknown; EXPRESSED IN: 24 plant structures; EXPRESSED DURING: 15 growth stages; CONTAINS InterPro DOMAIN/s: Choline kinase, N-terminal (InterPro:IPR007521), Choline/ethanolamine kinase (InterPro:IPR002573), Protein kinase-lik…
AT1G72060	AT1G72060.1	3.98138	0.00222174	up	GO:0006979(response to oxidative stress);GO:0005576(extracellular region)	serine-type endopeptidase inhibitors ;; serine-type endopeptidase inhibitors; FUNCTIONS IN: serine-type endopeptidase inhibitor activity; INVOLVED IN: response to oxidative stress; LOCATED IN: endomembrane system; EXPRESSED IN: 21 plant structures; EXPRESSED DURING: 12 growth stages; CONTAINS InterPro DOMAIN/s: Proteinase inhibitor I20, Pin2 (InterPro:IPR003465); Has 28 Blast hits to 28 proteins …
AT1G72416	MSTRG.5002.1;MSTRG.5002.2;AT1G72416.2;AT1G72416.5;AT1G72416.1;AT1G72416.4;AT1G72416.3	2.77795	0.000515532	up	GO:0005737(cytoplasm)	Chaperone DnaJ-domain superfamily protein ;; Chaperone DnaJ-domain superfamily protein; INVOLVED IN: biological_process unknown; LOCATED IN: cellular_component unknown; BEST Arabidopsis thaliana protein match is: Chaperone DnaJ-domain superfamily protein (TAIR:AT3G14200.1).
AT1G72520	AT1G72520.1	37.4966	0.00116327	up	GO:0016165(linoleate 13S-lipoxygenase activity);GO:0009873(ethylene-activated signaling pathway);GO:0009611(response to wounding);GO:0009901(anther dehiscence);GO:0010193(response to ozone);GO:0009695(jasmonic acid biosynthetic process);GO:0009507(chloroplast);GO:0040007(growth);GO:0009555(pollen development);GO:0009617(response to bacterium);GO:0080086(stamen filament development);GO:0010200(res…	PLAT/LH2 domain-containing lipoxygenase family protein ;; PLAT/LH2 domain-containing lipoxygenase family protein; FUNCTIONS IN: oxidoreductase activity, acting on single donors with incorporation of molecular oxygen, incorporation of two atoms of oxygen, lipoxygenase activity, iron ion binding, metal ion binding; INVOLVED IN: growth, jasmonic acid biosynthetic process, response to wounding, defen…
AT1G73090	MSTRG.5059.1;MSTRG.5059.2;MSTRG.5059.3;AT1G73080.1;AT1G73090.1;AT1G73090.2	2.79812	0.0032349	up	NA	NA
MPK11	AT1G01560.2;AT1G01560.1;MSTRG.51.1	7.08863	0.00232815	up	NA	NA
AT1G06810	AT1G06800.1;MSTRG.511.1;AT1G06800.2;AT1G06810.1	2.48125	0.00154638	up	NA	NA
AT1G73805	AT1G73805.1;MSTRG.5121.2	7.04677	0.000124001	up	NA	NA
AT1G73810	AT1G73810.1	6.52696	0.00251575	up	GO:0005739(mitochondrion);GO:0016757(transferase activity, transferring glycosyl groups)	Core-2/I-branching beta-1,6-N-acetylglucosaminyltransferase family protein ;; Core-2/I-branching beta-1,6-N-acetylglucosaminyltransferase family protein; CONTAINS InterPro DOMAIN/s: Core-2/I-Branching enzyme (InterPro:IPR021141); BEST Arabidopsis thaliana protein match is: Core-2/I-branching beta-1,6-N-acetylglucosaminyltransferase family protein (TAIR:AT1G68390.1); Has 580 Blast hits to 580 prot…
AT1G74010	AT1G74010.1	2.04647	0.00452747	up	GO:0009505(plant-type cell wall);GO:0005829(cytosol);GO:0006865(amino acid transport);GO:0005886(plasma membrane);GO:0005576(extracellular region)	Calcium-dependent phosphotriesterase superfamily protein ;; Calcium-dependent phosphotriesterase superfamily protein; FUNCTIONS IN: strictosidine synthase activity; INVOLVED IN: biosynthetic process; LOCATED IN: plant-type cell wall; EXPRESSED IN: 11 plant structures; EXPRESSED DURING: L mature pollen stage, M germinated pollen stage, 4 anthesis, C globular stage, petal differentiation and expans…
AT1G74310	AT1G74310.1	2.25068	0.0177299	up	GO:0009408(response to heat);GO:0042542(response to hydrogen peroxide);GO:0005524(ATP binding);GO:0016887(ATPase activity);GO:0034976(response to endoplasmic reticulum stress);GO:0009644(response to high light intensity);GO:0009941(chloroplast envelope);GO:0043335(protein unfolding);GO:0006457(protein folding);GO:0009570(chloroplast stroma);GO:0010286(heat acclimation);GO:0045727(positive regulat…	heat shock protein 101 ;; heat shock protein 101 (HSP101); FUNCTIONS IN: protein binding, ATPase activity, ATP binding; INVOLVED IN: response to high light intensity, response to hydrogen peroxide, response to heat, protein unfolding; EXPRESSED IN: 12 plant structures; EXPRESSED DURING: 6 growth stages; CONTAINS InterPro DOMAIN/s: Clp ATPase, C-terminal (InterPro:IPR019489), ATPase, AAA+ type, co…
AT1G74360	AT1G74360.1	3.79122	0.00623647	up	GO:0004674(protein serine/threonine kinase activity);GO:0052542(defense response by callose deposition);GO:0005524(ATP binding);GO:0009862(systemic acquired resistance, salicylic acid mediated signaling pathway);GO:0009867(jasmonic acid mediated signaling pathway);GO:0006612(protein targeting to membrane);GO:0009581(detection of external stimulus);GO:0050832(defense response to fungus);GO:0030968…	Leucine-rich repeat protein kinase family protein ;; Leucine-rich repeat protein kinase family protein; FUNCTIONS IN: protein serine/threonine kinase activity, protein kinase activity, ATP binding; INVOLVED IN: transmembrane receptor protein tyrosine kinase signaling pathway, protein amino acid phosphorylation; LOCATED IN: mitochondrion; EXPRESSED IN: 15 plant structures; EXPRESSED DURING: 9 grow…
AT1G74440	MSTRG.5184.1;AT1G74440.1	2.49954	0.0496524	up	GO:0003674(molecular_function);GO:0009507(chloroplast);GO:0008150(biological_process);GO:0031347(regulation of defense response);GO:0009627(systemic acquired resistance)	Protein of unknown function (DUF962) ;; Protein of unknown function (DUF962); CONTAINS InterPro DOMAIN/s: Protein of unknown function DUF962 (InterPro:IPR009305); BEST Arabidopsis thaliana protein match is: Protein of unknown function (DUF962) (TAIR:AT1G18720.1); Has 608 Blast hits to 608 proteins in 290 species: Archae - 0; Bacteria - 318; Metazoa - 3; Fungi - 143; Plants - 86; Viruses - 0; Othe…
AT1G74660	MSTRG.5202.1;AT1G74660.1	2.58053	0.00817011	up	GO:0048509(regulation of meristem development);GO:0045892(negative regulation of transcription, DNA-templated);GO:0009736(cytokinin-activated signaling pathway);GO:0009640(photomorphogenesis);GO:0003677(DNA binding);GO:0009739(response to gibberellin);GO:0043392(negative regulation of DNA binding);GO:0009741(response to brassinosteroid);GO:0007275(multicellular organismal development);GO:0009737(…	mini zinc finger 1 ;; mini zinc finger 1 (MIF1); FUNCTIONS IN: DNA binding, sequence-specific DNA binding transcription factor activity; INVOLVED IN: in 7 processes; LOCATED IN: chloroplast; EXPRESSED IN: 8 plant structures; EXPRESSED DURING: seedling growth, 4 anthesis, petal differentiation and expansion stage; CONTAINS InterPro DOMAIN/s: ZF-HD homeobox protein, Cys/His-rich dimerisation domain…
AT1G07000	MSTRG.528.1;AT1G07000.1	8.8972	0.000299006	up	GO:0043069(negative regulation of programmed cell death);GO:0006612(protein targeting to membrane);GO:0070062(extracellular vesicular exosome);GO:0005829(cytosol);GO:0009697(salicylic acid biosynthetic process);GO:0009863(salicylic acid mediated signaling pathway);GO:0010363(regulation of plant-type hypersensitive response);GO:0006904(vesicle docking involved in exocytosis);GO:0009862(systemic ac…	exocyst subunit exo70 family protein B2 ;; exocyst subunit exo70 family protein B2 (EXO70B2); INVOLVED IN: exocytosis, vesicle docking involved in exocytosis; LOCATED IN: cytosol, nucleus, plasma membrane, exocyst; EXPRESSED IN: 19 plant structures; EXPRESSED DURING: 12 growth stages; CONTAINS InterPro DOMAIN/s: Exo70 exocyst complex subunit (InterPro:IPR004140); BEST Arabidopsis thaliana protein…
AT1G75860	MSTRG.5304.1;AT1G75860.1;MSTRG.5304.3	2.08919	0.042828	up	NA	NA
CPK29	AT1G76040.2;MSTRG.5318.2;AT1G76040.1	2.13369	0.00094024	up	GO:0009697(salicylic acid biosynthetic process);GO:0016301(kinase activity);GO:0006468(protein phosphorylation);GO:0005886(plasma membrane);GO:0005737(cytoplasm);GO:0004683(calmodulin-dependent protein kinase activity);GO:0009627(systemic acquired resistance);GO:0005634(nucleus)	calcium-dependent protein kinase 29 ;; calcium-dependent protein kinase 29 (CPK29); FUNCTIONS IN: in 6 functions; INVOLVED IN: protein amino acid phosphorylation; LOCATED IN: nucleus, plasma membrane, cytoplasm; EXPRESSED IN: 23 plant structures; EXPRESSED DURING: 13 growth stages; CONTAINS InterPro DOMAIN/s: Protein kinase, ATP binding site (InterPro:IPR017441), EF-Hand 1, calcium-binding site (…
AT1G76160	AT1G76160.1	2.43648	0.0155458	up	GO:0016126(sterol biosynthetic process);GO:0005576(extracellular region);GO:0048046(apoplast);GO:0052541(plant-type cell wall cellulose metabolic process);GO:0009505(plant-type cell wall);GO:0009506(plasmodesma);GO:0052546(cell wall pectin metabolic process);GO:0005618(cell wall)	SKU5 similar 5 ;; SKU5 similar 5 (sks5); FUNCTIONS IN: oxidoreductase activity, copper ion binding; INVOLVED IN: oxidation reduction; LOCATED IN: apoplast, cell wall, plant-type cell wall; EXPRESSED IN: 24 plant structures; EXPRESSED DURING: 13 growth stages; CONTAINS InterPro DOMAIN/s: Multicopper oxidase, type 3 (InterPro:IPR011707), Cupredoxin (InterPro:IPR008972), Multicopper oxidase, type 2 …
AT1G76600	AT1G76600.1	2.30333	0.0257885	up	NA	NA
AT1G07090	AT1G07090.1	18.0591	0.00240022	up	GO:0005634(nucleus)	Protein of unknown function (DUF640) ;; LIGHT SENSITIVE HYPOCOTYLS 6 (LSH6); CONTAINS InterPro DOMAIN/s: Protein of unknown function DUF640 (InterPro:IPR006936); BEST Arabidopsis thaliana protein match is: Protein of unknown function (DUF640) (TAIR:AT5G58500.1); Has 311 Blast hits to 311 proteins in 18 species: Archae - 0; Bacteria - 0; Metazoa - 14; Fungi - 0; Plants - 297; Viruses - 0; Other Eu…
AT1G76700	AT1G76700.1;MSTRG.5376.2	2.87511	0.0143029	up	NA	NA
AT1G76970	MSTRG.5407.1;MSTRG.5407.2;AT1G76970.1	2.9663	0.0235219	up	GO:0009627(systemic acquired resistance);GO:0030968(endoplasmic reticulum unfolded protein response);GO:0005795(Golgi stack);GO:0006612(protein targeting to membrane);GO:0010363(regulation of plant-type hypersensitive response);GO:0008565(protein transporter activity);GO:0009697(salicylic acid biosynthetic process);GO:0045087(innate immune response);GO:0006891(intra-Golgi vesicle-mediated transpo…	Target of Myb protein 1 ;; Target of Myb protein 1; FUNCTIONS IN: protein transporter activity; INVOLVED IN: intracellular protein transport, intra-Golgi vesicle-mediated transport; LOCATED IN: Golgi stack, intracellular; EXPRESSED IN: 21 plant structures; EXPRESSED DURING: 13 growth stages; CONTAINS InterPro DOMAIN/s: VHS (InterPro:IPR002014), Target of Myb protein 1 (InterPro:IPR014645), GAT (I…
AT1G77390	AT1G77390.1	2.00906	0.0198891	up	GO:0051788(response to misfolded protein);GO:0051510(regulation of unidimensional cell growth);GO:0051726(regulation of cell cycle);GO:0005737(cytoplasm);GO:0043161(proteasome-mediated ubiquitin-dependent protein catabolic process);GO:0009556(microsporogenesis);GO:0043248(proteasome assembly);GO:0016538(cyclin-dependent protein serine/threonine kinase regulator activity);GO:0005634(nucleus);GO:00…	CYCLIN A1;2 ;; CYCLIN A1;2 (CYCA1;2); CONTAINS InterPro DOMAIN/s: Cyclin, C-terminal (InterPro:IPR004367), Cyclin-like (InterPro:IPR011028), Cyclin-related (InterPro:IPR013763), Cyclin, N-terminal (InterPro:IPR006671), Cyclin, A/B/D/E (InterPro:IPR014400), Cyclin (InterPro:IPR006670); BEST Arabidopsis thaliana protein match is: Cyclin A1;1 (TAIR:AT1G44110.1); Has 4576 Blast hits to 4572 proteins …
AT1G07160	MSTRG.545.1;AT1G07160.1	14.0042	0.00367475	up	GO:0009507(chloroplast);GO:0004722(protein serine/threonine phosphatase activity)	Protein phosphatase 2C family protein ;; Protein phosphatase 2C family protein; FUNCTIONS IN: protein serine/threonine phosphatase activity, catalytic activity; INVOLVED IN: protein amino acid dephosphorylation; LOCATED IN: chloroplast, protein serine/threonine phosphatase complex; EXPRESSED IN: sperm cell; CONTAINS InterPro DOMAIN/s: Protein phosphatase 2C, manganese/magnesium aspartate binding …
AT1G77890	MSTRG.5490.1;AT1G77890.1;AT1G77890.2;AT1G77890.3	2.05183	0.000716831	up	GO:0005634(nucleus)	DNA-directed RNA polymerase II protein ;; DNA-directed RNA polymerase II protein; FUNCTIONS IN: molecular_function unknown; INVOLVED IN: biological_process unknown; LOCATED IN: cellular_component unknown; EXPRESSED IN: 22 plant structures; EXPRESSED DURING: 13 growth stages; BEST Arabidopsis thaliana protein match is: DNA-directed RNA polymerase II protein (TAIR:AT4G08540.1).
AT1G78000	MSTRG.5499.1;AT1G78000.1;AT1G78000.2	2.76524	0.0302374	up	GO:0015116(sulfate transmembrane transporter activity);GO:0005886(plasma membrane);GO:0006857(oligopeptide transport);GO:0015706(nitrate transport);GO:0000041(transition metal ion transport);GO:0008272(sulfate transport);GO:0080160(selenate transport);GO:0009970(cellular response to sulfate starvation);GO:0010167(response to nitrate)	sulfate transporter 1;2 ;; sulfate transporter 1;2 (SULTR1;2); CONTAINS InterPro DOMAIN/s: Sulphate transporter (InterPro:IPR011547), Sulphate transporter/antisigma-factor antagonist STAS (InterPro:IPR002645), Sulphate anion transporter, conserved site (InterPro:IPR018045), Sulphate anion transporter (InterPro:IPR001902); BEST Arabidopsis thaliana protein match is: sulfate transporter 1;3 (TAIR:A…
AT1G78850	MSTRG.5576.1	2.58127	0.0137427	up	NA	NA
.	MSTRG.5617.1;MSTRG.5617.2;MSTRG.5617.5;MSTRG.5617.3;MSTRG.5617.4;MSTRG.5617.6	5.26324	7.45952e-05	up	NA	NA
CCR2	AT1G80820.1	16.616	8.09246e-05	up	GO:0005575(cellular_component);GO:0050832(defense response to fungus);GO:0009809(lignin biosynthetic process);GO:0042754(negative regulation of circadian rhythm);GO:0007623(circadian rhythm);GO:0009409(response to cold);GO:0010200(response to chitin);GO:0016621(cinnamoyl-CoA reductase activity)	cinnamoyl coa reductase ;; cinnamoyl coa reductase (CCR2); CONTAINS InterPro DOMAIN/s: NAD-dependent epimerase/dehydratase (InterPro:IPR001509), NAD(P)-binding domain (InterPro:IPR016040); BEST Arabidopsis thaliana protein match is: cinnamoyl coa reductase 1 (TAIR:AT1G15950.1); Has 10779 Blast hits to 10766 proteins in 1817 species: Archae - 140; Bacteria - 4512; Metazoa - 410; Fungi - 946; Plant…
AT1G80840	MSTRG.5667.1;AT1G80840.1;MSTRG.5667.3	7.40459	0.00857107	up	NA	NA
AT1G08050	AT1G08050.1	4.5554	8.56602e-06	up	GO:0009697(salicylic acid biosynthetic process);GO:0007154(cell communication);GO:0005886(plasma membrane);GO:0006612(protein targeting to membrane);GO:0030968(endoplasmic reticulum unfolded protein response);GO:0000165(MAPK cascade);GO:0009862(systemic acquired resistance, salicylic acid mediated signaling pathway);GO:0008270(zinc ion binding);GO:0009627(systemic acquired resistance);GO:0009867(…	Zinc finger (C3HC4-type RING finger) family protein ;; Zinc finger (C3HC4-type RING finger) family protein; FUNCTIONS IN: ubiquitin-protein ligase activity, zinc ion binding; LOCATED IN: plasma membrane; EXPRESSED IN: 12 plant structures; EXPRESSED DURING: 4 anthesis, LP.10 ten leaves visible, petal differentiation and expansion stage, LP.08 eight leaves visible; CONTAINS InterPro DOMAIN/s: Zinc …
AT1G79680	MSTRG.5721.1;AT1G79680.1	5.26683	0.0258996	up	GO:0006182(cGMP biosynthetic process);GO:0006468(protein phosphorylation);GO:0016301(kinase activity);GO:0009620(response to fungus);GO:0009617(response to bacterium);GO:0009723(response to ethylene);GO:0006952(defense response);GO:0009751(response to salicylic acid);GO:0004383(guanylate cyclase activity);GO:0005576(extracellular region)	WALL ASSOCIATED KINASE (WAK)-LIKE 10 ;; WALL ASSOCIATED KINASE (WAK)-LIKE 10 (WAKL10); FUNCTIONS IN: kinase activity; INVOLVED IN: protein amino acid phosphorylation; LOCATED IN: endomembrane system, integral to membrane; EXPRESSED IN: 10 plant structures; EXPRESSED DURING: 8 growth stages; CONTAINS InterPro DOMAIN/s: Wall-associated kinase (InterPro:IPR013695), EGF-like calcium-binding, conserve…
AT2G01180	MSTRG.5793.1;AT2G01180.1;AT2G01180.2	7.0674	0.00169677	up	GO:0009507(chloroplast);GO:0006644(phospholipid metabolic process);GO:0008195(phosphatidate phosphatase activity);GO:0005887(integral component of plasma membrane);GO:0005886(plasma membrane);GO:0005739(mitochondrion);GO:0010224(response to UV-B)	phosphatidic acid phosphatase 1 ;; phosphatidic acid phosphatase 1 (PAP1); FUNCTIONS IN: phosphatidate phosphatase activity; INVOLVED IN: phospholipid metabolic process, response to stress; LOCATED IN: plasma membrane, integral to plasma membrane; EXPRESSED IN: 15 plant structures; EXPRESSED DURING: 8 growth stages; CONTAINS InterPro DOMAIN/s: Phosphatidic acid phosphatase/chloroperoxidase, N-ter…
AT2G01340	AT2G01340.1	2.51419	0.00252475	up	NA	NA
AT2G01450	MSTRG.5813.1;MSTRG.5813.2;AT2G01450.2;AT2G01450.3;AT2G01450.4;AT2G01450.1;MSTRG.5813.6	2.39288	0.000713661	up	NA	NA
AT1G07220	AT1G07220.1;MSTRG.585.2	2.77343	0.00178521	up	NA	NA
GAD4	AT2G02010.1;MSTRG.5863.2	33.1033	8.18753e-05	up	NA	NA
AT2G02860	MSTRG.5918.1;AT2G02860.1;AT2G02860.2;MSTRG.5918.4;MSTRG.5918.5	3.46947	0.00182245	up	NA	NA
AT2G04040	AT2G04040.1	2.88549	0.0430529	up	GO:0015691(cadmium ion transport);GO:0005215(transporter activity);GO:0015297(antiporter activity);GO:0015238(drug transmembrane transporter activity);GO:0051238(sequestering of metal ion);GO:0005886(plasma membrane);GO:0016020(membrane)	MATE efflux family protein ;; TX1; CONTAINS InterPro DOMAIN/s: MATE family transporter related protein (InterPro:IPR015521), Multi antimicrobial extrusion protein MatE (InterPro:IPR002528); BEST Arabidopsis thaliana protein match is: MATE efflux family protein (TAIR:AT2G04080.1); Has 9657 Blast hits to 9581 proteins in 1940 species: Archae - 182; Bacteria - 6693; Metazoa - 146; Fungi - 326; Plant…
OPR3	MSTRG.6121.1;AT2G06050.1;AT2G06050.2;AT2G06050.3	2.28912	0.0384487	up	GO:0009414(response to water deprivation);GO:0005777(peroxisome);GO:0009695(jasmonic acid biosynthetic process);GO:0042538(hyperosmotic salinity response);GO:0009684(indoleacetic acid biosynthetic process);GO:0006569(tryptophan catabolic process);GO:0016629(12-oxophytodienoate reductase activity);GO:0007165(signal transduction);GO:0009867(jasmonic acid mediated signaling pathway);GO:0009611(respo…	oxophytodienoate-reductase 3 ;; oxophytodienoate-reductase 3 (OPR3); FUNCTIONS IN: 12-oxophytodienoate reductase activity; INVOLVED IN: response to jasmonic acid stimulus, response to fungus, jasmonic acid biosynthetic process, response to wounding, response to ozone; LOCATED IN: peroxisome; EXPRESSED IN: 24 plant structures; EXPRESSED DURING: 14 growth stages; CONTAINS InterPro DOMAIN/s: NADH:fl…
AT2G06850	AT2G06850.1	2.22259	0.00257576	up	GO:0005618(cell wall);GO:0007389(pattern specification process);GO:0010817(regulation of hormone levels);GO:0016762(xyloglucan:xyloglucosyl transferase activity);GO:0009506(plasmodesma);GO:0009612(response to mechanical stimulus);GO:0048767(root hair elongation);GO:0009825(multidimensional cell growth);GO:0016798(hydrolase activity, acting on glycosyl bonds);GO:0071555(cell wall organization);GO:…	xyloglucan endotransglucosylase/hydrolase 4 ;; xyloglucan endotransglucosylase/hydrolase 4 (XTH4); FUNCTIONS IN: hydrolase activity, acting on glycosyl bonds, xyloglucan:xyloglucosyl transferase activity; INVOLVED IN: response to auxin stimulus, response to mechanical stimulus, response to low light intensity stimulus, unidimensional cell growth; LOCATED IN: in 6 components; EXPRESSED IN: 24 plan…
AT2G11520	AT2G11520.1	2.35979	0.00911928	up	GO:0030968(endoplasmic reticulum unfolded protein response);GO:0009697(salicylic acid biosynthetic process);GO:0031348(negative regulation of defense response);GO:0009627(systemic acquired resistance);GO:0005886(plasma membrane);GO:0016301(kinase activity);GO:0009863(salicylic acid mediated signaling pathway);GO:0045087(innate immune response)	calmodulin-binding receptor-like cytoplasmic kinase 3 ;; calmodulin-binding receptor-like cytoplasmic kinase 3 (CRCK3); FUNCTIONS IN: protein serine/threonine kinase activity, protein kinase activity, kinase activity, ATP binding; INVOLVED IN: protein amino acid phosphorylation; LOCATED IN: endomembrane system; EXPRESSED IN: 22 plant structures; EXPRESSED DURING: 13 growth stages; CONTAINS InterP…
AT2G13280	MSTRG.6287.1	2.34167	0.00244777	up	NA	NA
AT2G13800	MSTRG.6308.1;MSTRG.6308.2;MSTRG.6308.3;AT2G13790.1;MSTRG.6308.6;MSTRG.6308.8;MSTRG.6308.7;AT2G13800.1	4.91425	0.000326044	up	GO:0006468(protein phosphorylation);GO:0005524(ATP binding);GO:0004672(protein kinase activity);GO:0005886(plasma membrane);GO:0004675(transmembrane receptor protein serine/threonine kinase activity)	somatic embryogenesis receptor-like kinase 5 ;; somatic embryogenesis receptor-like kinase 5 (SERK5); FUNCTIONS IN: protein kinase activity, transmembrane receptor protein serine/threonine kinase activity, ATP binding; INVOLVED IN: protein amino acid phosphorylation; LOCATED IN: endomembrane system; CONTAINS InterPro DOMAIN/s: Protein kinase, ATP binding site (InterPro:IPR017441), Protein kinase,…
AT2G15042	MSTRG.6360.1;MSTRG.6360.2;AT2G15042.1	2.1839	0.0254704	up	GO:0005886(plasma membrane)	Leucine-rich repeat (LRR) family protein ;; Leucine-rich repeat (LRR) family protein; INVOLVED IN: biological_process unknown; LOCATED IN: mitochondrion; CONTAINS InterPro DOMAIN/s: Leucine-rich repeat (InterPro:IPR001611); BEST Arabidopsis thaliana protein match is: receptor like protein 34 (TAIR:AT3G11010.1); Has 56306 Blast hits to 17936 proteins in 777 species: Archae - 23; Bacteria - 1630; M…
AT2G15490	AT2G15480.1;AT2G15480.2;AT2G15490.2;AT2G15490.3;AT2G15490.1	4.73637	0.00174412	up	GO:0009407(toxin catabolic process);GO:0016757(transferase activity, transferring glycosyl groups);GO:0080044(quercetin 7-O-glucosyltransferase activity);GO:0009723(response to ethylene);GO:0005829(cytosol);GO:0008194(UDP-glycosyltransferase activity);GO:0051707(response to other organism);GO:0035251(UDP-glucosyltransferase activity);GO:0010583(response to cyclopentenone);GO:0080043(quercetin 3-O…	UDP-glycosyltransferase 73B4 ;; UDP-glycosyltransferase 73B4 (UGT73B4); FUNCTIONS IN: quercetin 3-O-glucosyltransferase activity, UDP-glycosyltransferase activity, quercetin 7-O-glucosyltransferase activity, UDP-glucosyltransferase activity, transferase activity, transferring glycosyl groups; INVOLVED IN: response to other organism; LOCATED IN: endomembrane system; EXPRESSED IN: root; CONTAINS In…
AT2G15580	MSTRG.6390.1	2.32078	0.0250017	up	NA	NA
AT2G16900	AT2G16900.1;MSTRG.6468.2;MSTRG.6468.3;AT2G16900.3;AT2G16900.2	3.02808	0.00650286	up	GO:0005886(plasma membrane);GO:0052542(defense response by callose deposition);GO:0002679(respiratory burst involved in defense response);GO:0008150(biological_process);GO:0009611(response to wounding);GO:0005634(nucleus);GO:0006979(response to oxidative stress);GO:0003674(molecular_function);GO:0010200(response to chitin)	Arabidopsis phospholipase-like protein (PEARLI 4) family ;; Arabidopsis phospholipase-like protein (PEARLI 4) family; FUNCTIONS IN: molecular_function unknown; INVOLVED IN: biological_process unknown; LOCATED IN: plasma membrane; EXPRESSED IN: 24 plant structures; EXPRESSED DURING: 13 growth stages; CONTAINS InterPro DOMAIN/s: Phospholipase-like, arabidopsis (InterPro:IPR007942); BEST Arabidopsis…
AT2G17120	AT2G17120.1;MSTRG.6483.2	4.59665	0.0138986	up	NA	NA
AT2G17230	AT2G17230.1	2.87803	0.0367568	up	GO:0008150(biological_process);GO:0005576(extracellular region);GO:0003674(molecular_function)	EXORDIUM like 5 ;; EXORDIUM like 5 (EXL5); FUNCTIONS IN: molecular_function unknown; INVOLVED IN: biological_process unknown; LOCATED IN: endomembrane system; EXPRESSED IN: 22 plant structures; EXPRESSED DURING: 13 growth stages; CONTAINS InterPro DOMAIN/s: Phosphate-induced protein 1 (InterPro:IPR006766); BEST Arabidopsis thaliana protein match is: EXORDIUM like 1 (TAIR:AT2G35150.1); Has 402 Bla…
AT2G17480	MSTRG.6514.1;AT2G17480.1;MSTRG.6514.3	2.26038	0.000913865	up	NA	NA
AT2G17740	AT2G17740.1	6.43685	0.00735334	up	GO:0034976(response to endoplasmic reticulum stress);GO:0002679(respiratory burst involved in defense response);GO:0009627(systemic acquired resistance);GO:0006857(oligopeptide transport);GO:0005634(nucleus);GO:0010200(response to chitin)	Cysteine/Histidine-rich C1 domain family protein ;; Cysteine/Histidine-rich C1 domain family protein; CONTAINS InterPro DOMAIN/s: DC1 (InterPro:IPR004146), C1-like (InterPro:IPR011424); BEST Arabidopsis thaliana protein match is: Cysteine/Histidine-rich C1 domain family protein (TAIR:AT2G44370.1); Has 1973 Blast hits to 753 proteins in 27 species: Archae - 0; Bacteria - 0; Metazoa - 2; Fungi - 2;…
AT2G18040	AT2G18040.1	2.88113	0.000472467	up	GO:0051788(response to misfolded protein);GO:0005515(protein binding);GO:0006094(gluconeogenesis);GO:0006096(glycolytic process);GO:0046686(response to cadmium ion);GO:0003755(peptidyl-prolyl cis-trans isomerase activity);GO:0006972(hyperosmotic response);GO:0051726(regulation of cell cycle);GO:0009506(plasmodesma);GO:0007030(Golgi organization);GO:0006511(ubiquitin-dependent protein catabolic pr…	peptidylprolyl cis/trans isomerase, NIMA-interacting 1 ;; "peptidylprolyl cis/trans isomerase, NIMA-interacting 1" (PIN1AT); FUNCTIONS IN: peptidyl-prolyl cis-trans isomerase activity; INVOLVED IN: regulation of cell cycle; LOCATED IN: plasma membrane; EXPRESSED IN: 23 plant structures; EXPRESSED DURING: 13 growth stages; CONTAINS InterPro DOMAIN/s: Peptidyl-prolyl cis-trans isomerase, PpiC-type …
AT2G18090	MSTRG.6570.1;MSTRG.6570.2;AT2G18090.1	2.20078	0.00120773	up	GO:0003677(DNA binding);GO:0006355(regulation of transcription, DNA-templated);GO:0005634(nucleus)	PHD finger family protein / SWIB complex BAF60b domain-containing protein / GYF domain-containing protein ;; PHD finger family protein / SWIB complex BAF60b domain-containing protein / GYF domain-containing protein; FUNCTIONS IN: DNA binding, zinc ion binding; INVOLVED IN: regulation of transcription, DNA-dependent; EXPRESSED IN: 22 plant structures; EXPRESSED DURING: 13 growth stages; CONTAINS I…
AT2G19710	AT2G19710.1	2.54739	0.010906	up	GO:0008150(biological_process)	Regulator of Vps4 activity in the MVB pathway protein ;; Regulator of Vps4 activity in the MVB pathway protein; INVOLVED IN: biological_process unknown; EXPRESSED IN: 24 plant structures; EXPRESSED DURING: 15 growth stages; CONTAINS InterPro DOMAIN/s: Protein of unknown function DUF292, eukaryotic (InterPro:IPR005061); BEST Arabidopsis thaliana protein match is: Regulator of Vps4 activity in the …
MIOX2	AT2G19800.1;MSTRG.6707.2	2.55023	0.0227262	up	NA	NA
AT2G20142	MSTRG.6734.1;MSTRG.6734.3;MSTRG.6734.2;MSTRG.6734.4;AT2G20142.1;MSTRG.6734.6	3.82632	0.0347747	up	NA	NA
AT2G20560	AT2G20560.1	3.20404	0.00194436	up	GO:0034976(response to endoplasmic reticulum stress);GO:0006457(protein folding);GO:0009408(response to heat);GO:0009644(response to high light intensity);GO:0042542(response to hydrogen peroxide);GO:0005737(cytoplasm)	DNAJ heat shock family protein ;; DNAJ heat shock family protein; FUNCTIONS IN: unfolded protein binding, heat shock protein binding; INVOLVED IN: protein folding; LOCATED IN: cellular_component unknown; EXPRESSED IN: 10 plant structures; EXPRESSED DURING: M germinated pollen stage, 4 anthesis, C globular stage, petal differentiation and expansion stage; CONTAINS InterPro DOMAIN/s: Molecular chap…
AT2G20562	AT2G20562.1	11.5465	3.78952e-05	up	NA	NA
AT2G20780	AT2G20780.1;MSTRG.6797.2	2.39714	0.00726184	up	NA	NA
DGK5	MSTRG.6811.1;MSTRG.6811.2;AT2G20900.4;AT2G20900.1;MSTRG.6811.5;MSTRG.6811.6;AT2G20900.2;AT2G20900.3	3.41355	0.00144193	up	GO:0009723(response to ethylene);GO:0004143(diacylglycerol kinase activity);GO:0007205(protein kinase C-activating G-protein coupled receptor signaling pathway)	diacylglycerol kinase 5 ;; diacylglycerol kinase 5 (DGK5); FUNCTIONS IN: diacylglycerol kinase activity; INVOLVED IN: activation of protein kinase C activity by G-protein coupled receptor protein signaling pathway; LOCATED IN: cellular_component unknown; EXPRESSED IN: 25 plant structures; EXPRESSED DURING: 15 growth stages; CONTAINS InterPro DOMAIN/s: Diacylglycerol kinase, catalytic domain (Inte…
AT2G20960	AT2G20960.1	3.73461	0.00476742	up	GO:0005634(nucleus);GO:0008150(biological_process);GO:0009684(indoleacetic acid biosynthetic process);GO:0006569(tryptophan catabolic process);GO:0003674(molecular_function)	Arabidopsis phospholipase-like protein (PEARLI 4) family ;; pEARLI4; CONTAINS InterPro DOMAIN/s: Phospholipase-like, arabidopsis (InterPro:IPR007942); BEST Arabidopsis thaliana protein match is: Arabidopsis phospholipase-like protein (PEARLI 4) family (TAIR:AT4G38560.1); Has 15842 Blast hits to 10281 proteins in 873 species: Archae - 33; Bacteria - 1976; Metazoa - 6640; Fungi - 3309; Plants - 116…
AT2G21120	MSTRG.6826.1;AT2G21120.1	3.25301	0.0012961	up	GO:0009862(systemic acquired resistance, salicylic acid mediated signaling pathway);GO:0031348(negative regulation of defense response);GO:0008150(biological_process);GO:0005886(plasma membrane);GO:0009625(response to insect)	Protein of unknown function (DUF803) ;; Protein of unknown function (DUF803); CONTAINS InterPro DOMAIN/s: Protein of unknown function DUF803 (InterPro:IPR008521); BEST Arabidopsis thaliana protein match is: Protein of unknown function (DUF803) (TAIR:AT4G38730.1); Has 1321 Blast hits to 1303 proteins in 250 species: Archae - 0; Bacteria - 151; Metazoa - 424; Fungi - 360; Plants - 267; Viruses - 0;…
AT1G08500	MSTRG.687.1;AT1G08500.1	2.33454	0.0449811	up	GO:0005507(copper ion binding);GO:0005886(plasma membrane);GO:0031225(anchored component of membrane)	early nodulin-like protein 18 ;; early nodulin-like protein 18 (ENODL18); FUNCTIONS IN: electron carrier activity, copper ion binding; LOCATED IN: anchored to membrane; EXPRESSED IN: 14 plant structures; EXPRESSED DURING: LP.06 six leaves visible, 4 anthesis, petal differentiation and expansion stage, LP.08 eight leaves visible, E expanded cotyledon stage; CONTAINS InterPro DOMAIN/s: Plastocyanin…
AT2G22300	AT2G22300.2;AT2G22300.1;MSTRG.6913.3	2.79282	0.000572018	up	NA	NA
AT2G22500	AT2G22500.1	9.11152	0.00310409	up	GO:0015992(proton transport);GO:0006839(mitochondrial transport);GO:0006810(transport);GO:0017077(oxidative phosphorylation uncoupler activity);GO:0005310(dicarboxylic acid transmembrane transporter activity);GO:0010200(response to chitin);GO:0005739(mitochondrion);GO:0005743(mitochondrial inner membrane)	uncoupling protein 5 ;; uncoupling protein 5 (UCP5); FUNCTIONS IN: binding, dicarboxylic acid transmembrane transporter activity; INVOLVED IN: transport, mitochondrial transport; LOCATED IN: mitochondrion, mitochondrial inner membrane, membrane; EXPRESSED IN: 23 plant structures; EXPRESSED DURING: 15 growth stages; CONTAINS InterPro DOMAIN/s: Mitochondrial substrate carrier (InterPro:IPR001993), …
AT2G23270	AT2G23270.1	4.36986	0.00138118	up	NA	NA
AT2G23320	AT2G23320.1;AT2G23320.2	3.96018	0.00469998	up	GO:0005634(nucleus);GO:0003700(sequence-specific DNA binding transcription factor activity);GO:0006355(regulation of transcription, DNA-templated);GO:0009693(ethylene biosynthetic process);GO:0010200(response to chitin);GO:0005516(calmodulin binding);GO:0002679(respiratory burst involved in defense response);GO:0035556(intracellular signal transduction)	WRKY DNA-binding protein 15 ;; WRKY DNA-binding protein 15 (WRKY15); CONTAINS InterPro DOMAIN/s: DNA-binding WRKY (InterPro:IPR003657), Transcription factor, WRKY, Zn-cluster (InterPro:IPR018872); BEST Arabidopsis thaliana protein match is: WRKY DNA-binding protein 11 (TAIR:AT4G31550.1); Has 35333 Blast hits to 34131 proteins in 2444 species: Archae - 798; Bacteria - 22429; Metazoa - 974; Fungi -…
AT2G23450	AT2G23450.1;AT2G23450.2	2.37801	0.0078515	up	GO:0016301(kinase activity)	Protein kinase superfamily protein ;; Protein kinase superfamily protein; FUNCTIONS IN: kinase activity; INVOLVED IN: protein amino acid phosphorylation; LOCATED IN: cellular_component unknown; EXPRESSED IN: 21 plant structures; EXPRESSED DURING: 11 growth stages; CONTAINS InterPro DOMAIN/s: Protein kinase, ATP binding site (InterPro:IPR017441), Protein kinase, catalytic domain (InterPro:IPR00071…
THA1	AT1G08630.3;AT1G08630.1;AT1G08630.4;AT1G08630.2;AT1G08630.5;MSTRG.703.6	4.23578	0.0280797	up	NA	NA
AT2G23680	MSTRG.7037.1;AT2G23680.1;AT2G23680.2	3.98619	0.000362643	up	GO:0006612(protein targeting to membrane);GO:0010310(regulation of hydrogen peroxide metabolic process);GO:0043900(regulation of multi-organism process);GO:0045088(regulation of innate immune response);GO:0009863(salicylic acid mediated signaling pathway);GO:0009862(systemic acquired resistance, salicylic acid mediated signaling pathway);GO:0005739(mitochondrion);GO:0000165(MAPK cascade);GO:00098…	Cold acclimation protein WCOR413 family ;; Cold acclimation protein WCOR413 family; FUNCTIONS IN: molecular_function unknown; INVOLVED IN: response to stress; LOCATED IN: membrane; EXPRESSED IN: 6 plant structures; EXPRESSED DURING: LP.06 six leaves visible, LP.04 four leaves visible, 4 anthesis, LP.10 ten leaves visible, LP.08 eight leaves visible; CONTAINS InterPro DOMAIN/s: Cold acclimation WC…
AT2G24570	AT2G24570.1;MSTRG.7107.2	4.64247	0.0237276	up	NA	NA
AT2G24600	AT2G24600.1;AT2G24600.2;AT2G24600.3;AT2G24600.4	28.7059	0.000642986	up	GO:0005575(cellular_component);GO:0008150(biological_process)	Ankyrin repeat family protein ;; Ankyrin repeat family protein; INVOLVED IN: biological_process unknown; LOCATED IN: cellular_component unknown; EXPRESSED IN: 19 plant structures; EXPRESSED DURING: 12 growth stages; CONTAINS InterPro DOMAIN/s: Ankyrin repeat-containing domain (InterPro:IPR020683), Ankyrin repeat (InterPro:IPR002110); BEST Arabidopsis thaliana protein match is: Ankyrin repeat fami…
AT2G25460	MSTRG.7175.1;AT2G25460.1	2.61473	0.00440708	up	NA	NA
AT1G08860	AT1G08860.1	2.25842	0.00183066	up	GO:0005886(plasma membrane);GO:0060548(negative regulation of cell death);GO:0019725(cellular homeostasis);GO:0010186(positive regulation of cellular defense response);GO:0005544(calcium-dependent phospholipid binding)	Calcium-dependent phospholipid-binding Copine family protein ;; BONZAI 3 (BON3); FUNCTIONS IN: calcium-dependent phospholipid binding; INVOLVED IN: N-terminal protein myristoylation, cellular homeostasis, positive regulation of cellular defense response, negative regulation of cell death; EXPRESSED IN: sperm cell, male gametophyte, flower, pollen tube; EXPRESSED DURING: L mature pollen stage, M g…
AT2G25735	AT2G25735.1	6.92047	0.0423801	up	NA	NA
AT2G26150	MSTRG.7235.1;AT2G26150.1;AT2G26150.2	2.83387	0.00984942	up	GO:0042542(response to hydrogen peroxide);GO:0071456(cellular response to hypoxia);GO:0034976(response to endoplasmic reticulum stress);GO:0045893(positive regulation of transcription, DNA-templated);GO:0009407(toxin catabolic process);GO:0003700(sequence-specific DNA binding transcription factor activity);GO:0009644(response to high light intensity);GO:0009408(response to heat);GO:0034620(cellul…	heat shock transcription factor A2 ;; heat shock transcription factor A2 (HSFA2); FUNCTIONS IN: DNA binding, transcription activator activity, sequence-specific DNA binding transcription factor activity; INVOLVED IN: in 7 processes; LOCATED IN: endomembrane system, nucleus; EXPRESSED IN: 8 plant structures; EXPRESSED DURING: 4 anthesis, C globular stage, petal differentiation and expansion stage;…
AT2G26190	MSTRG.7238.1;AT2G26190.1;MSTRG.7238.3	2.90341	0.00914913	up	NA	NA
AT2G26560	AT2G26560.1	19.0999	0.000160036	up	GO:0051707(response to other organism);GO:0010363(regulation of plant-type hypersensitive response);GO:0002237(response to molecule of bacterial origin);GO:0009626(plant-type hypersensitive response);GO:0000165(MAPK cascade);GO:0043069(negative regulation of programmed cell death);GO:0031408(oxylipin biosynthetic process);GO:0006629(lipid metabolic process);GO:0009723(response to ethylene);GO:000…	phospholipase A 2A ;; phospholipase A 2A (PLA2A); FUNCTIONS IN: lipase activity, nutrient reservoir activity; INVOLVED IN: in 6 processes; LOCATED IN: membrane, cytoplasm; EXPRESSED IN: 11 plant structures; EXPRESSED DURING: 8 growth stages; CONTAINS InterPro DOMAIN/s: Acyl transferase/acyl hydrolase/lysophospholipase (InterPro:IPR016035), Patatin (InterPro:IPR002641); BEST Arabidopsis thaliana p…
AT1G08930	AT1G08930.1;AT1G08930.2;MSTRG.728.3	5.04771	0.00245926	up	NA	NA
AT2G27080	AT2G27080.2;AT2G27080.1	2.8475	0.00144625	up	GO:0009506(plasmodesma);GO:0003674(molecular_function);GO:0005886(plasma membrane);GO:0008150(biological_process)	Late embryogenesis abundant (LEA) hydroxyproline-rich glycoprotein family ;; Late embryogenesis abundant (LEA) hydroxyproline-rich glycoprotein family; CONTAINS InterPro DOMAIN/s: Late embryogenesis abundant protein, group 2 (InterPro:IPR004864); BEST Arabidopsis thaliana protein match is: Late embryogenesis abundant (LEA) hydroxyproline-rich glycoprotein family (TAIR:AT5G21130.1); Has 35333 Blas…
AT2G27389	AT2G27389.1	3.02719	0.00299371	up	NA	NA
AT2G27500	AT2G27500.3;AT2G27500.1;AT2G27500.2	2.06711	0.00300101	up	GO:0005737(cytoplasm);GO:0046658(anchored component of plasma membrane);GO:0010363(regulation of plant-type hypersensitive response);GO:0006612(protein targeting to membrane);GO:0005634(nucleus);GO:0009867(jasmonic acid mediated signaling pathway);GO:0009863(salicylic acid mediated signaling pathway);GO:0005576(extracellular region);GO:0004553(hydrolase activity, hydrolyzing O-glycosyl compounds)	Glycosyl hydrolase superfamily protein ;; Glycosyl hydrolase superfamily protein; FUNCTIONS IN: cation binding, hydrolase activity, hydrolyzing O-glycosyl compounds, catalytic activity; INVOLVED IN: carbohydrate metabolic process; LOCATED IN: anchored to plasma membrane, nucleus, cytoplasm; EXPRESSED IN: 23 plant structures; EXPRESSED DURING: 13 growth stages; CONTAINS InterPro DOMAIN/s: Glycosid…
AT2G28080	AT2G28080.1	3.22233	0.0447531	up	GO:0016757(transferase activity, transferring glycosyl groups)	UDP-Glycosyltransferase superfamily protein ;; UDP-Glycosyltransferase superfamily protein; FUNCTIONS IN: transferase activity, transferring glycosyl groups; INVOLVED IN: metabolic process; LOCATED IN: cellular_component unknown; EXPRESSED IN: 22 plant structures; EXPRESSED DURING: 15 growth stages; CONTAINS InterPro DOMAIN/s: UDP-glucuronosyl/UDP-glucosyltransferase (InterPro:IPR002213); BEST Ar…
AT2G28830	AT2G28830.1;MSTRG.7461.2;MSTRG.7461.3	2.2814	0.000234125	up	NA	NA
AT2G29720	MSTRG.7538.1;AT2G29720.1	6.97494	0.0116301	up	GO:0004497(monooxygenase activity)	FAD/NAD(P)-binding oxidoreductase family protein ;; CTF2B; FUNCTIONS IN: monooxygenase activity; INVOLVED IN: oxidation reduction; LOCATED IN: mitochondrion; EXPRESSED IN: pollen tube; CONTAINS InterPro DOMAIN/s: Monooxygenase, FAD-binding (InterPro:IPR002938); BEST Arabidopsis thaliana protein match is: FAD/NAD(P)-binding oxidoreductase family protein (TAIR:AT2G35660.1); Has 10342 Blast hits to …
AT2G29995	AT2G29995.1	9.21962	0.00113606	up	NA	NA
CYP71A12	AT2G30750.1	3.53453	0.00756876	up	GO:0009617(response to bacterium);GO:0019825(oxygen binding);GO:0009682(induced systemic resistance)	cytochrome P450, family 71, subfamily A, polypeptide 12 ;; cytochrome P450, family 71, subfamily A, polypeptide 12 (CYP71A12); FUNCTIONS IN: electron carrier activity, monooxygenase activity, iron ion binding, oxygen binding, heme binding; INVOLVED IN: response to bacterium; LOCATED IN: endomembrane system; EXPRESSED IN: stem, stamen; EXPRESSED DURING: 4 anthesis; CONTAINS InterPro DOMAIN/s: Cyto…
AT2G30990	MSTRG.7643.1;AT2G30990.1;AT2G30990.2;AT2G30990.3	2.17066	0.00305807	up	GO:0003674(molecular_function);GO:0005634(nucleus);GO:0009684(indoleacetic acid biosynthetic process);GO:0006569(tryptophan catabolic process);GO:0008150(biological_process)	Protein of unknown function (DUF688) ;; Protein of unknown function (DUF688); FUNCTIONS IN: molecular_function unknown; INVOLVED IN: biological_process unknown; LOCATED IN: cellular_component unknown; EXPRESSED IN: 22 plant structures; EXPRESSED DURING: 13 growth stages; CONTAINS InterPro DOMAIN/s: Protein of unknown function DUF688 (InterPro:IPR007789); BEST Arabidopsis thaliana protein match is…
AT2G32190	MSTRG.7710.1;AT2G32190.1;AT2G32190.2	3.6334	0.00317204	up	NA	NA
AT2G32200	AT2G32200.1;MSTRG.7711.2	5.76296	3.19233e-05	up	NA	NA
AT2G32210	AT2G32210.1;MSTRG.7712.2	9.19566	0.00361486	up	NA	NA
AT2G32240	AT2G32235.1;MSTRG.7715.2;AT2G32240.1	6.36224	8.14853e-05	up	NA	NA
AT2G32250	MSTRG.7716.1;AT2G32250.1;AT2G32250.3;AT2G32250.2;AT2G32250.4;MSTRG.7716.2;MSTRG.7716.8;MSTRG.7716.7;MSTRG.7716.9	2.68163	0.0112186	up	NA	NA
AT2G31810	AT2G31810.1;AT2G31810.2;AT2G31810.3	2.54213	0.0200561	up	GO:0010498(proteasomal protein catabolic process);GO:0009082(branched-chain amino acid biosynthetic process);GO:0007010(cytoskeleton organization);GO:0009507(chloroplast);GO:0006094(gluconeogenesis)	ACT domain-containing small subunit of acetolactate synthase protein ;; ACT domain-containing small subunit of acetolactate synthase protein; FUNCTIONS IN: acetolactate synthase activity, amino acid binding; INVOLVED IN: branched chain family amino acid biosynthetic process; LOCATED IN: chloroplast; EXPRESSED IN: 24 plant structures; EXPRESSED DURING: 13 growth stages; CONTAINS InterPro DOMAIN/s:…
AT2G31870	MSTRG.7739.2;MSTRG.7739.3;MSTRG.7739.1;MSTRG.7739.5;AT2G31865.1;AT2G31865.2;AT2G31870.1;MSTRG.7739.10	2.52852	0.0226855	up	NA	NA
AT2G32140	MSTRG.7773.1;AT2G32140.1	3.99535	0.0247184	up	GO:0009693(ethylene biosynthetic process);GO:0009507(chloroplast);GO:0052542(defense response by callose deposition);GO:0006952(defense response)	transmembrane receptors ;; transmembrane receptors; FUNCTIONS IN: transmembrane receptor activity; INVOLVED IN: signal transduction, defense response, innate immune response; LOCATED IN: intrinsic to membrane, chloroplast; EXPRESSED IN: 13 plant structures; EXPRESSED DURING: 8 growth stages; CONTAINS InterPro DOMAIN/s: Protein of unknown function DUF641, plant (InterPro:IPR006943), Toll-Interleuk…
AT2G33710	AT2G33710.1	5.58611	0.000397879	up	GO:0006355(regulation of transcription, DNA-templated);GO:0005634(nucleus);GO:0009723(response to ethylene);GO:0035556(intracellular signal transduction);GO:0010200(response to chitin);GO:0005730(nucleolus);GO:0002679(respiratory burst involved in defense response);GO:0003677(DNA binding);GO:0003700(sequence-specific DNA binding transcription factor activity)	Integrase-type DNA-binding superfamily protein ;; Integrase-type DNA-binding superfamily protein; CONTAINS InterPro DOMAIN/s: DNA-binding, integrase-type (InterPro:IPR016177), Pathogenesis-related transcriptional factor/ERF, DNA-binding (InterPro:IPR001471); BEST Arabidopsis thaliana protein match is: Integrase-type DNA-binding superfamily protein (TAIR:AT5G61890.1).
AT2G34070	MSTRG.7966.1;AT2G34070.1	4.19335	0.0317146	up	GO:0008150(biological_process)	TRICHOME BIREFRINGENCE-LIKE 37 ;; TRICHOME BIREFRINGENCE-LIKE 37 (TBL37); INVOLVED IN: biological_process unknown; LOCATED IN: endomembrane system; EXPRESSED IN: 23 plant structures; EXPRESSED DURING: 13 growth stages; CONTAINS InterPro DOMAIN/s: Protein of unknown function DUF231, plant (InterPro:IPR004253); BEST Arabidopsis thaliana protein match is: TRICHOME BIREFRINGENCE-LIKE 38 (TAIR:AT1G290…
AT2G34140	AT2G34140.1	2.52517	0.00137242	up	GO:0003700(sequence-specific DNA binding transcription factor activity);GO:0005634(nucleus);GO:0003677(DNA binding)	Dof-type zinc finger DNA-binding family protein ;; Dof-type zinc finger DNA-binding family protein; FUNCTIONS IN: DNA binding, sequence-specific DNA binding transcription factor activity; INVOLVED IN: regulation of transcription; LOCATED IN: cellular_component unknown; EXPRESSED IN: hypocotyl, root, flower, stamen; EXPRESSED DURING: 4 anthesis, petal differentiation and expansion stage; CONTAINS …
AT2G35300	AT2G35300.1	2.60266	0.0336094	up	GO:0048316(seed development);GO:0010162(seed dormancy process);GO:0009737(response to abscisic acid);GO:0048868(pollen tube development);GO:0009414(response to water deprivation);GO:0006970(response to osmotic stress);GO:0003674(molecular_function);GO:0009793(embryo development ending in seed dormancy);GO:0009845(seed germination)	Late embryogenesis abundant protein, group 1 protein ;; Late embryogenesis abundant protein, group 1 protein; CONTAINS InterPro DOMAIN/s: Late embryogenesis abundant protein, group 1 (InterPro:IPR005513); BEST Arabidopsis thaliana protein match is: Late embryogenesis abundant protein, group 1 protein (TAIR:AT1G32560.1); Has 129 Blast hits to 129 proteins in 23 species: Archae - 0; Bacteria - 0; M…
AT2G35658	AT2G35658.1;AT2G35658.2;AT2G35658.3	8.24523	0.000222259	up	NA	NA
AT2G35710	AT2G35710.2;AT2G35710.1;AT2G35710.3	10.4154	0.000915549	up	GO:0016051(carbohydrate biosynthetic process);GO:0016758(transferase activity, transferring hexosyl groups);GO:0009058(biosynthetic process);GO:0005739(mitochondrion);GO:0016757(transferase activity, transferring glycosyl groups)	Nucleotide-diphospho-sugar transferases superfamily protein ;; Nucleotide-diphospho-sugar transferases superfamily protein; FUNCTIONS IN: transferase activity, transferring hexosyl groups, transferase activity, transferring glycosyl groups; INVOLVED IN: carbohydrate biosynthetic process, biosynthetic process; LOCATED IN: endomembrane system; EXPRESSED IN: 11 plant structures; EXPRESSED DURING: 7 …
AT2G36690	AT2G36690.1	9.8553	0.000140971	up	GO:0005737(cytoplasm);GO:0016706(oxidoreductase activity, acting on paired donors, with incorporation or reduction of molecular oxygen, 2-oxoglutarate as one donor, and incorporation of one atom each of oxygen into both donors);GO:0009058(biosynthetic process)	2-oxoglutarate (2OG) and Fe(II)-dependent oxygenase superfamily protein ;; 2-oxoglutarate (2OG) and Fe(II)-dependent oxygenase superfamily protein; FUNCTIONS IN: oxidoreductase activity, acting on paired donors, with incorporation or reduction of molecular oxygen, 2-oxoglutarate as one donor, and incorporation of one atom each of oxygen into both donors, oxidoreductase activity; INVOLVED IN: bios…
AT1G09932	MSTRG.822.1;MSTRG.822.4;MSTRG.822.5;AT1G09932.1;AT1G09932.2	6.64872	0.0142873	up	GO:0005634(nucleus);GO:0008150(biological_process)	Phosphoglycerate mutase family protein ;; Phosphoglycerate mutase family protein; FUNCTIONS IN: molecular_function unknown; INVOLVED IN: biological_process unknown; LOCATED IN: cellular_component unknown; CONTAINS InterPro DOMAIN/s: Histidine phosphatase superfamily, clade-1 (InterPro:IPR013078); BEST Arabidopsis thaliana protein match is: Phosphoglycerate mutase family protein (TAIR:AT2G17280.2)…
AT2G37110	AT2G37110.1	2.40036	0.00158275	up	GO:0003674(molecular_function);GO:0006865(amino acid transport);GO:0006499(N-terminal protein myristoylation);GO:0005737(cytoplasm);GO:0008150(biological_process);GO:0010200(response to chitin)	PLAC8 family protein ;; PLAC8 family protein; CONTAINS InterPro DOMAIN/s: Protein of unknown function Cys-rich (InterPro:IPR006461); BEST Arabidopsis thaliana protein match is: PLAC8 family protein (TAIR:AT2G40935.1); Has 380 Blast hits to 379 proteins in 46 species: Archae - 0; Bacteria - 0; Metazoa - 10; Fungi - 19; Plants - 350; Viruses - 0; Other Eukaryotes - 1 (source: NCBI BLink).
AT2G37180	AT2G37180.1	2.27397	0.010802	up	GO:0005886(plasma membrane);GO:0016020(membrane);GO:0009269(response to desiccation);GO:0009414(response to water deprivation);GO:0006970(response to osmotic stress);GO:0006810(transport);GO:0005515(protein binding);GO:0015250(water channel activity)	Aquaporin-like superfamily protein ;; RESPONSIVE TO DESICCATION 28 (RD28); FUNCTIONS IN: water channel activity; INVOLVED IN: response to desiccation, response to water deprivation, transport, response to osmotic stress; LOCATED IN: plasma membrane, membrane; EXPRESSED IN: shoot, root, flower, cultured cell, leaf; CONTAINS InterPro DOMAIN/s: Major intrinsic protein, conserved site (InterPro:IPR02…
ADK	MSTRG.8240.1;AT2G37250.1	4.30104	0.00202332	up	GO:0005737(cytoplasm);GO:0048364(root development);GO:0005739(mitochondrion);GO:0048367(shoot system development);GO:0009570(chloroplast stroma);GO:0009507(chloroplast);GO:0004017(adenylate kinase activity);GO:0008652(cellular amino acid biosynthetic process);GO:0005634(nucleus);GO:0019201(nucleotide kinase activity);GO:0006354(DNA-templated transcription, elongation)	adenosine kinase ;; adenosine kinase (ADK); CONTAINS InterPro DOMAIN/s: Adenylate kinase, subfamily (InterPro:IPR006259), Adenylate kinase (InterPro:IPR000850); BEST Arabidopsis thaliana protein match is: P-loop containing nucleoside triphosphate hydrolases superfamily protein (TAIR:AT2G39270.1); Has 14783 Blast hits to 14646 proteins in 5115 species: Archae - 103; Bacteria - 9935; Metazoa - 1161…
AT2G37750	AT2G37750.1	2.6454	0.0271525	up	NA	NA
AT1G10040	AT1G10040.1;AT1G10040.2	2.07696	0.00787121	up	GO:0005634(nucleus)	alpha/beta-Hydrolases superfamily protein ;; alpha/beta-Hydrolases superfamily protein; CONTAINS InterPro DOMAIN/s: Protein of unknown function DUF676, hydrolase-like (InterPro:IPR007751); BEST Arabidopsis thaliana protein match is: alpha/beta-Hydrolases superfamily protein (TAIR:AT4G25770.1); Has 35333 Blast hits to 34131 proteins in 2444 species: Archae - 798; Bacteria - 22429; Metazoa - 974; F…
AT2G37940	MSTRG.8302.1;AT2G37940.1;MSTRG.8302.3;MSTRG.8302.4	6.25054	0.000148369	up	NA	NA
AT2G38250	AT2G38250.1	2.21843	0.00386491	up	GO:0006355(regulation of transcription, DNA-templated);GO:0016592(mediator complex);GO:0003700(sequence-specific DNA binding transcription factor activity);GO:0010200(response to chitin);GO:0005634(nucleus);GO:0005515(protein binding);GO:0005730(nucleolus)	Homeodomain-like superfamily protein ;; Homeodomain-like superfamily protein; FUNCTIONS IN: sequence-specific DNA binding transcription factor activity; INVOLVED IN: regulation of transcription; LOCATED IN: nucleolus; EXPRESSED IN: stamen; EXPRESSED DURING: 4 anthesis, petal differentiation and expansion stage; CONTAINS InterPro DOMAIN/s: SANT, DNA-binding (InterPro:IPR001005), MYB-like (InterPro…
AT2G38290	AT2G38290.1;AT2G38290.2	2.66022	0.0112564	up	GO:0008519(ammonium transmembrane transporter activity);GO:0005737(cytoplasm);GO:0043900(regulation of multi-organism process);GO:0009581(detection of external stimulus);GO:0030968(endoplasmic reticulum unfolded protein response);GO:0010363(regulation of plant-type hypersensitive response);GO:0005886(plasma membrane);GO:0015398(high-affinity secondary active ammonium transmembrane transporter act…	ammonium transporter 2 ;; ammonium transporter 2 (AMT2); FUNCTIONS IN: ammonium transmembrane transporter activity, high affinity secondary active ammonium transmembrane transporter activity; INVOLVED IN: ammonium transport, response to nematode, cellular response to nitrogen starvation; LOCATED IN: plasma membrane; EXPRESSED IN: 24 plant structures; EXPRESSED DURING: 13 growth stages; CONTAINS I…
BCAT-2	MSTRG.834.1;MSTRG.834.2;AT1G10070.1;AT1G10070.2;AT1G10070.3	2.93796	0.0314678	up	GO:0009407(toxin catabolic process);GO:0005737(cytoplasm);GO:0005739(mitochondrion);GO:0003824(catalytic activity);GO:0009750(response to fructose);GO:0004084(branched-chain-amino-acid transaminase activity);GO:0009507(chloroplast);GO:0009744(response to sucrose)	branched-chain amino acid transaminase 2 ;; branched-chain amino acid transaminase 2 (BCAT-2); FUNCTIONS IN: branched-chain-amino-acid transaminase activity, catalytic activity; INVOLVED IN: branched chain family amino acid metabolic process, metabolic process; LOCATED IN: chloroplast; EXPRESSED IN: 21 plant structures; EXPRESSED DURING: 14 growth stages; CONTAINS InterPro DOMAIN/s: Aminotransfer…
WRKY33	MSTRG.8351.1;AT2G38470.1	4.03335	0.00583759	up	GO:0009867(jasmonic acid mediated signaling pathway);GO:0005634(nucleus);GO:0002679(respiratory burst involved in defense response);GO:0003700(sequence-specific DNA binding transcription factor activity);GO:0050832(defense response to fungus);GO:0009651(response to salt stress);GO:0010310(regulation of hydrogen peroxide metabolic process);GO:0034605(cellular response to heat);GO:0009862(systemic …	WRKY DNA-binding protein 33 ;; WRKY DNA-binding protein 33 (WRKY33); CONTAINS InterPro DOMAIN/s: DNA-binding WRKY (InterPro:IPR003657); BEST Arabidopsis thaliana protein match is: WRKY DNA-binding protein 4 (TAIR:AT1G13960.1); Has 7573 Blast hits to 4449 proteins in 326 species: Archae - 2; Bacteria - 120; Metazoa - 293; Fungi - 170; Plants - 5689; Viruses - 9; Other Eukaryotes - 1290 (source: NC…
YLS5	AT2G38860.2;AT2G38860.3;AT2G38860.1	2.50974	0.0163002	up	GO:0034976(response to endoplasmic reticulum stress);GO:0006569(tryptophan catabolic process);GO:0019761(glucosinolate biosynthetic process);GO:0042742(defense response to bacterium);GO:0031348(negative regulation of defense response);GO:0005737(cytoplasm);GO:0009737(response to abscisic acid);GO:0009627(systemic acquired resistance);GO:0009684(indoleacetic acid biosynthetic process);GO:0009723(r…	Class I glutamine amidotransferase-like superfamily protein ;; YLS5; INVOLVED IN: response to ethylene stimulus, response to salt stress, leaf senescence, response to abscisic acid stimulus; LOCATED IN: endomembrane system; EXPRESSED IN: 23 plant structures; EXPRESSED DURING: 13 growth stages; CONTAINS InterPro DOMAIN/s: ThiJ/PfpI (InterPro:IPR002818); BEST Arabidopsis thaliana protein match is: …
AT2G39200	MSTRG.8417.1;AT2G39200.1	7.2618	0.00291094	up	GO:0006857(oligopeptide transport);GO:0010583(response to cyclopentenone);GO:0006952(defense response);GO:0005886(plasma membrane);GO:0009407(toxin catabolic process);GO:0015824(proline transport);GO:0005516(calmodulin binding);GO:0006865(amino acid transport);GO:0010200(response to chitin);GO:0002679(respiratory burst involved in defense response);GO:0008219(cell death);GO:0009817(defense respon…	Seven transmembrane MLO family protein ;; MILDEW RESISTANCE LOCUS O 12 (MLO12); FUNCTIONS IN: calmodulin binding; INVOLVED IN: defense response to fungus, incompatible interaction, response to cyclopentenone, leaf senescence, cell death, defense response; LOCATED IN: plasma membrane; EXPRESSED IN: 16 plant structures; EXPRESSED DURING: 7 growth stages; CONTAINS InterPro DOMAIN/s: Mlo-related prot…
AT2G39400	AT2G39400.1	5.07419	0.00465739	up	GO:0016787(hydrolase activity);GO:0005737(cytoplasm)	alpha/beta-Hydrolases superfamily protein ;; alpha/beta-Hydrolases superfamily protein; BEST Arabidopsis thaliana protein match is: alpha/beta-Hydrolases superfamily protein (TAIR:AT3G55180.1); Has 4815 Blast hits to 4811 proteins in 1490 species: Archae - 34; Bacteria - 3394; Metazoa - 137; Fungi - 136; Plants - 554; Viruses - 35; Other Eukaryotes - 525 (source: NCBI BLink).
AT2G39518	MSTRG.8446.1;AT2G39518.1	2.25567	0.0471939	up	GO:0009507(chloroplast)	Uncharacterised protein family (UPF0497) ;; Uncharacterised protein family (UPF0497); FUNCTIONS IN: molecular_function unknown; INVOLVED IN: biological_process unknown; LOCATED IN: endomembrane system; CONTAINS InterPro DOMAIN/s: Uncharacterised protein family UPF0497, trans-membrane plant (InterPro:IPR006702), Uncharacterised protein family UPF0497, trans-membrane plant subgroup (InterPro:IPR006…
AT2G39530	MSTRG.8448.1;AT2G39530.1	4.68392	0.0144167	up	GO:0003674(molecular_function);GO:0009507(chloroplast);GO:0008150(biological_process);GO:0016020(membrane);GO:0006888(ER to Golgi vesicle-mediated transport);GO:0043090(amino acid import);GO:0006865(amino acid transport)	Uncharacterised protein family (UPF0497) ;; Uncharacterised protein family (UPF0497); CONTAINS InterPro DOMAIN/s: Uncharacterised protein family UPF0497, trans-membrane plant (InterPro:IPR006702), Uncharacterised protein family UPF0497, trans-membrane plant subgroup (InterPro:IPR006459); BEST Arabidopsis thaliana protein match is: Uncharacterised protein family (UPF0497) (TAIR:AT2G39518.1); Has 2…
AT2G40140	AT2G40140.1;AT2G40140.2	2.09109	0.0375638	up	GO:0003700(sequence-specific DNA binding transcription factor activity);GO:0002679(respiratory burst involved in defense response);GO:0006355(regulation of transcription, DNA-templated);GO:0009863(salicylic acid mediated signaling pathway);GO:0050832(defense response to fungus);GO:0006612(protein targeting to membrane);GO:0005634(nucleus);GO:0030968(endoplasmic reticulum unfolded protein response…	zinc finger (CCCH-type) family protein ;; CZF1; CONTAINS InterPro DOMAIN/s: Zinc finger, CCCH-type (InterPro:IPR000571), Ankyrin repeat-containing domain (InterPro:IPR020683), Ankyrin repeat (InterPro:IPR002110); BEST Arabidopsis thaliana protein match is: salt-inducible zinc finger 1 (TAIR:AT3G55980.1); Has 35333 Blast hits to 34131 proteins in 2444 species: Archae - 798; Bacteria - 22429; Metaz…
AT2G40740	AT2G40740.2;AT2G40740.1	2.06517	0.0304835	up	GO:0003700(sequence-specific DNA binding transcription factor activity);GO:0005634(nucleus);GO:0006355(regulation of transcription, DNA-templated)	WRKY DNA-binding protein 55 ;; WRKY DNA-binding protein 55 (WRKY55); CONTAINS InterPro DOMAIN/s: DNA-binding WRKY (InterPro:IPR003657); BEST Arabidopsis thaliana protein match is: WRKY DNA-binding protein 46 (TAIR:AT2G46400.1); Has 942 Blast hits to 929 proteins in 64 species: Archae - 0; Bacteria - 0; Metazoa - 0; Fungi - 0; Plants - 942; Viruses - 0; Other Eukaryotes - 0 (source: NCBI BLink).
AT2G41090	MSTRG.8595.1;AT2G41080.1;AT2G41082.1;AT2G41090.1	3.11076	0.00379175	up	GO:0005886(plasma membrane);GO:0019722(calcium-mediated signaling);GO:0009612(response to mechanical stimulus);GO:0005509(calcium ion binding)	Calcium-binding EF-hand family protein ;; Calcium-binding EF-hand family protein; FUNCTIONS IN: calcium ion binding; LOCATED IN: cellular_component unknown; EXPRESSED IN: 21 plant structures; EXPRESSED DURING: 14 growth stages; CONTAINS InterPro DOMAIN/s: EF-Hand 1, calcium-binding site (InterPro:IPR018247), EF-HAND 2 (InterPro:IPR018249), EF-hand-like domain (InterPro:IPR011992), Calcium-binding…
CAM2	MSTRG.8596.1;AT2G41110.2;AT2G41110.1	3.09151	0.000860066	up	GO:0030163(protein catabolic process);GO:0005509(calcium ion binding);GO:0005737(cytoplasm);GO:0005515(protein binding);GO:0009846(pollen germination)	calmodulin 2 ;; calmodulin 2 (CAM2); CONTAINS InterPro DOMAIN/s: EF-Hand 1, calcium-binding site (InterPro:IPR018247), EF-HAND 2 (InterPro:IPR018249), EF-hand-like domain (InterPro:IPR011992), Calcium-binding EF-hand (InterPro:IPR002048), EF-hand (InterPro:IPR018248); BEST Arabidopsis thaliana protein match is: calmodulin 5 (TAIR:AT2G27030.3).
TCH3	MSTRG.8599.1;MSTRG.8599.2;MSTRG.8599.3;MSTRG.8599.4;MSTRG.8599.6;AT2G41100.4;MSTRG.8599.9;MSTRG.8599.10;MSTRG.8599.11;AT2G41100.1;AT2G41100.3;AT2G41100.2	14.496	0.00635393	up	GO:0005774(vacuolar membrane);GO:0006612(protein targeting to membrane);GO:0009646(response to absence of light);GO:0009612(response to mechanical stimulus);GO:0010363(regulation of plant-type hypersensitive response);GO:0009652(thigmotropism);GO:0005739(mitochondrion);GO:0043069(negative regulation of programmed cell death);GO:0009611(response to wounding);GO:0005515(protein binding);GO:0019722(…	Calcium-binding EF hand family protein ;; TOUCH 3 (TCH3); CONTAINS InterPro DOMAIN/s: EF-Hand 1, calcium-binding site (InterPro:IPR018247), EF-HAND 2 (InterPro:IPR018249), EF-hand-like domain (InterPro:IPR011992), Calcium-binding EF-hand (InterPro:IPR002048), EF-hand (InterPro:IPR018248); BEST Arabidopsis thaliana protein match is: calmodulin 5 (TAIR:AT2G27030.3).
AT2G41342	AT2G41342.1	2.97336	0.00328105	up	NA	NA
AT2G41420	AT2G41420.1	2.0161	0.0140098	up	GO:0009554(megasporogenesis);GO:0005886(plasma membrane)	proline-rich family protein ;; proline-rich family protein; LOCATED IN: plasma membrane; EXPRESSED IN: 23 plant structures; EXPRESSED DURING: 15 growth stages; Has 12775 Blast hits to 6141 proteins in 617 species: Archae - 8; Bacteria - 1509; Metazoa - 4530; Fungi - 1572; Plants - 2511; Viruses - 428; Other Eukaryotes - 2217 (source: NCBI BLink).
AT2G41430	AT2G41430.3;AT2G41430.1;AT2G41430.2;AT2G41430.4;AT2G41430.5	2.36681	0.00183007	up	GO:0009651(response to salt stress);GO:0009617(response to bacterium);GO:0005515(protein binding);GO:0009414(response to water deprivation);GO:0006833(water transport);GO:0009646(response to absence of light);GO:0009644(response to high light intensity);GO:0006096(glycolytic process);GO:0006972(hyperosmotic response);GO:0042744(hydrogen peroxide catabolic process);GO:0007030(Golgi organization);G…	dehydration-induced protein (ERD15) ;; EARLY RESPONSIVE TO DEHYDRATION 15 (ERD15); FUNCTIONS IN: protein binding; INVOLVED IN: response to water deprivation, response to high light intensity, response to bacterium; LOCATED IN: cytoplasm; EXPRESSED IN: 22 plant structures; EXPRESSED DURING: 13 growth stages; BEST Arabidopsis thaliana protein match is: unknown protein (TAIR:AT4G14270.2).
GK-1	MSTRG.8675.1;MSTRG.8675.2;MSTRG.8675.3;AT2G41880.1	2.1512	0.0210919	up	GO:0004385(guanylate kinase activity);GO:0009117(nucleotide metabolic process)	guanylate kinase 1 ;; guanylate kinase 1 (GK-1); FUNCTIONS IN: guanylate kinase activity; INVOLVED IN: nucleotide metabolic process; LOCATED IN: cellular_component unknown; EXPRESSED IN: 25 plant structures; EXPRESSED DURING: 15 growth stages; CONTAINS InterPro DOMAIN/s: Guanylate kinase (InterPro:IPR008144), Guanylate kinase/L-type calcium channel (InterPro:IPR008145), Guanylate kinase, sub-grou…
AT2G42360	MSTRG.8714.1;AT2G42360.1	11.0486	0.0339778	up	GO:0010200(response to chitin);GO:0002679(respiratory burst involved in defense response);GO:0016567(protein ubiquitination);GO:0008270(zinc ion binding);GO:0004842(ubiquitin-protein transferase activity);GO:0006865(amino acid transport);GO:0043090(amino acid import);GO:0005634(nucleus);GO:0015824(proline transport)	RING/U-box superfamily protein ;; RING/U-box superfamily protein; CONTAINS InterPro DOMAIN/s: Zinc finger, RING-type (InterPro:IPR001841), Zinc finger, C3HC4 RING-type (InterPro:IPR018957); BEST Arabidopsis thaliana protein match is: RING/U-box superfamily protein (TAIR:AT2G42350.1); Has 8862 Blast hits to 8837 proteins in 292 species: Archae - 0; Bacteria - 0; Metazoa - 2202; Fungi - 673; Plants…
AT2G42870	AT2G42870.1	2.34139	0.00717614	up	GO:0045892(negative regulation of transcription, DNA-templated);GO:0003712(transcription cofactor activity);GO:0009641(shade avoidance);GO:0005634(nucleus);GO:0032502(developmental process)	phy rapidly regulated 1 ;; PHY RAPIDLY REGULATED 1 (PAR1); BEST Arabidopsis thaliana protein match is: phy rapidly regulated 2 (TAIR:AT3G58850.1); Has 99 Blast hits to 99 proteins in 11 species: Archae - 0; Bacteria - 0; Metazoa - 0; Fungi - 0; Plants - 99; Viruses - 0; Other Eukaryotes - 0 (source: NCBI BLink).
AT2G43000	AT2G43000.1	3.09957	0.0381637	up	GO:0009627(systemic acquired resistance);GO:0010120(camalexin biosynthetic process);GO:0010150(leaf senescence);GO:0003700(sequence-specific DNA binding transcription factor activity);GO:0005634(nucleus);GO:0009723(response to ethylene);GO:1900056(negative regulation of leaf senescence);GO:0042538(hyperosmotic salinity response);GO:0006561(proline biosynthetic process);GO:0007275(multicellular or…	NAC domain containing protein 42 ;; NAC domain containing protein 42 (NAC042); FUNCTIONS IN: sequence-specific DNA binding transcription factor activity; INVOLVED IN: multicellular organismal development, regulation of transcription; LOCATED IN: cellular_component unknown; EXPRESSED IN: 9 plant structures; EXPRESSED DURING: 6 growth stages; CONTAINS InterPro DOMAIN/s: No apical meristem (NAM) pro…
AT2G43120	AT2G43120.1;MSTRG.8786.2;MSTRG.8786.3	2.54574	0.00797478	up	NA	NA
AT2G43320	AT2G43320.1;AT2G43320.2	2.68143	0.00134849	up	GO:0009507(chloroplast);GO:0009414(response to water deprivation);GO:0042538(hyperosmotic salinity response);GO:0010200(response to chitin)	S-adenosyl-L-methionine-dependent methyltransferases superfamily protein ;; S-adenosyl-L-methionine-dependent methyltransferases superfamily protein; FUNCTIONS IN: molecular_function unknown; INVOLVED IN: biological_process unknown; EXPRESSED IN: 25 plant structures; EXPRESSED DURING: 13 growth stages; CONTAINS InterPro DOMAIN/s: Methyltransferase-16, putative (InterPro:IPR019410); BEST Arabidops…
AT2G43590	AT2G43590.1	2.26811	0.00217672	up	GO:0004568(chitinase activity);GO:0005576(extracellular region)	Chitinase family protein ;; Chitinase family protein; FUNCTIONS IN: chitin binding, chitinase activity; INVOLVED IN: carbohydrate metabolic process, cell wall macromolecule catabolic process; LOCATED IN: endomembrane system; EXPRESSED IN: 7 plant structures; EXPRESSED DURING: LP.04 four leaves visible, 4 anthesis, C globular stage, LP.02 two leaves visible; CONTAINS InterPro DOMAIN/s: Chitin-bind…
AT2G43620	MSTRG.8838.1;AT2G43620.1	5.45956	0.0479686	up	GO:0004568(chitinase activity);GO:0005576(extracellular region);GO:0002679(respiratory burst involved in defense response);GO:0006865(amino acid transport);GO:0010200(response to chitin);GO:0048046(apoplast);GO:0015824(proline transport)	Chitinase family protein ;; Chitinase family protein; FUNCTIONS IN: chitin binding, chitinase activity; INVOLVED IN: response to salt stress; LOCATED IN: apoplast; EXPRESSED IN: 12 plant structures; EXPRESSED DURING: 11 growth stages; CONTAINS InterPro DOMAIN/s: Chitin-binding, type 1, conserved site (InterPro:IPR018371), Glycoside hydrolase, family 19 (InterPro:IPR016283), Chitin-binding, type 1…
PEN2	AT2G44490.1;MSTRG.8887.2	4.19056	0.000332712	up	NA	NA
AT1G10700	AT1G10700.1;MSTRG.891.2	2.20841	0.000181363	up	NA	NA
AT2G44790	AT2G44790.1	2.4577	0.0340443	up	GO:0015706(nitrate transport);GO:0009805(coumarin biosynthetic process);GO:0005507(copper ion binding);GO:0046658(anchored component of plasma membrane);GO:0005576(extracellular region);GO:0031225(anchored component of membrane);GO:0009506(plasmodesma);GO:0010167(response to nitrate);GO:0009611(response to wounding)	uclacyanin 2 ;; uclacyanin 2 (UCC2); FUNCTIONS IN: electron carrier activity, copper ion binding; LOCATED IN: anchored to plasma membrane, anchored to membrane; EXPRESSED IN: 21 plant structures; EXPRESSED DURING: 12 growth stages; CONTAINS InterPro DOMAIN/s: Plastocyanin-like (InterPro:IPR003245), Cupredoxin (InterPro:IPR008972); BEST Arabidopsis thaliana protein match is: uclacyanin 3 (TAIR:AT3…
AT2G45760	MSTRG.9031.1;AT2G45760.1	3.73823	0.00260626	up	GO:0003674(molecular_function);GO:0009693(ethylene biosynthetic process);GO:0009697(salicylic acid biosynthetic process);GO:0008150(biological_process);GO:0009627(systemic acquired resistance)	BON association protein 2 ;; BON association protein 2 (BAP2); CONTAINS InterPro DOMAIN/s: C2 calcium/lipid-binding domain, CaLB (InterPro:IPR008973), C2 calcium-dependent membrane targeting (InterPro:IPR000008); BEST Arabidopsis thaliana protein match is: BON association protein 1 (TAIR:AT3G61190.2); Has 35333 Blast hits to 34131 proteins in 2444 species: Archae - 798; Bacteria - 22429; Metazoa …
AT2G46400	AT2G46400.1	2.49757	0.0334307	up	GO:0003700(sequence-specific DNA binding transcription factor activity);GO:0009627(systemic acquired resistance);GO:0009697(salicylic acid biosynthetic process);GO:0006355(regulation of transcription, DNA-templated);GO:0000987(core promoter proximal region sequence-specific DNA binding);GO:0005730(nucleolus);GO:0010200(response to chitin);GO:0005634(nucleus)	WRKY DNA-binding protein 46 ;; WRKY DNA-binding protein 46 (WRKY46); CONTAINS InterPro DOMAIN/s: DNA-binding WRKY (InterPro:IPR003657); BEST Arabidopsis thaliana protein match is: WRKY family transcription factor (TAIR:AT4G23810.1); Has 3385 Blast hits to 2951 proteins in 185 species: Archae - 0; Bacteria - 0; Metazoa - 0; Fungi - 0; Plants - 3370; Viruses - 0; Other Eukaryotes - 15 (source: NCBI…
AT2G46500	AT2G46500.1;AT2G46500.2;MSTRG.9093.3;AT2G46500.3	3.07153	0.00436062	up	GO:0005829(cytosol);GO:0006499(N-terminal protein myristoylation);GO:0006612(protein targeting to membrane);GO:0010363(regulation of plant-type hypersensitive response);GO:0035556(intracellular signal transduction);GO:0009867(jasmonic acid mediated signaling pathway);GO:0007154(cell communication);GO:0009507(chloroplast);GO:0030968(endoplasmic reticulum unfolded protein response);GO:0000165(MAPK …	phosphoinositide 4-kinase gamma 4 ;; phosphoinositide 4-kinase gamma 4 (PI4K GAMMA 4); CONTAINS InterPro DOMAIN/s: Ubiquitin subgroup (InterPro:IPR019956), Phosphatidylinositol 3-/4-kinase, catalytic (InterPro:IPR000403), Ubiquitin (InterPro:IPR000626), Ubiquitin supergroup (InterPro:IPR019955); BEST Arabidopsis thaliana protein match is: Phosphatidylinositol 3- and 4-kinase ;Ubiquitin family pro…
CNGC3	MSTRG.9095.1;MSTRG.9095.2;AT2G46430.2;AT2G46430.1	4.11263	0.0152714	up	GO:0005516(calmodulin binding);GO:0005216(ion channel activity);GO:0030551(cyclic nucleotide binding);GO:0005886(plasma membrane)	cyclic nucleotide gated channel 3 ;; cyclic nucleotide gated channel 3 (CNGC3); FUNCTIONS IN: ion channel activity, cyclic nucleotide binding, calmodulin binding; INVOLVED IN: ion transport, transmembrane transport; LOCATED IN: membrane; CONTAINS InterPro DOMAIN/s: Cyclic nucleotide-binding (InterPro:IPR000595), Ion transport (InterPro:IPR005821), Cyclic nucleotide-binding-like (InterPro:IPR01849…
AT2G47060	AT2G47060.2;AT2G47060.3;AT2G47060.4;AT2G47060.1;MSTRG.9153.6;MSTRG.9153.5;MSTRG.9153.7;AT2G47060.5	2.40884	0.00114152	up	GO:0006979(response to oxidative stress);GO:0005886(plasma membrane);GO:0005737(cytoplasm);GO:0005634(nucleus);GO:0016301(kinase activity)	Protein kinase superfamily protein ;; Protein kinase superfamily protein; FUNCTIONS IN: protein serine/threonine kinase activity, protein kinase activity, kinase activity, ATP binding; INVOLVED IN: protein amino acid phosphorylation; EXPRESSED IN: 22 plant structures; EXPRESSED DURING: 13 growth stages; CONTAINS InterPro DOMAIN/s: Protein kinase, ATP binding site (InterPro:IPR017441), Protein kin…
AT2G47190	AT2G47190.1	2.53619	0.0168995	up	GO:0009414(response to water deprivation);GO:0009651(response to salt stress);GO:0009723(response to ethylene);GO:0009738(abscisic acid-activated signaling pathway);GO:0045893(positive regulation of transcription, DNA-templated);GO:0003677(DNA binding);GO:0003700(sequence-specific DNA binding transcription factor activity);GO:0009737(response to abscisic acid);GO:0005634(nucleus);GO:0001046(core …	myb domain protein 2 ;; myb domain protein 2 (MYB2); FUNCTIONS IN: calmodulin binding, DNA binding, transcription activator activity, sequence-specific DNA binding transcription factor activity; INVOLVED IN: in 6 processes; LOCATED IN: nucleus; EXPRESSED IN: 6 plant structures; EXPRESSED DURING: 4 anthesis; CONTAINS InterPro DOMAIN/s: SANT, DNA-binding (InterPro:IPR001005), Homeodomain-like (Inte…
AT2G47550	AT2G47550.1	4.03816	0.0170711	up	GO:0009505(plant-type cell wall);GO:0030599(pectinesterase activity);GO:0005576(extracellular region)	Plant invertase/pectin methylesterase inhibitor superfamily ;; Plant invertase/pectin methylesterase inhibitor superfamily; FUNCTIONS IN: enzyme inhibitor activity, pectinesterase activity; INVOLVED IN: cell wall modification; LOCATED IN: endomembrane system, cell wall, plant-type cell wall; EXPRESSED IN: 20 plant structures; EXPRESSED DURING: 9 growth stages; CONTAINS InterPro DOMAIN/s: Pectines…
AT1G10990	AT1G10990.1;AT1G10990.2	2.44981	0.0101097	up	NA	NA
GSTF8	AT2G47730.1	3.91301	0.000941298	up	GO:0004364(glutathione transferase activity);GO:0009941(chloroplast envelope);GO:0009651(response to salt stress);GO:0009570(chloroplast stroma);GO:0009407(toxin catabolic process);GO:0009507(chloroplast);GO:0009409(response to cold);GO:0010319(stromule);GO:0043295(glutathione binding);GO:0005774(vacuolar membrane);GO:0080167(response to karrikin);GO:0042742(defense response to bacterium);GO:0005…	glutathione S-transferase phi 8 ;; glutathione S-transferase phi 8 (GSTF8); FUNCTIONS IN: glutathione transferase activity, glutathione binding; INVOLVED IN: in 8 processes; LOCATED IN: in 7 components; EXPRESSED IN: 25 plant structures; EXPRESSED DURING: 16 growth stages; CONTAINS InterPro DOMAIN/s: Thioredoxin fold (InterPro:IPR012335), Glutathione S-transferase, C-terminal (InterPro:IPR004046)…
AT2G47895	AT2G47890.2;AT2G47890.1;MSTRG.9223.1;MSTRG.9223.4;AT2G47895.1	2.35948	0.0422138	up	GO:0003674(molecular_function);GO:0005575(cellular_component);GO:0008150(biological_process)	other RNA ;;
AT3G01290	MSTRG.9269.1;MSTRG.9269.2;AT3G01290.1	5.3309	0.00409899	up	GO:0050832(defense response to fungus);GO:0043069(negative regulation of programmed cell death);GO:0005739(mitochondrion);GO:0005886(plasma membrane);GO:0030968(endoplasmic reticulum unfolded protein response);GO:0006612(protein targeting to membrane);GO:0010363(regulation of plant-type hypersensitive response);GO:0005773(vacuole);GO:0005774(vacuolar membrane);GO:0009506(plasmodesma);GO:0016020(m…	SPFH/Band 7/PHB domain-containing membrane-associated protein family ;; SPFH/Band 7/PHB domain-containing membrane-associated protein family; INVOLVED IN: N-terminal protein myristoylation; LOCATED IN: mitochondrion, plasma membrane, vacuole, membrane; EXPRESSED IN: 21 plant structures; EXPRESSED DURING: 9 growth stages; CONTAINS InterPro DOMAIN/s: Band 7 protein (InterPro:IPR001107); BEST Arabid…
AT3G01820	AT3G01820.1;MSTRG.9331.2	2.94253	0.00107231	up	NA	NA
SAMDC	AT3G02460.1;AT3G02460.2;MSTRG.9391.3;MSTRG.9391.4;AT3G02470.4;AT3G02468.1;AT3G02470.3;AT3G02470.1	6.16567	0.0117239	up	GO:0009805(coumarin biosynthetic process);GO:0009698(phenylpropanoid metabolic process);GO:0016458(gene silencing);GO:0004014(adenosylmethionine decarboxylase activity);GO:0009611(response to wounding);GO:0016197(endosomal transport);GO:0006596(polyamine biosynthetic process);GO:0042398(cellular modified amino acid biosynthetic process);GO:0019079(viral genome replication);GO:0005515(protein bind…	S-adenosylmethionine decarboxylase ;; S-adenosylmethionine decarboxylase; CONTAINS InterPro DOMAIN/s: S-adenosylmethionine decarboxylase, core (InterPro:IPR016067), S-adenosylmethionine decarboxylase (InterPro:IPR001985), S-adenosylmethionine decarboxylase, conserved site (InterPro:IPR018166), S-adenosylmethionine decarboxylase subgroup (InterPro:IPR018167); BEST Arabidopsis thaliana protein matc…
AT3G02800	MSTRG.9419.1;MSTRG.9419.2;AT3G02800.1	5.03634	0.00448949	up	GO:0005737(cytoplasm);GO:0010200(response to chitin);GO:0009644(response to high light intensity);GO:0043407(negative regulation of MAP kinase activity);GO:0016791(phosphatase activity);GO:0004721(phosphoprotein phosphatase activity);GO:0009723(response to ethylene);GO:0009738(abscisic acid-activated signaling pathway);GO:0005634(nucleus);GO:0035556(intracellular signal transduction);GO:0042542(r…	Tyrosine phosphatase family protein ;; Tyrosine phosphatase family protein; FUNCTIONS IN: phosphatase activity, protein tyrosine phosphatase activity, phosphoprotein phosphatase activity; INVOLVED IN: dephosphorylation; LOCATED IN: cellular_component unknown; EXPRESSED IN: 22 plant structures; EXPRESSED DURING: 15 growth stages; CONTAINS InterPro DOMAIN/s: Protein-tyrosine phosphatase, active sit…
AT1G11260	MSTRG.942.1;AT1G11260.1	3.10832	0.0376092	up	GO:0015145(monosaccharide transmembrane transporter activity);GO:0009627(systemic acquired resistance);GO:0005634(nucleus);GO:0016020(membrane);GO:0009506(plasmodesma);GO:0015144(carbohydrate transmembrane transporter activity);GO:0005886(plasma membrane);GO:0005351(sugar:proton symporter activity);GO:0005773(vacuole);GO:0015749(monosaccharide transport);GO:0031347(regulation of defense response)…	sugar transporter 1 ;; sugar transporter 1 (STP1); FUNCTIONS IN: carbohydrate transmembrane transporter activity, sugar:hydrogen symporter activity; INVOLVED IN: transport, transmembrane transport; LOCATED IN: nucleus, plasma membrane, vacuole, membrane; EXPRESSED IN: 25 plant structures; EXPRESSED DURING: 13 growth stages; CONTAINS InterPro DOMAIN/s: Sugar transporter, conserved site (InterPro:I…
AT3G03030	MSTRG.9443.1;AT3G03030.1	2.94119	0.0170273	up	GO:0005634(nucleus);GO:0008150(biological_process);GO:0003674(molecular_function)	F-box/RNI-like superfamily protein ;; F-box/RNI-like superfamily protein; CONTAINS InterPro DOMAIN/s: F-box domain, cyclin-like (InterPro:IPR001810), F-box domain, Skp2-like (InterPro:IPR022364), FBD-like (InterPro:IPR006566); BEST Arabidopsis thaliana protein match is: F-box/RNI-like superfamily protein (TAIR:AT3G03040.1); Has 1867 Blast hits to 1823 proteins in 27 species: Archae - 0; Bacteria …
AT1G11310	MSTRG.948.1;AT1G11310.1;AT1G11310.2;MSTRG.948.4	3.16177	0.000395374	up	NA	NA
AT1G11330	MSTRG.950.2;MSTRG.950.1;AT1G11330.2;AT1G11330.1;MSTRG.950.5	2.10624	0.00898699	up	NA	NA
AT3G03980	AT3G03980.1	11.4529	0.0053721	up	GO:0016491(oxidoreductase activity);GO:0009507(chloroplast)	NAD(P)-binding Rossmann-fold superfamily protein ;; NAD(P)-binding Rossmann-fold superfamily protein; FUNCTIONS IN: oxidoreductase activity, binding, catalytic activity; INVOLVED IN: oxidation reduction, metabolic process; EXPRESSED IN: 25 plant structures; EXPRESSED DURING: 15 growth stages; CONTAINS InterPro DOMAIN/s: Short-chain dehydrogenase/reductase, conserved site (InterPro:IPR020904), NAD…
AT3G04220	MSTRG.9547.1	3.34994	0.00155569	up	NA	NA
EIN4	AT3G04580.1;AT3G04580.2	2.16425	0.0437979	up	GO:0009738(abscisic acid-activated signaling pathway);GO:0004674(protein serine/threonine kinase activity);GO:0051740(ethylene binding);GO:0004872(receptor activity);GO:0030968(endoplasmic reticulum unfolded protein response);GO:0005783(endoplasmic reticulum);GO:0004673(protein histidine kinase activity);GO:0010105(negative regulation of ethylene-activated signaling pathway);GO:0035556(intracellu…	Signal transduction histidine kinase, hybrid-type, ethylene sensor ;; ETHYLENE INSENSITIVE 4 (EIN4); FUNCTIONS IN: ethylene binding, protein histidine kinase activity, receptor activity, glycogen synthase kinase 3 activity; INVOLVED IN: negative regulation of ethylene mediated signaling pathway; LOCATED IN: endomembrane system, endoplasmic reticulum membrane, membrane; EXPRESSED IN: 22 plant stru…
AT3G06390	AT3G06390.1	2.39335	0.000925784	up	GO:0008150(biological_process);GO:0005634(nucleus)	Uncharacterised protein family (UPF0497) ;; Uncharacterised protein family (UPF0497); CONTAINS InterPro DOMAIN/s: Uncharacterised protein family UPF0497, trans-membrane plant (InterPro:IPR006702), Uncharacterised protein family UPF0497, trans-membrane plant subgroup (InterPro:IPR006459); BEST Arabidopsis thaliana protein match is: Uncharacterised protein family (UPF0497) (TAIR:AT4G15610.1); Has 6…
AT3G06500	MSTRG.9793.1;MSTRG.9793.2;AT3G06500.1;MSTRG.9793.4	2.93873	1.11072e-05	up	NA	NA
AT3G06610	AT3G06610.1	2.3951	0.039756	up	GO:0005829(cytosol);GO:0005634(nucleus);GO:0008150(biological_process)	DNA-binding enhancer protein-related ;; DNA-binding enhancer protein-related; Has 198 Blast hits to 198 proteins in 90 species: Archae - 0; Bacteria - 0; Metazoa - 126; Fungi - 17; Plants - 36; Viruses - 0; Other Eukaryotes - 19 (source: NCBI BLink).
BCE2	AT3G06850.2;AT3G06850.1	2.08131	0.0158225	up	GO:0016407(acetyltransferase activity);GO:0009750(response to fructose);GO:0009744(response to sucrose);GO:0009416(response to light stimulus);GO:0043617(cellular response to sucrose starvation);GO:0008270(zinc ion binding);GO:0009646(response to absence of light);GO:0005739(mitochondrion);GO:0004147(dihydrolipoamide branched chain acyltransferase activity);GO:0003826(alpha-ketoacid dehydrogenase…	2-oxoacid dehydrogenases acyltransferase family protein ;; BCE2; FUNCTIONS IN: acetyltransferase activity, dihydrolipoamide branched chain acyltransferase activity, alpha-ketoacid dehydrogenase activity, zinc ion binding; INVOLVED IN: response to light stimulus, response to sucrose stimulus; LOCATED IN: mitochondrion; EXPRESSED IN: 24 plant structures; EXPRESSED DURING: 13 growth stages; CONTAINS…
AT3G07195	AT3G07195.1	18.8125	0.000133645	up	GO:0008150(biological_process);GO:0003674(molecular_function);GO:0005634(nucleus)	RPM1-interacting protein 4 (RIN4) family protein ;; RPM1-interacting protein 4 (RIN4) family protein; CONTAINS InterPro DOMAIN/s: RPM1-interacting protein 4, defence response (InterPro:IPR008700); BEST Arabidopsis thaliana protein match is: defense protein-related (TAIR:AT5G48657.2); Has 4930 Blast hits to 4046 proteins in 465 species: Archae - 6; Bacteria - 1879; Metazoa - 1598; Fungi - 263; Pla…
CHIP	MSTRG.9882.1;AT3G07370.1;MSTRG.9882.3	2.06783	0.0185145	up	NA	NA
AT3G08710	MSTRG.9963.1;AT3G08710.2;MSTRG.9963.3;AT3G08710.1	3.56532	0.00333924	up	GO:0005886(plasma membrane);GO:0009536(plastid);GO:0005737(cytoplasm);GO:0007154(cell communication);GO:0005829(cytosol);GO:0005634(nucleus)	thioredoxin H-type 9 ;; thioredoxin H-type 9 (TH9); INVOLVED IN: cell communication; LOCATED IN: cytosol, nucleus, plasma membrane, plastid; EXPRESSED IN: 26 plant structures; EXPRESSED DURING: 15 growth stages; CONTAINS InterPro DOMAIN/s: Thioredoxin fold (InterPro:IPR012335), Thioredoxin, core (InterPro:IPR015467), Thioredoxin domain (InterPro:IPR013766), Thioredoxin, conserved site (InterPro:I…
S6K2	MSTRG.9964.1;AT3G08720.1;AT3G08720.2	4.5283	0.00360519	up	GO:0010363(regulation of plant-type hypersensitive response);GO:0009408(response to heat);GO:0009867(jasmonic acid mediated signaling pathway);GO:0009738(abscisic acid-activated signaling pathway);GO:0009409(response to cold);GO:0006612(protein targeting to membrane);GO:0006468(protein phosphorylation);GO:0035556(intracellular signal transduction);GO:0030968(endoplasmic reticulum unfolded protein…	serine/threonine protein kinase 2 ;; Arabidopsis thaliana protein kinase 19 (ATPK19); CONTAINS InterPro DOMAIN/s: Protein kinase, ATP binding site (InterPro:IPR017441), Serine/threonine-protein kinase domain (InterPro:IPR002290), Serine/threonine-protein kinase-like domain (InterPro:IPR017442), AGC-kinase, C-terminal (InterPro:IPR000961), Protein kinase-like domain (InterPro:IPR011009), Protein k…
AT3G09010	AT3G09010.1;MSTRG.9994.3;MSTRG.9994.4;MSTRG.9994.5	2.7764	0.0344067	up	NA	NA
AT3G09162	MSTRG.10007.1;MSTRG.10007.2;MSTRG.10007.3;AT3G09160.1;AT3G09162.1	0.340295	0.00427845	down	NA	NA
AT3G10113	MSTRG.10085.1;AT3G10113.1	0.49983	0.0117508	down	GO:0005634(nucleus);GO:0006355(regulation of transcription, DNA-templated);GO:0003677(DNA binding);GO:0003700(sequence-specific DNA binding transcription factor activity)	Homeodomain-like superfamily protein ;; Homeodomain-like superfamily protein; CONTAINS InterPro DOMAIN/s: SANT, DNA-binding (InterPro:IPR001005), Homeodomain-like (InterPro:IPR009057), Myb, DNA-binding (InterPro:IPR014778), HTH transcriptional regulator, Myb-type, DNA-binding (InterPro:IPR017930), Myb-like DNA-binding domain, SHAQKYF class (InterPro:IPR006447); BEST Arabidopsis thaliana protein m…
AT3G10420	AT3G10420.1;AT3G10420.2	0.331646	0.0055365	down	GO:0009507(chloroplast)	P-loop containing nucleoside triphosphate hydrolases superfamily protein ;; P-loop containing nucleoside triphosphate hydrolases superfamily protein; FUNCTIONS IN: nucleoside-triphosphatase activity, nucleotide binding; LOCATED IN: chloroplast; EXPRESSED IN: 20 plant structures; EXPRESSED DURING: 12 growth stages; CONTAINS InterPro DOMAIN/s: ATPase, AAA+ type, core (InterPro:IPR003593); BEST Arab…
AT3G10520	AT3G10520.1	0.495344	0.0147649	down	GO:0006631(fatty acid metabolic process);GO:0009735(response to cytokinin);GO:0005737(cytoplasm);GO:0005344(oxygen transporter activity);GO:0019432(triglyceride biosynthetic process)	haemoglobin 2 ;; haemoglobin 2 (HB2); FUNCTIONS IN: oxygen transporter activity; INVOLVED IN: response to cytokinin stimulus; LOCATED IN: cellular_component unknown; EXPRESSED IN: 21 plant structures; EXPRESSED DURING: 13 growth stages; CONTAINS InterPro DOMAIN/s: Leghaemoglobin (InterPro:IPR001032), Globin-like (InterPro:IPR009050), Leghaemoglobin, iron-binding site (InterPro:IPR019824), Globin,…
AT3G10840	AT3G10840.1	0.458825	0.0100979	down	GO:0016787(hydrolase activity);GO:0009941(chloroplast envelope);GO:0016556(mRNA modification);GO:0009507(chloroplast)	alpha/beta-Hydrolases superfamily protein ;; alpha/beta-Hydrolases superfamily protein; FUNCTIONS IN: hydrolase activity, catalytic activity; LOCATED IN: chloroplast envelope; EXPRESSED IN: 22 plant structures; EXPRESSED DURING: 13 growth stages; CONTAINS InterPro DOMAIN/s: Epoxide hydrolase-like (InterPro:IPR000639), Alpha/beta hydrolase fold-1 (InterPro:IPR000073); BEST Arabidopsis thaliana pro…
AT3G13672	AT3G13672.1;AT3G13672.2	0.465421	0.0106441	down	GO:0006511(ubiquitin-dependent protein catabolic process);GO:0005634(nucleus);GO:0007275(multicellular organismal development)	TRAF-like superfamily protein ;; TRAF-like superfamily protein; FUNCTIONS IN: molecular_function unknown; INVOLVED IN: multicellular organismal development, ubiquitin-dependent protein catabolic process; LOCATED IN: nucleus; EXPRESSED IN: 11 plant structures; EXPRESSED DURING: LP.06 six leaves visible, LP.04 four leaves visible, 4 anthesis, petal differentiation and expansion stage; CONTAINS Inte…
AT3G14660	MSTRG.10516.1;AT3G14650.1;AT3G14660.1	0.403254	0.00402622	down	GO:0019825(oxygen binding)	cytochrome P450, family 72, subfamily A, polypeptide 13 ;; "cytochrome P450, family 72, subfamily A, polypeptide 13" (CYP72A13); FUNCTIONS IN: electron carrier activity, monooxygenase activity, iron ion binding, oxygen binding, heme binding; INVOLVED IN: response to cyclopentenone; LOCATED IN: endomembrane system; EXPRESSED IN: 22 plant structures; EXPRESSED DURING: 13 growth stages; CONTAINS Int…
AT3G14690	AT3G14690.1	0.426706	0.0437622	down	GO:0019825(oxygen binding)	cytochrome P450, family 72, subfamily A, polypeptide 15 ;; "cytochrome P450, family 72, subfamily A, polypeptide 15" (CYP72A15); FUNCTIONS IN: electron carrier activity, monooxygenase activity, iron ion binding, oxygen binding, heme binding; INVOLVED IN: response to cyclopentenone; LOCATED IN: endomembrane system; EXPRESSED IN: 22 plant structures; EXPRESSED DURING: 13 growth stages; CONTAINS Int…
AT3G15354	MSTRG.10583.3;MSTRG.10583.2;MSTRG.10583.4	0.301207	0.00278198	down	NA	NA
AT3G15750	MSTRG.10625.1;MSTRG.10625.2;AT3G15750.1	0.382134	0.00128645	down	GO:0008150(biological_process);GO:0005575(cellular_component);GO:0003674(molecular_function)	Essential protein Yae1, N-terminal ;; Essential protein Yae1, N-terminal; CONTAINS InterPro DOMAIN/s: Essential protein Yae1, N-terminal (InterPro:IPR019191); BEST Arabidopsis thaliana protein match is: Essential protein Yae1, N-terminal (TAIR:AT1G34570.1); Has 133 Blast hits to 133 proteins in 47 species: Archae - 0; Bacteria - 0; Metazoa - 50; Fungi - 20; Plants - 55; Viruses - 0; Other Eukaryo…
AT3G16175	AT3G16175.1;MSTRG.10666.2	0.337369	0.0264412	down	NA	NA
AT3G16560	AT3G16560.1	0.363305	0.00125028	down	GO:0005634(nucleus);GO:0004722(protein serine/threonine phosphatase activity)	Protein phosphatase 2C family protein ;; Protein phosphatase 2C family protein; FUNCTIONS IN: protein serine/threonine phosphatase activity, catalytic activity; EXPRESSED IN: 24 plant structures; EXPRESSED DURING: 15 growth stages; CONTAINS InterPro DOMAIN/s: Protein phosphatase 2C-related (InterPro:IPR001932), Protein phosphatase 2C (InterPro:IPR015655), Protein phosphatase 2C, N-terminal (Inter…
AT3G17040	MSTRG.10743.1;MSTRG.10743.2;AT3G17040.1;AT3G17040.2;MSTRG.10743.5	0.374696	0.000286115	down	NA	NA
AT3G17790	AT3G17790.1	0.405166	0.0138678	down	GO:0030643(cellular phosphate ion homeostasis);GO:0004722(protein serine/threonine phosphatase activity);GO:0003993(acid phosphatase activity);GO:0042542(response to hydrogen peroxide);GO:0045892(negative regulation of transcription, DNA-templated);GO:0016036(cellular response to phosphate starvation);GO:0019375(galactolipid biosynthetic process);GO:0005576(extracellular region);GO:0009986(cell s…	purple acid phosphatase 17 ;; purple acid phosphatase 17 (PAP17); CONTAINS InterPro DOMAIN/s: Metallophosphoesterase (InterPro:IPR004843); BEST Arabidopsis thaliana protein match is: purple acid phosphatase 3 (TAIR:AT1G14700.1); Has 1229 Blast hits to 1218 proteins in 312 species: Archae - 4; Bacteria - 345; Metazoa - 336; Fungi - 8; Plants - 191; Viruses - 0; Other Eukaryotes - 345 (source: NCBI…
AT3G18320	MSTRG.10845.1	0.365725	0.0177767	down	NA	NA
BCAT4	AT3G19710.1	0.475031	0.00434814	down	GO:0009407(toxin catabolic process);GO:0005737(cytoplasm);GO:0019761(glucosinolate biosynthetic process);GO:0003824(catalytic activity);GO:0005829(cytosol);GO:0009684(indoleacetic acid biosynthetic process);GO:0010326(methionine-oxo-acid transaminase activity);GO:0009416(response to light stimulus);GO:0019344(cysteine biosynthetic process);GO:0009611(response to wounding)	branched-chain aminotransferase4 ;; branched-chain aminotransferase4 (BCAT4); CONTAINS InterPro DOMAIN/s: Aminotransferase, class IV (InterPro:IPR001544), Branched-chain amino acid aminotransferase II (InterPro:IPR005786); BEST Arabidopsis thaliana protein match is: D-aminoacid aminotransferase-like PLP-dependent enzymes superfamily protein (TAIR:AT1G50110.1); Has 11097 Blast hits to 11097 protei…
KCS1	AT1G01120.1	0.0684175	0.000151801	down	GO:0022626(cytosolic ribosome);GO:0042335(cuticle development);GO:0000038(very long-chain fatty acid metabolic process);GO:0009805(coumarin biosynthetic process);GO:0005783(endoplasmic reticulum);GO:0010025(wax biosynthetic process);GO:0009409(response to cold);GO:0030497(fatty acid elongation);GO:0016746(transferase activity, transferring acyl groups);GO:0009611(response to wounding);GO:0009922(…	3-ketoacyl-CoA synthase 1 ;; 3-ketoacyl-CoA synthase 1 (KCS1); FUNCTIONS IN: fatty acid elongase activity, acyltransferase activity; INVOLVED IN: in 7 processes; LOCATED IN: cytosolic ribosome, endoplasmic reticulum, membrane; EXPRESSED IN: 29 plant structures; EXPRESSED DURING: 13 growth stages; CONTAINS InterPro DOMAIN/s: Thiolase-like (InterPro:IPR016039), Very-long-chain 3-ketoacyl-CoA syntha…
AT3G20070	AT3G20070.2;AT3G20070.1;MSTRG.11004.3	0.491152	0.0117511	down	NA	NA
AT3G21670	AT3G21670.1	0.182636	0.00578847	down	GO:0016020(membrane);GO:0006857(oligopeptide transport);GO:0005886(plasma membrane);GO:0005215(transporter activity)	Major facilitator superfamily protein ;; Major facilitator superfamily protein; FUNCTIONS IN: transporter activity; INVOLVED IN: oligopeptide transport; LOCATED IN: membrane; EXPRESSED IN: 21 plant structures; EXPRESSED DURING: 13 growth stages; CONTAINS InterPro DOMAIN/s: Oligopeptide transporter (InterPro:IPR000109), Major facilitator superfamily, general substrate transporter (InterPro:IPR0161…
AT3G22420	AT3G22420.2;AT3G22420.1;MSTRG.11197.3	0.407238	0.0109983	down	NA	NA
AT3G24190	MSTRG.11342.1;AT3G24190.1	0.463075	0.00198433	down	GO:0010224(response to UV-B);GO:0009507(chloroplast);GO:0009813(flavonoid biosynthetic process);GO:0009744(response to sucrose);GO:0005886(plasma membrane)	Protein kinase superfamily protein ;; Protein kinase superfamily protein; FUNCTIONS IN: protein kinase activity, ATP binding; INVOLVED IN: protein amino acid phosphorylation; LOCATED IN: chloroplast; EXPRESSED IN: 22 plant structures; EXPRESSED DURING: 13 growth stages; CONTAINS InterPro DOMAIN/s: ABC-1 (InterPro:IPR004147), Protein kinase, catalytic domain (InterPro:IPR000719), Aminoglycoside ph…
AT3G25410	AT3G25410.1;MSTRG.11413.1	0.448358	0.00191828	down	NA	NA
AT3G25805	MSTRG.11452.1;AT3G25805.1	0.434966	0.031779	down	NA	NA
CYP71B26	MSTRG.11491.1;MSTRG.11491.2;AT3G26290.1	0.464124	0.0293164	down	GO:0019825(oxygen binding)	cytochrome P450, family 71, subfamily B, polypeptide 26 ;; "cytochrome P450, family 71, subfamily B, polypeptide 26" (CYP71B26); FUNCTIONS IN: electron carrier activity, monooxygenase activity, iron ion binding, oxygen binding, heme binding; INVOLVED IN: oxidation reduction; LOCATED IN: endomembrane system; EXPRESSED IN: 22 plant structures; EXPRESSED DURING: 13 growth stages; CONTAINS InterPro D…
AT3G26570	AT3G26570.2;AT3G26570.1	0.386016	0.000780879	down	GO:0009941(chloroplast envelope);GO:0009507(chloroplast);GO:0009556(microsporogenesis);GO:0052543(callose deposition in cell wall);GO:0006817(phosphate ion transport);GO:0016117(carotenoid biosynthetic process);GO:0009673(low-affinity phosphate transmembrane transporter activity)	phosphate transporter 2;1 ;; phosphate transporter 2;1 (PHT2;1); FUNCTIONS IN: low affinity phosphate transmembrane transporter activity; INVOLVED IN: phosphate transport; LOCATED IN: chloroplast, chloroplast envelope; EXPRESSED IN: 22 plant structures; EXPRESSED DURING: 13 growth stages; CONTAINS InterPro DOMAIN/s: Phosphate transporter (InterPro:IPR001204); Has 12859 Blast hits to 5765 proteins…
AT3G26740	MSTRG.11536.1	0.472006	0.0351851	down	NA	NA
AT1G13650	AT1G13650.2;AT1G13650.1;MSTRG.1160.3;MSTRG.1160.4;MSTRG.1160.5	0.404552	0.0233601	down	NA	NA
AT3G28050	AT3G28050.1;MSTRG.11651.2	0.466199	0.00405598	down	NA	NA
AT3G28070	MSTRG.11652.1;MSTRG.11652.2;MSTRG.11652.3;AT3G28070.3;AT3G28070.1;AT3G28070.2	0.336567	0.00480523	down	GO:0009507(chloroplast);GO:0008150(biological_process);GO:0016020(membrane)	nodulin MtN21 /EamA-like transporter family protein ;; nodulin MtN21 /EamA-like transporter family protein; FUNCTIONS IN: molecular_function unknown; INVOLVED IN: biological_process unknown; LOCATED IN: membrane; CONTAINS InterPro DOMAIN/s: Protein of unknown function DUF6, transmembrane (InterPro:IPR000620); BEST Arabidopsis thaliana protein match is: nodulin MtN21 /EamA-like transporter family …
AT3G28080	MSTRG.11653.1;AT3G28080.3;MSTRG.11653.3;MSTRG.11653.4;MSTRG.11653.5;AT3G28080.1;AT3G28080.2	0.456697	0.00613924	down	GO:0008150(biological_process);GO:0019761(glucosinolate biosynthetic process);GO:0009507(chloroplast)	nodulin MtN21 /EamA-like transporter family protein ;; nodulin MtN21 /EamA-like transporter family protein; FUNCTIONS IN: molecular_function unknown; INVOLVED IN: biological_process unknown; LOCATED IN: membrane; EXPRESSED IN: 21 plant structures; EXPRESSED DURING: 13 growth stages; CONTAINS InterPro DOMAIN/s: Protein of unknown function DUF6, transmembrane (InterPro:IPR000620); BEST Arabidopsis …
AT3G28740	MSTRG.11703.1;AT3G28740.1;MSTRG.11703.3	0.0908696	0.00153508	down	NA	NA
NIT1	AT3G44310.1;AT3G44310.2	0.464008	0.014748	down	GO:0005829(cytosol);GO:0009506(plasmodesma);GO:0048046(apoplast);GO:0005886(plasma membrane);GO:0009507(chloroplast);GO:0009684(indoleacetic acid biosynthetic process);GO:0080109(indole-3-acetonitrile nitrile hydratase activity);GO:0080061(indole-3-acetonitrile nitrilase activity);GO:0000257(nitrilase activity)	nitrilase 1 ;; nitrilase 1 (NIT1); FUNCTIONS IN: indole-3-acetonitrile nitrilase activity, nitrilase activity, indole-3-acetonitrile nitrile hydratase activity; INVOLVED IN: indoleacetic acid biosynthetic process; LOCATED IN: apoplast, chloroplast, plasma membrane; EXPRESSED IN: guard cell, leaf; EXPRESSED DURING: seedling growth; CONTAINS InterPro DOMAIN/s: Nitrilase/cyanide hydratase and apolip…
AT3G47430	AT3G47430.1	0.235731	0.000192094	down	GO:0016559(peroxisome fission);GO:0005778(peroxisomal membrane);GO:0003674(molecular_function);GO:0005515(protein binding);GO:0007031(peroxisome organization);GO:0005777(peroxisome);GO:0006098(pentose-phosphate shunt);GO:0042802(identical protein binding)	peroxin 11B ;; peroxin 11B (PEX11B); CONTAINS InterPro DOMAIN/s: Peroxisomal biogenesis factor 11 (InterPro:IPR008733); BEST Arabidopsis thaliana protein match is: peroxin 11A (TAIR:AT1G47750.1); Has 320 Blast hits to 320 proteins in 112 species: Archae - 0; Bacteria - 0; Metazoa - 77; Fungi - 85; Plants - 134; Viruses - 0; Other Eukaryotes - 24 (source: NCBI BLink).
AT3G48310	MSTRG.12162.1;MSTRG.12162.2;AT3G48310.1	0.490867	0.0150689	down	GO:0019825(oxygen binding)	cytochrome P450, family 71, subfamily A, polypeptide 22 ;; "cytochrome P450, family 71, subfamily A, polypeptide 22" (CYP71A22); FUNCTIONS IN: electron carrier activity, monooxygenase activity, iron ion binding, oxygen binding, heme binding; INVOLVED IN: oxidation reduction; LOCATED IN: cellular_component unknown; CONTAINS InterPro DOMAIN/s: Cytochrome P450 (InterPro:IPR001128), Cytochrome P450, …
NPC6	AT3G48610.1	0.288918	0.00791368	down	GO:0005886(plasma membrane);GO:0016788(hydrolase activity, acting on ester bonds)	non-specific phospholipase C6 ;; non-specific phospholipase C6 (NPC6); FUNCTIONS IN: hydrolase activity, acting on ester bonds; LOCATED IN: endomembrane system; EXPRESSED IN: 22 plant structures; EXPRESSED DURING: 13 growth stages; CONTAINS InterPro DOMAIN/s: Phosphoesterase (InterPro:IPR007312); BEST Arabidopsis thaliana protein match is: non-specific phospholipase C1 (TAIR:AT1G07230.1); Has 224…
SPT1	MSTRG.12213.1	0.456567	0.0121683	down	NA	NA
AT3G50750	AT3G50750.1	0.431859	0.0260143	down	GO:0005773(vacuole);GO:0005634(nucleus);GO:0006355(regulation of transcription, DNA-templated)	BES1/BZR1 homolog 1 ;; BES1/BZR1 homolog 1 (BEH1); FUNCTIONS IN: transcription regulator activity; INVOLVED IN: biological_process unknown; LOCATED IN: vacuole; EXPRESSED IN: 17 plant structures; EXPRESSED DURING: 12 growth stages; CONTAINS InterPro DOMAIN/s: BZR1, transcriptional repressor (InterPro:IPR008540); BEST Arabidopsis thaliana protein match is: Brassinosteroid signalling positive regul…
AT3G51238	AT3G51238.1	0.391121	0.00566535	down	GO:0003674(molecular_function);GO:0005575(cellular_component);GO:0008150(biological_process)	other RNA ;;
AT3G53920	MSTRG.12658.1;MSTRG.12658.2;AT3G53920.1	0.472419	0.0130006	down	GO:0009507(chloroplast);GO:0016987(sigma factor activity);GO:0006355(regulation of transcription, DNA-templated);GO:0003700(sequence-specific DNA binding transcription factor activity);GO:0071482(cellular response to light stimulus);GO:0006352(DNA-templated transcription, initiation);GO:0003677(DNA binding);GO:0001053(plastid sigma factor activity);GO:0019685(photosynthesis, dark reaction);GO:200…	RNApolymerase sigma-subunit C ;; RNApolymerase sigma-subunit C (SIGC); CONTAINS InterPro DOMAIN/s: RNA polymerase sigma factor, region 2 (InterPro:IPR013325), Winged helix-turn-helix transcription repressor DNA-binding (InterPro:IPR011991), RNA polymerase sigma-70 region 3 (InterPro:IPR007624), RNA polymerase sigma-70 (InterPro:IPR014284), RNA polymerase sigma factor, region 3/4 (InterPro:IPR0133…
AT3G54500	AT3G54500.3;AT3G54500.1;AT3G54500.2;MSTRG.12719.5;MSTRG.12719.6;MSTRG.12719.7;MSTRG.12719.10;MSTRG.12719.8;MSTRG.12719.9;MSTRG.12719.11;MSTRG.12719.12	0.435611	0.0384759	down	NA	NA
AT3G54600	AT3G54600.1	0.367273	0.00379174	down	NA	Class I glutamine amidotransferase-like superfamily protein ;; Class I glutamine amidotransferase-like superfamily protein; LOCATED IN: endomembrane system; CONTAINS InterPro DOMAIN/s: ThiJ/PfpI (InterPro:IPR002818); BEST Arabidopsis thaliana protein match is: Class I glutamine amidotransferase-like superfamily protein (TAIR:AT2G38860.2); Has 5251 Blast hits to 3173 proteins in 1205 species: Arch…
AT3G54826	AT3G54826.1	0.248083	0.0292342	down	GO:0005739(mitochondrion)	Zim17-type zinc finger protein ;; Zim17-type zinc finger protein; CONTAINS InterPro DOMAIN/s: Zinc finger, Zim17-type (InterPro:IPR007853); Has 403 Blast hits to 403 proteins in 183 species: Archae - 0; Bacteria - 0; Metazoa - 114; Fungi - 127; Plants - 101; Viruses - 0; Other Eukaryotes - 61 (source: NCBI BLink).
AT3G54990	AT3G54990.1;AT3G54990.2	0.386477	0.00150858	down	GO:0009658(chloroplast organization);GO:0005634(nucleus);GO:0006355(regulation of transcription, DNA-templated);GO:0003700(sequence-specific DNA binding transcription factor activity);GO:0007275(multicellular organismal development);GO:0003677(DNA binding)	Integrase-type DNA-binding superfamily protein ;; SCHLAFMUTZE (SMZ); CONTAINS InterPro DOMAIN/s: DNA-binding, integrase-type (InterPro:IPR016177), Pathogenesis-related transcriptional factor/ERF, DNA-binding (InterPro:IPR001471); BEST Arabidopsis thaliana protein match is: Integrase-type DNA-binding superfamily protein (TAIR:AT2G39250.1); Has 4786 Blast hits to 4207 proteins in 234 species: Archa…
TT5	AT3G55120.1	0.366137	0.0187818	down	GO:0009813(flavonoid biosynthetic process);GO:0042406(extrinsic component of endoplasmic reticulum membrane);GO:0005783(endoplasmic reticulum);GO:0005634(nucleus);GO:0009733(response to auxin);GO:0009411(response to UV);GO:0009705(plant-type vacuole membrane);GO:0045430(chalcone isomerase activity);GO:0010224(response to UV-B);GO:0005515(protein binding);GO:0009744(response to sucrose);GO:0009718…	Chalcone-flavanone isomerase family protein ;; TRANSPARENT TESTA 5 (TT5); FUNCTIONS IN: chalcone isomerase activity; INVOLVED IN: response to UV, response to UV-B, response to karrikin, response to sucrose stimulus, flavonoid biosynthetic process; LOCATED IN: plant-type vacuole membrane, endoplasmic reticulum, extrinsic to endoplasmic reticulum membrane, nucleus; EXPRESSED IN: 24 plant structures…
AT3G55240	AT3G55240.1	0.429383	0.0235782	down	GO:0032502(developmental process);GO:0009507(chloroplast);GO:0003674(molecular_function)	Plant protein 1589 of unknown function ;; FUNCTIONS IN: molecular_function unknown; INVOLVED IN: developmental process; LOCATED IN: endomembrane system; CONTAINS InterPro DOMAIN/s: Conserved hypothetical protein CHP01589, plant (InterPro:IPR006476); BEST Arabidopsis thaliana protein match is: Plant protein 1589 of unknown function (TAIR:AT3G28990.1); Has 220 Blast hits to 220 proteins in 21 speci…
DFD	MSTRG.12824.5;MSTRG.12824.6;MSTRG.12824.7;MSTRG.12824.3;MSTRG.12824.1;MSTRG.12824.4;MSTRG.12824.2;MSTRG.12824.8;MSTRG.12824.9;AT3G55630.3;AT3G55630.1;AT3G55630.2;MSTRG.12824.13	0.498001	8.19207e-05	down	NA	NA
AT3G61060	MSTRG.13271.1;AT3G61060.2;AT3G61060.1	0.420152	0.0432104	down	GO:0009611(response to wounding);GO:0030246(carbohydrate binding);GO:0005634(nucleus);GO:0009744(response to sucrose);GO:0005515(protein binding);GO:0009750(response to fructose)	phloem protein 2-A13 ;; phloem protein 2-A13 (PP2-A13); CONTAINS InterPro DOMAIN/s: F-box domain, cyclin-like (InterPro:IPR001810), F-box domain, Skp2-like (InterPro:IPR022364); BEST Arabidopsis thaliana protein match is: phloem protein 2-A12 (TAIR:AT1G12710.1); Has 35333 Blast hits to 34131 proteins in 2444 species: Archae - 798; Bacteria - 22429; Metazoa - 974; Fungi - 991; Plants - 531; Viruse…
AT3G61220	AT3G61220.2;AT3G61220.1	0.309245	0.00237734	down	GO:0047504((-)-menthol dehydrogenase activity);GO:0005829(cytosol);GO:0005737(cytoplasm);GO:0005886(plasma membrane);GO:0006952(defense response);GO:0010224(response to UV-B);GO:0016491(oxidoreductase activity);GO:0055114(oxidation-reduction process);GO:0009813(flavonoid biosynthetic process);GO:0047501((+)-neomenthol dehydrogenase activity);GO:0008106(alcohol dehydrogenase (NADP+) activity);GO:0…	NAD(P)-binding Rossmann-fold superfamily protein ;; NAD(P)-binding Rossmann-fold superfamily protein; CONTAINS InterPro DOMAIN/s: NAD(P)-binding domain (InterPro:IPR016040), Glucose/ribitol dehydrogenase (InterPro:IPR002347), Short-chain dehydrogenase/reductase SDR (InterPro:IPR002198); BEST Arabidopsis thaliana protein match is: NAD(P)-binding Rossmann-fold superfamily protein (TAIR:AT2G24190.2).
AT1G15290	MSTRG.1329.1;MSTRG.1329.2;MSTRG.1329.3;MSTRG.1329.4;MSTRG.1329.5;AT1G15290.1;MSTRG.1329.9;MSTRG.1329.7;MSTRG.1329.8	0.38038	0.00148404	down	NA	NA
AT4G00050	AT4G00050.1	0.339498	4.32919e-05	down	GO:0003677(DNA binding);GO:0003700(sequence-specific DNA binding transcription factor activity);GO:0006355(regulation of transcription, DNA-templated);GO:0009506(plasmodesma);GO:0009567(double fertilization forming a zygote and endosperm);GO:0005634(nucleus)	basic helix-loop-helix (bHLH) DNA-binding superfamily protein ;; unfertilized embryo sac 10 (UNE10); FUNCTIONS IN: DNA binding, sequence-specific DNA binding transcription factor activity; INVOLVED IN: double fertilization forming a zygote and endosperm, regulation of transcription; LOCATED IN: nucleus; EXPRESSED IN: 20 plant structures; EXPRESSED DURING: 13 growth stages; CONTAINS InterPro DOMAI…
GAE3	AT4G00110.1	0.200822	0.027041	down	GO:0005794(Golgi apparatus);GO:0050378(UDP-glucuronate 4-epimerase activity);GO:0009225(nucleotide-sugar metabolic process);GO:0016020(membrane);GO:0003824(catalytic activity)	UDP-D-glucuronate 4-epimerase 3 ;; UDP-D-glucuronate 4-epimerase 3 (GAE3); FUNCTIONS IN: UDP-glucuronate 4-epimerase activity, catalytic activity; INVOLVED IN: cellular metabolic process, carbohydrate metabolic process, nucleotide-sugar metabolic process, metabolic process; LOCATED IN: membrane; EXPRESSED IN: 23 plant structures; EXPRESSED DURING: 15 growth stages; CONTAINS InterPro DOMAIN/s: NAD…
AT4G00340	AT4G00340.1	0.179542	0.00147654	down	GO:0005886(plasma membrane);GO:0006468(protein phosphorylation);GO:0030246(carbohydrate binding);GO:0004672(protein kinase activity);GO:0016020(membrane)	receptor-like protein kinase 4 ;; receptor-like protein kinase 4 (RLK4); FUNCTIONS IN: sugar binding, protein kinase activity; INVOLVED IN: protein amino acid phosphorylation; LOCATED IN: plasma membrane, membrane; EXPRESSED IN: 7 plant structures; EXPRESSED DURING: 4 anthesis, C globular stage, petal differentiation and expansion stage, E expanded cotyledon stage; CONTAINS InterPro DOMAIN/s: Cur…
AT4G00370	AT4G00370.1	0.480438	0.00473023	down	GO:0009706(chloroplast inner membrane);GO:0009507(chloroplast);GO:0009941(chloroplast envelope);GO:0006098(pentose-phosphate shunt);GO:0009536(plastid);GO:0005315(inorganic phosphate transmembrane transporter activity);GO:0008514(organic anion transmembrane transporter activity)	Major facilitator superfamily protein ;; ANTR2; FUNCTIONS IN: organic anion transmembrane transporter activity, inorganic phosphate transmembrane transporter activity; INVOLVED IN: transmembrane transport; LOCATED IN: chloroplast, plastid; EXPRESSED IN: 23 plant structures; EXPRESSED DURING: 13 growth stages; CONTAINS InterPro DOMAIN/s: Major facilitator superfamily (InterPro:IPR020846), Major fa…
AT4G01915	MSTRG.13674.1;MSTRG.13674.2;MSTRG.13674.3;AT4G01915.1;AT4G01915.2	0.454496	0.0282219	down	NA	NA
AT4G02630	AT4G02630.1	0.437688	0.046615	down	GO:0046777(protein autophosphorylation);GO:0007623(circadian rhythm);GO:0042546(cell wall biogenesis);GO:0004674(protein serine/threonine kinase activity);GO:0016301(kinase activity);GO:0005886(plasma membrane)	Protein kinase superfamily protein ;; Protein kinase superfamily protein; FUNCTIONS IN: protein serine/threonine kinase activity, protein kinase activity, kinase activity, ATP binding; INVOLVED IN: protein amino acid phosphorylation; LOCATED IN: plasma membrane; EXPRESSED IN: 22 plant structures; EXPRESSED DURING: 13 growth stages; CONTAINS InterPro DOMAIN/s: Protein kinase, ATP binding site (Int…
AT4G02920	AT4G02920.2;MSTRG.13773.2;AT4G02920.1	0.412387	0.0010385	down	NA	NA
.	MSTRG.13782.1	0.236102	0.0193823	down	NA	NA
DFL2	AT4G03400.1;MSTRG.13812.1	0.419399	0.000588671	down	NA	NA
PUX4	AT4G04210.1	0.44874	0.00197387	down	GO:0005634(nucleus)	plant UBX domain containing protein 4 ;; plant UBX domain containing protein 4 (PUX4); INVOLVED IN: biological_process unknown; LOCATED IN: cellular_component unknown; EXPRESSED IN: 23 plant structures; EXPRESSED DURING: 13 growth stages; CONTAINS InterPro DOMAIN/s: UBX (InterPro:IPR001012), SEP domain (InterPro:IPR012989); BEST Arabidopsis thaliana protein match is: plant UBX domain-containing p…
AT4G04770	AT4G04770.1	0.409371	0.00590641	down	GO:0009507(chloroplast);GO:0000302(response to reactive oxygen species);GO:0055072(iron ion homeostasis);GO:0005215(transporter activity);GO:2000030(regulation of response to red or far red light);GO:0042626(ATPase activity, coupled to transmembrane movement of substances);GO:0005515(protein binding);GO:0009570(chloroplast stroma);GO:0006879(cellular iron ion homeostasis);GO:0016226(iron-sulfur c…	ATP binding cassette protein 1 ;; ATP binding cassette protein 1 (ABC1); FUNCTIONS IN: protein binding, ATPase activity, coupled to transmembrane movement of substances, transporter activity; INVOLVED IN: cellular iron ion homeostasis, regulation of response to red or far red light, iron-sulfur cluster assembly; LOCATED IN: chloroplast; EXPRESSED IN: 24 plant structures; EXPRESSED DURING: 15 grow…
AT4G04850	AT4G04850.2;AT4G04850.1	0.427657	0.00802321	down	GO:0015079(potassium ion transmembrane transporter activity);GO:0046777(protein autophosphorylation);GO:0009507(chloroplast);GO:0015386(potassium:proton antiporter activity);GO:0005886(plasma membrane);GO:0010155(regulation of proton transport)	K+ efflux antiporter 3 ;; K+ efflux antiporter 3 (KEA3); FUNCTIONS IN: potassium:hydrogen antiporter activity, potassium ion transmembrane transporter activity; INVOLVED IN: potassium ion transport, cation transport, metabolic process, transmembrane transport; EXPRESSED IN: 21 plant structures; EXPRESSED DURING: 13 growth stages; CONTAINS InterPro DOMAIN/s: Cation/H+ exchanger (InterPro:IPR006153…
AT4G09750	MSTRG.14073.1;AT4G09750.1	0.480136	0.00342204	down	GO:0005575(cellular_component);GO:0016491(oxidoreductase activity)	NAD(P)-binding Rossmann-fold superfamily protein ;; NAD(P)-binding Rossmann-fold superfamily protein; FUNCTIONS IN: oxidoreductase activity, binding, catalytic activity; INVOLVED IN: oxidation reduction, metabolic process; LOCATED IN: cellular_component unknown; CONTAINS InterPro DOMAIN/s: NAD(P)-binding domain (InterPro:IPR016040), Glucose/ribitol dehydrogenase (InterPro:IPR002347), Short-chain …
AT4G10770	MSTRG.14138.1;MSTRG.14138.2;AT4G10770.1	0.435775	0.0121891	down	GO:0015198(oligopeptide transporter activity);GO:0006857(oligopeptide transport);GO:0016020(membrane)	oligopeptide transporter 7 ;; oligopeptide transporter 7 (OPT7); CONTAINS InterPro DOMAIN/s: Tetrapeptide transporter, OPT1/isp4 (InterPro:IPR004648), Oligopeptide transporter OPT superfamily (InterPro:IPR004813); BEST Arabidopsis thaliana protein match is: oligopeptide transporter 1 (TAIR:AT4G27730.1); Has 1807 Blast hits to 1807 proteins in 277 species: Archae - 0; Bacteria - 0; Metazoa - 736; …
GPX6	AT4G11600.1	0.429688	0.0123214	down	GO:0009651(response to salt stress);GO:0004602(glutathione peroxidase activity);GO:0005886(plasma membrane);GO:0009407(toxin catabolic process);GO:0048046(apoplast);GO:0005739(mitochondrion);GO:0007623(circadian rhythm);GO:0006333(chromatin assembly or disassembly);GO:0009507(chloroplast);GO:0005829(cytosol);GO:0046686(response to cadmium ion)	glutathione peroxidase 6 ;; glutathione peroxidase 6 (GPX6); FUNCTIONS IN: glutathione peroxidase activity; INVOLVED IN: response to oxidative stress, response to cadmium ion, response to salt stress, response to metal ion; LOCATED IN: cytosol, mitochondrion, chloroplast, plasma membrane; EXPRESSED IN: 26 plant structures; EXPRESSED DURING: 14 growth stages; CONTAINS InterPro DOMAIN/s: Thioredoxi…
AT4G12030	MSTRG.14231.1;MSTRG.14231.2;MSTRG.14231.3;MSTRG.14231.4;MSTRG.14231.5;AT4G12030.2;AT4G12030.1	0.339855	0.000751323	down	GO:0008508(bile acid:sodium symporter activity);GO:0019761(glucosinolate biosynthetic process);GO:0005215(transporter activity);GO:0009611(response to wounding);GO:0009536(plastid);GO:0035725(sodium ion transmembrane transport);GO:0009753(response to jasmonic acid);GO:0016020(membrane);GO:0006814(sodium ion transport)	bile acid transporter 5 ;; bile acid transporter 5 (BAT5); CONTAINS InterPro DOMAIN/s: Bile acid:sodium symporter (InterPro:IPR002657); BEST Arabidopsis thaliana protein match is: Sodium Bile acid symporter family (TAIR:AT4G22840.1); Has 35333 Blast hits to 34131 proteins in 2444 species: Archae - 798; Bacteria - 22429; Metazoa - 974; Fungi - 991; Plants - 531; Viruses - 0; Other Eukaryotes - 961…
AT4G12290	MSTRG.14250.1;AT4G12290.1	0.349277	0.00335448	down	GO:0005802(trans-Golgi network);GO:0005773(vacuole);GO:0005794(Golgi apparatus);GO:0005576(extracellular region);GO:0005768(endosome);GO:0005507(copper ion binding)	Copper amine oxidase family protein ;; Copper amine oxidase family protein; FUNCTIONS IN: quinone binding, primary amine oxidase activity, copper ion binding; INVOLVED IN: oxidation reduction, amine metabolic process; LOCATED IN: vacuole; CONTAINS InterPro DOMAIN/s: Copper amine oxidase, N-terminal (InterPro:IPR016182), Copper amine oxidase, N2-terminal (InterPro:IPR015800), Copper amine oxidase,…
AT4G12320	AT4G12300.1;MSTRG.14252.1;MSTRG.14252.3;AT4G12310.1;MSTRG.14252.5;AT4G12320.1	0.216169	0.000843013	down	GO:0019825(oxygen binding);GO:0005783(endoplasmic reticulum);GO:0009507(chloroplast)	cytochrome P450, family 706, subfamily A, polypeptide 6 ;; "cytochrome P450, family 706, subfamily A, polypeptide 6" (CYP706A6); FUNCTIONS IN: electron carrier activity, monooxygenase activity, iron ion binding, oxygen binding, heme binding; INVOLVED IN: oxidation reduction; LOCATED IN: endomembrane system; CONTAINS InterPro DOMAIN/s: Cytochrome P450 (InterPro:IPR001128), Cytochrome P450, conserv…
AT4G12830	AT4G12830.1	0.456053	0.0112182	down	GO:0009507(chloroplast);GO:0016556(mRNA modification);GO:0016787(hydrolase activity)	alpha/beta-Hydrolases superfamily protein ;; alpha/beta-Hydrolases superfamily protein; FUNCTIONS IN: hydrolase activity, catalytic activity; LOCATED IN: chloroplast; EXPRESSED IN: 15 plant structures; EXPRESSED DURING: 9 growth stages; CONTAINS InterPro DOMAIN/s: Epoxide hydrolase-like (InterPro:IPR000639), Alpha/beta hydrolase fold-1 (InterPro:IPR000073); BEST Arabidopsis thaliana protein match…
AT4G12900	AT4G12900.1	0.362615	0.00152527	down	GO:0003824(catalytic activity);GO:0005576(extracellular region)	Gamma interferon responsive lysosomal thiol (GILT) reductase family protein ;; Gamma interferon responsive lysosomal thiol (GILT) reductase family protein; FUNCTIONS IN: catalytic activity; LOCATED IN: endomembrane system; CONTAINS InterPro DOMAIN/s: Gamma interferon inducible lysosomal thiol reductase GILT (InterPro:IPR004911); BEST Arabidopsis thaliana protein match is: Gamma interferon respons…
AT4G13100	MSTRG.14321.1;MSTRG.14321.2;MSTRG.14321.3;AT4G13100.4;AT4G13100.5;AT4G13100.3;AT4G13100.2;MSTRG.14321.8;MSTRG.14321.9;MSTRG.14321.10;AT4G13100.1	0.445348	0.0010966	down	GO:0008270(zinc ion binding);GO:0005634(nucleus);GO:0005516(calmodulin binding)	RING/U-box superfamily protein ;; RING/U-box superfamily protein; CONTAINS InterPro DOMAIN/s: Zinc finger, RING-type (InterPro:IPR001841); BEST Arabidopsis thaliana protein match is: RING/U-box superfamily protein (TAIR:AT3G25030.2).
NYC1	AT4G13250.2;AT4G13250.1	0.329307	0.0111272	down	GO:0009507(chloroplast);GO:0015996(chlorophyll catabolic process);GO:0005515(protein binding);GO:0034256(chlorophyll(ide) b reductase activity);GO:0010304(PSII associated light-harvesting complex II catabolic process);GO:0016491(oxidoreductase activity)	NAD(P)-binding Rossmann-fold superfamily protein ;; NON-YELLOW COLORING 1 (NYC1); CONTAINS InterPro DOMAIN/s: NAD(P)-binding domain (InterPro:IPR016040), Glucose/ribitol dehydrogenase (InterPro:IPR002347), Short-chain dehydrogenase/reductase SDR (InterPro:IPR002198); BEST Arabidopsis thaliana protein match is: NYC1-like (TAIR:AT5G04900.1).
CYP83A1	MSTRG.14385.1;AT4G13770.1	0.453995	0.0475231	down	GO:0019344(cysteine biosynthetic process);GO:0019825(oxygen binding);GO:0009684(indoleacetic acid biosynthetic process);GO:0019761(glucosinolate biosynthetic process);GO:0006098(pentose-phosphate shunt);GO:0019252(starch biosynthetic process);GO:0019288(isopentenyl diphosphate biosynthetic process, methylerythritol 4-phosphate pathway);GO:0016709(oxidoreductase activity, acting on paired donors, …	cytochrome P450, family 83, subfamily A, polypeptide 1 ;; "cytochrome P450, family 83, subfamily A, polypeptide 1" (CYP83A1); CONTAINS InterPro DOMAIN/s: Cytochrome P450 (InterPro:IPR001128), Cytochrome P450, conserved site (InterPro:IPR017972), Cytochrome P450, E-class, group I (InterPro:IPR002401); BEST Arabidopsis thaliana protein match is: cytochrome P450, family 83, subfamily B, polypeptide …
AT4G13800	AT4G13800.1;MSTRG.14387.2;MSTRG.14387.3	0.377631	0.00659516	down	NA	NA
AT1G16720	AT1G16720.1	0.432546	0.00350829	down	GO:0009570(chloroplast stroma);GO:0006413(translational initiation);GO:0046777(protein autophosphorylation);GO:0009941(chloroplast envelope);GO:0010207(photosystem II assembly);GO:0009507(chloroplast);GO:0010155(regulation of proton transport)	high chlorophyll fluorescence phenotype 173 ;; high chlorophyll fluorescence phenotype 173 (HCF173); FUNCTIONS IN: binding, catalytic activity; INVOLVED IN: photosystem II assembly, translational initiation; LOCATED IN: chloroplast, chloroplast envelope; EXPRESSED IN: 23 plant structures; EXPRESSED DURING: 13 growth stages; CONTAINS InterPro DOMAIN/s: NAD(P)-binding domain (InterPro:IPR016040), N…
AT4G15480	AT4G15480.1	0.324886	0.0397296	down	GO:0010224(response to UV-B);GO:0050284(sinapate 1-glucosyltransferase activity);GO:0016757(transferase activity, transferring glycosyl groups);GO:0008194(UDP-glycosyltransferase activity);GO:0035251(UDP-glucosyltransferase activity);GO:0009744(response to sucrose);GO:0009813(flavonoid biosynthetic process)	UDP-Glycosyltransferase superfamily protein ;; UGT84A1; CONTAINS InterPro DOMAIN/s: UDP-glucuronosyl/UDP-glucosyltransferase (InterPro:IPR002213); BEST Arabidopsis thaliana protein match is: UDP-Glycosyltransferase superfamily protein (TAIR:AT4G15490.1); Has 7986 Blast hits to 7909 proteins in 477 species: Archae - 0; Bacteria - 354; Metazoa - 2305; Fungi - 71; Plants - 5077; Viruses - 110; Other…
CLA1	AT4G15560.1;MSTRG.14573.2	0.474502	0.0226398	down	NA	NA
AT4G15610	AT4G15610.1	0.449997	0.0324859	down	GO:0005802(trans-Golgi network);GO:0008150(biological_process);GO:0005768(endosome);GO:0015706(nitrate transport);GO:0010583(response to cyclopentenone);GO:0009407(toxin catabolic process);GO:0010167(response to nitrate);GO:0006865(amino acid transport);GO:0005794(Golgi apparatus)	Uncharacterised protein family (UPF0497) ;; Uncharacterised protein family (UPF0497); CONTAINS InterPro DOMAIN/s: Uncharacterised protein family UPF0497, trans-membrane plant (InterPro:IPR006702), Uncharacterised protein family UPF0497, trans-membrane plant subgroup (InterPro:IPR006459); BEST Arabidopsis thaliana protein match is: Uncharacterised protein family (UPF0497) (TAIR:AT3G06390.1); Has 3…
AT4G15630	AT4G15630.1	0.458694	0.0294801	down	GO:0005886(plasma membrane);GO:0009506(plasmodesma);GO:0008150(biological_process);GO:0005515(protein binding);GO:0043424(protein histidine kinase binding)	Uncharacterised protein family (UPF0497) ;; Uncharacterised protein family (UPF0497); FUNCTIONS IN: molecular_function unknown; INVOLVED IN: biological_process unknown; LOCATED IN: plasma membrane; EXPRESSED IN: 23 plant structures; EXPRESSED DURING: 13 growth stages; CONTAINS InterPro DOMAIN/s: Uncharacterised protein family UPF0497, trans-membrane plant (InterPro:IPR006702), Uncharacterised pro…
AT4G16190	AT4G16190.1	0.291207	0.0193794	down	GO:0005773(vacuole);GO:0005576(extracellular region);GO:0006508(proteolysis);GO:0042744(hydrogen peroxide catabolic process);GO:0008234(cysteine-type peptidase activity)	Papain family cysteine protease ;; Papain family cysteine protease; FUNCTIONS IN: cysteine-type peptidase activity, cysteine-type endopeptidase activity; INVOLVED IN: proteolysis; LOCATED IN: vacuole; EXPRESSED IN: 23 plant structures; EXPRESSED DURING: 13 growth stages; CONTAINS InterPro DOMAIN/s: Peptidase C1A, papain (InterPro:IPR013128), Proteinase inhibitor I29, cathepsin propeptide (InterPr…
AT4G16740	AT4G16740.2;AT4G16740.1	0.46456	0.0277363	down	GO:0052578(alpha-farnesene synthase activity);GO:0005829(cytosol);GO:0016106(sesquiterpenoid biosynthetic process);GO:0006863(purine nucleobase transport);GO:0034768((E)-beta-ocimene synthase activity);GO:0050551(myrcene synthase activity);GO:0009625(response to insect);GO:0009611(response to wounding);GO:0009753(response to jasmonic acid);GO:0009507(chloroplast)	terpene synthase 03 ;; terpene synthase 03 (TPS03); CONTAINS InterPro DOMAIN/s: Terpene synthase, metal-binding domain (InterPro:IPR005630), Terpenoid synthase (InterPro:IPR008949), Terpenoid cylases/protein prenyltransferase alpha-alpha toroid (InterPro:IPR008930), Terpene synthase-like (InterPro:IPR001906); BEST Arabidopsis thaliana protein match is: terpene synthase-like sequence-1,8-cineole (…
UGLYAH	MSTRG.14706.1;AT4G17050.1	0.434475	0.00705036	down	GO:0010136(ureide catabolic process);GO:0000256(allantoin catabolic process);GO:0019252(starch biosynthetic process);GO:0006145(purine nucleobase catabolic process);GO:0003700(sequence-specific DNA binding transcription factor activity);GO:0071522(ureidoglycine aminohydrolase activity);GO:0006355(regulation of transcription, DNA-templated);GO:0000023(maltose metabolic process);GO:0043085(positive…	ureidoglycine aminohydrolase ;; ureidoglycine aminohydrolase (UGLYAH); FUNCTIONS IN: ureidoglycine aminohydrolase activity, sequence-specific DNA binding transcription factor activity; INVOLVED IN: allantoin catabolic process, regulation of transcription; LOCATED IN: endomembrane system; CONTAINS InterPro DOMAIN/s: Cupin 2, conserved barrel (InterPro:IPR013096), Cupin, RmlC-type (InterPro:IPR0110…
CT-BMY	AT4G17090.1	0.408777	0.00228481	down	GO:0009570(chloroplast stroma);GO:0016161(beta-amylase activity);GO:0000024(maltose biosynthetic process);GO:0005983(starch catabolic process);GO:0009409(response to cold);GO:0009507(chloroplast)	chloroplast beta-amylase ;; chloroplast beta-amylase (CT-BMY); CONTAINS InterPro DOMAIN/s: Glycoside hydrolase, family 14, conserved site (InterPro:IPR018238), Glycoside hydrolase, family 14 (InterPro:IPR001554), Glycoside hydrolase, catalytic core (InterPro:IPR017853), Glycoside hydrolase, family 14B, plant (InterPro:IPR001371), Glycoside hydrolase, subgroup, catalytic core (InterPro:IPR013781);…
SPS2	AT1G17050.1	0.464832	0.00797485	down	GO:0009570(chloroplast stroma);GO:0009507(chloroplast);GO:0009536(plastid);GO:0050347(trans-octaprenyltranstransferase activity);GO:0010236(plastoquinone biosynthetic process)	solanesyl diphosphate synthase 2 ;; solanesyl diphosphate synthase 2 (SPS2); FUNCTIONS IN: trans-octaprenyltranstransferase activity; INVOLVED IN: ubiquinone biosynthetic process; LOCATED IN: chloroplast, plastid; EXPRESSED IN: 22 plant structures; EXPRESSED DURING: 13 growth stages; CONTAINS InterPro DOMAIN/s: Solanesyl diphosphate synthase (InterPro:IPR014120), Polyprenyl synthetase-related (In…
AT4G17840	AT4G17840.1;MSTRG.14795.3;MSTRG.14795.2;MSTRG.14795.4	0.391854	0.00230421	down	NA	NA
AT4G18740	AT4G18740.2;MSTRG.14870.2;AT4G18740.1;AT4G18740.3	0.374482	0.0163903	down	GO:0005829(cytosol);GO:0005739(mitochondrion);GO:0009507(chloroplast)	Rho termination factor ;; Rho termination factor; FUNCTIONS IN: transcription termination factor activity; INVOLVED IN: transcription termination; EXPRESSED IN: 21 plant structures; EXPRESSED DURING: 12 growth stages; CONTAINS InterPro DOMAIN/s: Rho termination factor, N-terminal (InterPro:IPR011112).
AT1G02820	AT1G02820.1	0.320727	0.0168536	down	GO:0003674(molecular_function);GO:0009507(chloroplast)	Late embryogenesis abundant 3 (LEA3) family protein ;; Late embryogenesis abundant 3 (LEA3) family protein; FUNCTIONS IN: molecular_function unknown; INVOLVED IN: embryo development, response to stress; EXPRESSED IN: 16 plant structures; EXPRESSED DURING: 8 growth stages; CONTAINS InterPro DOMAIN/s: Late embryogenesis abundant protein, group 3 (InterPro:IPR004926); BEST Arabidopsis thaliana prote…
AT4G22200	AT4G22200.1	0.405003	0.00415868	down	GO:0042802(identical protein binding);GO:0005242(inward rectifier potassium channel activity);GO:0005515(protein binding);GO:0010264(myo-inositol hexakisphosphate biosynthetic process);GO:0009737(response to abscisic acid);GO:0030551(cyclic nucleotide binding);GO:0042391(regulation of membrane potential);GO:0009506(plasmodesma)	potassium transport 2/3 ;; potassium transport 2/3 (KT2/3); FUNCTIONS IN: inward rectifier potassium channel activity, protein binding, cyclic nucleotide binding; INVOLVED IN: regulation of membrane potential, response to abscisic acid stimulus; LOCATED IN: membrane; EXPRESSED IN: 24 plant structures; EXPRESSED DURING: 13 growth stages; CONTAINS InterPro DOMAIN/s: Cyclic nucleotide-binding (Inter…
AT4G24972	AT4G24972.1;MSTRG.15405.2;MSTRG.15405.3	0.464502	0.0156713	down	NA	NA
AT4G25470	AT4G25470.1	0.30629	0.0375076	down	GO:0009409(response to cold);GO:0006355(regulation of transcription, DNA-templated);GO:0009631(cold acclimation);GO:0005634(nucleus);GO:0003700(sequence-specific DNA binding transcription factor activity);GO:0003677(DNA binding)	C-repeat/DRE binding factor 2 ;; C-repeat/DRE binding factor 2 (CBF2); CONTAINS InterPro DOMAIN/s: DNA-binding, integrase-type (InterPro:IPR016177), Pathogenesis-related transcriptional factor/ERF, DNA-binding (InterPro:IPR001471); BEST Arabidopsis thaliana protein match is: C-repeat/DRE binding factor 1 (TAIR:AT4G25490.1); Has 30201 Blast hits to 17322 proteins in 780 species: Archae - 12; Bacte…
AT4G26150	AT4G26150.1	0.395678	0.0101249	down	GO:0009740(gibberellic acid mediated signaling pathway);GO:0010468(regulation of gene expression);GO:0009416(response to light stimulus);GO:0010380(regulation of chlorophyll biosynthetic process);GO:0003700(sequence-specific DNA binding transcription factor activity);GO:0044212(transcription regulatory region DNA binding);GO:0009910(negative regulation of flower development);GO:0009735(response t…	cytokinin-responsive gata factor 1 ;; cytokinin-responsive gata factor 1 (CGA1); CONTAINS InterPro DOMAIN/s: Zinc finger, NHR/GATA-type (InterPro:IPR013088), Zinc finger, GATA-type (InterPro:IPR000679); BEST Arabidopsis thaliana protein match is: GATA type zinc finger transcription factor family protein (TAIR:AT5G56860.1); Has 1630 Blast hits to 1587 proteins in 190 species: Archae - 0; Bacteria …
VTC2	AT4G26850.1	0.387796	0.0318134	down	GO:0052544(defense response by callose deposition in cell wall);GO:0009753(response to jasmonic acid);GO:0019853(L-ascorbic acid biosynthetic process);GO:0042742(defense response to bacterium);GO:0009408(response to heat);GO:0010475(galactose-1-phosphate guanylyltransferase (GDP) activity);GO:0010474(glucose-1-phosphate guanylyltransferase (GDP) activity);GO:0010472(GDP-galactose:glucose-1-phosph…	mannose-1-phosphate guanylyltransferase (GDP)s;GDP-galactose:mannose-1-phosphate guanylyltransferases;GDP-galactose:glucose-1-phosphate guanylyltransferases;GDP-galactose:myoinositol-1-phosphate guanylyltransferases;glucose-1-phosphate guanylyltransferase ;; vitamin c defective 2 (VTC2); FUNCTIONS IN: in 8 functions; INVOLVED IN: response to jasmonic acid stimulus, L-ascorbic acid biosynthetic pr…
AT4G27350	AT4G27350.1	0.29223	0.0197962	down	GO:0008150(biological_process);GO:0003674(molecular_function);GO:0010200(response to chitin)	Protein of unknown function (DUF1223) ;; Protein of unknown function (DUF1223); CONTAINS InterPro DOMAIN/s: Protein of unknown function DUF1223 (InterPro:IPR010634); BEST Arabidopsis thaliana protein match is: Protein of unknown function (DUF1223) (TAIR:AT5G54240.1); Has 527 Blast hits to 527 proteins in 230 species: Archae - 0; Bacteria - 439; Metazoa - 0; Fungi - 4; Plants - 46; Viruses - 0; Ot…
AT4G27560	AT4G27560.1	0.464451	0.0035111	down	GO:0016757(transferase activity, transferring glycosyl groups)	UDP-Glycosyltransferase superfamily protein ;; UDP-Glycosyltransferase superfamily protein; FUNCTIONS IN: transferase activity, transferring glycosyl groups; INVOLVED IN: response to salt stress, N-terminal protein myristoylation; LOCATED IN: cellular_component unknown; EXPRESSED IN: guard cell; CONTAINS InterPro DOMAIN/s: UDP-glucuronosyl/UDP-glucosyltransferase (InterPro:IPR002213); BEST Arabid…
AT4G27700	MSTRG.15658.1;AT4G27700.1	0.442812	0.00529691	down	GO:0009535(chloroplast thylakoid membrane);GO:0009941(chloroplast envelope);GO:0009534(chloroplast thylakoid);GO:0019252(starch biosynthetic process);GO:0009507(chloroplast);GO:0003674(molecular_function);GO:0006098(pentose-phosphate shunt);GO:0043085(positive regulation of catalytic activity);GO:0000023(maltose metabolic process);GO:0007568(aging)	Rhodanese/Cell cycle control phosphatase superfamily protein ;; Rhodanese/Cell cycle control phosphatase superfamily protein; FUNCTIONS IN: molecular_function unknown; INVOLVED IN: aging; LOCATED IN: chloroplast thylakoid membrane, chloroplast; EXPRESSED IN: 21 plant structures; EXPRESSED DURING: 13 growth stages; CONTAINS InterPro DOMAIN/s: Rhodanese-like (InterPro:IPR001763); BEST Arabidopsis t…
AT4G27710	AT4G27710.1;MSTRG.15659.2	0.493088	0.0141502	down	NA	NA
AT4G27820	AT4G27820.1;MSTRG.15670.4;MSTRG.15670.3;MSTRG.15670.2	0.251674	0.00032415	down	NA	NA
AT4G27900	AT4G27900.1;AT4G27900.2	0.417111	0.0384418	down	GO:0008150(biological_process);GO:0003674(molecular_function);GO:0005634(nucleus)	CCT motif family protein ;; CCT motif family protein; FUNCTIONS IN: molecular_function unknown; INVOLVED IN: biological_process unknown; LOCATED IN: cellular_component unknown; EXPRESSED IN: 23 plant structures; EXPRESSED DURING: 13 growth stages; CONTAINS InterPro DOMAIN/s: CCT domain (InterPro:IPR010402); BEST Arabidopsis thaliana protein match is: CCT motif family protein (TAIR:AT5G53420.1); H…
PSAE-1	MSTRG.15741.1;AT4G28740.1;MSTRG.15741.2;MSTRG.15741.4	0.450299	0.00313286	down	NA	NA
AT4G28100	AT4G28100.1	0.470693	0.0274736	down	NA	NA
RMA2	MSTRG.15762.1;MSTRG.15762.2;AT4G28270.1	0.402493	0.0381958	down	GO:0004842(ubiquitin-protein transferase activity);GO:0005515(protein binding);GO:0008270(zinc ion binding);GO:0005634(nucleus);GO:0005783(endoplasmic reticulum)	RING membrane-anchor 2 ;; RING membrane-anchor 2 (RMA2); CONTAINS InterPro DOMAIN/s: Zinc finger, RING-type, conserved site (InterPro:IPR017907), Zinc finger, RING-type (InterPro:IPR001841), Zinc finger, C3HC4 RING-type (InterPro:IPR018957); BEST Arabidopsis thaliana protein match is: RING membrane-anchor 1 (TAIR:AT4G03510.2); Has 2577 Blast hits to 2577 proteins in 254 species: Archae - 0; Bacte…
AT4G31450	AT4G31450.1	0.46237	0.00541601	down	GO:0005634(nucleus);GO:0008270(zinc ion binding)	RING/U-box superfamily protein ;; RING/U-box superfamily protein; FUNCTIONS IN: zinc ion binding; EXPRESSED IN: 22 plant structures; EXPRESSED DURING: 15 growth stages; CONTAINS InterPro DOMAIN/s: Zinc finger, RING-type (InterPro:IPR001841), Zinc finger, C3HC4 RING-type (InterPro:IPR018957); BEST Arabidopsis thaliana protein match is: RING/U-box superfamily protein (TAIR:AT5G24870.2); Has 30201 B…
AT4G32570	MSTRG.16115.1;AT4G32570.1;MSTRG.16115.3;MSTRG.16115.4	0.42829	0.0264094	down	NA	NA
AT4G32940	MSTRG.16150.1;AT4G32940.1	0.295944	0.00367414	down	GO:0006624(vacuolar protein processing);GO:0000323(lytic vacuole);GO:0004197(cysteine-type endopeptidase activity);GO:0006508(proteolysis);GO:0048193(Golgi vesicle transport);GO:0005576(extracellular region)	gamma vacuolar processing enzyme ;; gamma vacuolar processing enzyme (GAMMA-VPE); CONTAINS InterPro DOMAIN/s: Peptidase C13, legumain (InterPro:IPR001096); BEST Arabidopsis thaliana protein match is: alpha-vacuolar processing enzyme (TAIR:AT2G25940.1); Has 789 Blast hits to 787 proteins in 239 species: Archae - 4; Bacteria - 12; Metazoa - 277; Fungi - 115; Plants - 257; Viruses - 0; Other Eukaryo…
AT4G32980	AT4G32980.1;MSTRG.16153.2	0.325616	0.00514106	down	NA	NA
AT4G33630	AT4G33630.2;AT4G33630.1	0.494092	0.0495446	down	GO:0055072(iron ion homeostasis);GO:0009507(chloroplast);GO:0000304(response to singlet oxygen);GO:0010039(response to iron ion);GO:0042651(thylakoid membrane);GO:0010343(singlet oxygen-mediated programmed cell death);GO:0000302(response to reactive oxygen species)	Protein of unknown function (DUF3506) ;; EXECUTER1 (EX1); FUNCTIONS IN: DNA binding, nuclease activity; INVOLVED IN: response to singlet oxygen; LOCATED IN: thylakoid membrane; EXPRESSED IN: 23 plant structures; EXPRESSED DURING: 15 growth stages; CONTAINS InterPro DOMAIN/s: Protein of unknown function DUF3506 (InterPro:IPR021894), UvrB/UvrC protein (InterPro:IPR001943); BEST Arabidopsis thaliana…
AT4G33660	AT4G33660.1	0.397591	0.00619829	down	NA	NA
AT4G34135	AT4G34135.1;AT4G34135.2	0.37367	0.00138398	down	GO:0051707(response to other organism);GO:0080044(quercetin 7-O-glucosyltransferase activity);GO:0047893(flavonol 3-O-glucosyltransferase activity);GO:0035251(UDP-glucosyltransferase activity);GO:0008194(UDP-glycosyltransferase activity);GO:0051555(flavonol biosynthetic process)	UDP-glucosyltransferase 73B2 ;; UDP-glucosyltransferase 73B2 (UGT73B2); FUNCTIONS IN: flavonol 3-O-glucosyltransferase activity, UDP-glycosyltransferase activity, quercetin 7-O-glucosyltransferase activity, UDP-glucosyltransferase activity; INVOLVED IN: flavonol biosynthetic process, response to other organism; LOCATED IN: endomembrane system; EXPRESSED IN: male gametophyte, pollen tube; EXPRESSE…
AT4G34220	AT4G34220.1	0.429178	0.00575125	down	GO:0006468(protein phosphorylation);GO:0005524(ATP binding);GO:0004674(protein serine/threonine kinase activity);GO:0007169(transmembrane receptor protein tyrosine kinase signaling pathway)	Leucine-rich repeat protein kinase family protein ;; Leucine-rich repeat protein kinase family protein; FUNCTIONS IN: protein serine/threonine kinase activity, protein kinase activity, ATP binding; INVOLVED IN: transmembrane receptor protein tyrosine kinase signaling pathway, protein amino acid phosphorylation; LOCATED IN: endomembrane system; EXPRESSED IN: 21 plant structures; EXPRESSED DURING: …
AT4G34610	AT4G34610.2;AT4G34610.1	0.286239	7.52025e-05	down	GO:0003700(sequence-specific DNA binding transcription factor activity);GO:0003677(DNA binding);GO:0005634(nucleus);GO:0048513(organ development)	BEL1-like homeodomain 6 ;; BEL1-like homeodomain 6 (BLH6); FUNCTIONS IN: DNA binding, sequence-specific DNA binding transcription factor activity; INVOLVED IN: regulation of transcription, DNA-dependent, regulation of transcription; EXPRESSED IN: 21 plant structures; EXPRESSED DURING: 13 growth stages; CONTAINS InterPro DOMAIN/s: Homeobox (InterPro:IPR001356), Homeodomain-like (InterPro:IPR009057…
AT4G34730	AT4G34730.1	0.487031	0.000183568	down	GO:0009507(chloroplast);GO:0009793(embryo development ending in seed dormancy);GO:0045893(positive regulation of transcription, DNA-templated);GO:0048481(ovule development);GO:0042254(ribosome biogenesis);GO:0016226(iron-sulfur cluster assembly);GO:0010228(vegetative to reproductive phase transition of meristem);GO:0006364(rRNA processing);GO:0010027(thylakoid membrane organization);GO:0003723(RN…	ribosome-binding factor A family protein ;; ribosome-binding factor A family protein; FUNCTIONS IN: RNA binding; INVOLVED IN: rRNA processing; LOCATED IN: chloroplast; EXPRESSED IN: 19 plant structures; EXPRESSED DURING: 13 growth stages; CONTAINS InterPro DOMAIN/s: Ribosome-binding factor A, conserved site (InterPro:IPR020053), K homology-like, alpha/beta (InterPro:IPR015946), Ribosome-binding f…
CAT2	AT4G35090.2;AT4G35090.1	0.37997	0.0188001	down	GO:0022626(cytosolic ribosome);GO:0005634(nucleus);GO:0005777(peroxisome);GO:0009970(cellular response to sulfate starvation);GO:0009507(chloroplast);GO:0004096(catalase activity);GO:0009409(response to cold);GO:0010319(stromule);GO:0042744(hydrogen peroxide catabolic process);GO:0016036(cellular response to phosphate starvation);GO:0009648(photoperiodism);GO:0045454(cell redox homeostasis);GO:00…	catalase 2 ;; catalase 2 (CAT2); FUNCTIONS IN: protein binding, catalase activity, cobalt ion binding; INVOLVED IN: in 10 processes; LOCATED IN: mitochondrion, cytosolic ribosome, stromule, peroxisome; EXPRESSED IN: 24 plant structures; EXPRESSED DURING: 16 growth stages; CONTAINS InterPro DOMAIN/s: Catalase-like domain, haem-dependent (InterPro:IPR020835), Catalase related subgroup (InterPro:IPR…
AT4G35300	AT4G35300.1;AT4G35300.2;AT4G35300.4;AT4G35300.5;MSTRG.16376.6;MSTRG.16376.5;MSTRG.16376.7;MSTRG.16376.8;MSTRG.16376.9;AT4G35300.3	0.472968	0.0139013	down	GO:0005773(vacuole);GO:0005794(Golgi apparatus);GO:0005774(vacuolar membrane);GO:0005337(nucleoside transmembrane transporter activity);GO:0016020(membrane);GO:0005351(sugar:proton symporter activity);GO:0015144(carbohydrate transmembrane transporter activity)	tonoplast monosaccharide transporter2 ;; tonoplast monosaccharide transporter2 (TMT2); CONTAINS InterPro DOMAIN/s: Sugar/inositol transporter (InterPro:IPR003663), General substrate transporter (InterPro:IPR005828), Major facilitator superfamily, general substrate transporter (InterPro:IPR016196); BEST Arabidopsis thaliana protein match is: tonoplast monosaccharide transporter3 (TAIR:AT3G51490.2).
AT4G35980	AT4G35980.1	0.489282	0.0425852	down	NA	NA
CYP81H1	AT4G37310.1	0.459167	0.00171168	down	GO:0019825(oxygen binding);GO:0005576(extracellular region)	cytochrome P450, family 81, subfamily H, polypeptide 1 ;; "cytochrome P450, family 81, subfamily H, polypeptide 1" (CYP81H1); FUNCTIONS IN: electron carrier activity, monooxygenase activity, iron ion binding, oxygen binding, heme binding; INVOLVED IN: oxidation reduction; LOCATED IN: endomembrane system; EXPRESSED IN: 18 plant structures; EXPRESSED DURING: 12 growth stages; CONTAINS InterPro DOMA…
AT4G37470	AT4G37470.1	0.40182	0.00526362	down	GO:0016787(hydrolase activity);GO:0009704(de-etiolation);GO:0009640(photomorphogenesis);GO:0005737(cytoplasm);GO:0009744(response to sucrose);GO:0009813(flavonoid biosynthetic process);GO:0080167(response to karrikin);GO:0010224(response to UV-B)	alpha/beta-Hydrolases superfamily protein ;; alpha/beta-Hydrolases superfamily protein; CONTAINS InterPro DOMAIN/s: Alpha/beta hydrolase fold-1 (InterPro:IPR000073); BEST Arabidopsis thaliana protein match is: alpha/beta-Hydrolases superfamily protein (TAIR:AT3G03990.1); Has 8593 Blast hits to 8591 proteins in 1653 species: Archae - 86; Bacteria - 6869; Metazoa - 120; Fungi - 103; Plants - 302; V…
AT4G38740	AT4G38740.1	0.00469598	0.00981559	down	GO:0001932(regulation of protein phosphorylation);GO:0009585(red, far-red light phototransduction);GO:0003755(peptidyl-prolyl cis-trans isomerase activity);GO:0005829(cytosol);GO:0009785(blue light signaling pathway);GO:0006457(protein folding);GO:0009416(response to light stimulus);GO:0009704(de-etiolation);GO:0009735(response to cytokinin);GO:0005886(plasma membrane);GO:0005737(cytoplasm);GO:00…	rotamase CYP 1 ;; rotamase CYP 1 (ROC1); FUNCTIONS IN: peptidyl-prolyl cis-trans isomerase activity; INVOLVED IN: protein folding, response to cadmium ion, signal transduction; LOCATED IN: cytosol, apoplast, plasma membrane; EXPRESSED IN: 26 plant structures; EXPRESSED DURING: 16 growth stages; CONTAINS InterPro DOMAIN/s: Cyclophilin-like (InterPro:IPR015891), Peptidyl-prolyl cis-trans isomerase,…
AT4G38770	MSTRG.16691.1;MSTRG.16691.2;MSTRG.16691.3;MSTRG.16691.4;MSTRG.16691.10;MSTRG.16691.11;MSTRG.16691.12;MSTRG.16691.5;MSTRG.16691.9;MSTRG.16691.6;MSTRG.16691.7;MSTRG.16691.8;MSTRG.16691.13;MSTRG.16691.14;MSTRG.16691.15;MSTRG.16691.18	0.455323	0.027303	down	NA	NA
CAD9	AT4G39330.2;AT4G39330.1	0.423066	0.00304382	down	GO:0009809(lignin biosynthetic process);GO:0005737(cytoplasm);GO:0048046(apoplast);GO:0009735(response to cytokinin);GO:0045551(cinnamyl-alcohol dehydrogenase activity)	cinnamyl alcohol dehydrogenase 9 ;; cinnamyl alcohol dehydrogenase 9 (CAD9); FUNCTIONS IN: oxidoreductase activity, zinc ion binding; INVOLVED IN: oxidation reduction; LOCATED IN: apoplast; EXPRESSED IN: 25 plant structures; EXPRESSED DURING: 15 growth stages; CONTAINS InterPro DOMAIN/s: GroES-like (InterPro:IPR011032), Alcohol dehydrogenase GroES-like (InterPro:IPR013154), Alcohol dehydrogenase,…
AT5G01820	AT5G01820.1	0.443059	0.00405148	down	GO:0019722(calcium-mediated signaling);GO:0005515(protein binding);GO:0010118(stomatal movement);GO:0005773(vacuole);GO:0016301(kinase activity);GO:0009506(plasmodesma);GO:0005886(plasma membrane)	serine/threonine protein kinase 1 ;; serine/threonine protein kinase 1 (SR1); FUNCTIONS IN: protein serine/threonine kinase activity, protein kinase activity, kinase activity, ATP binding; INVOLVED IN: signal transduction, protein amino acid phosphorylation; LOCATED IN: vacuole; EXPRESSED IN: 23 plant structures; EXPRESSED DURING: 15 growth stages; CONTAINS InterPro DOMAIN/s: Protein kinase, ATP …
AT5G02180	AT5G02180.1;MSTRG.16932.3;MSTRG.16932.2;MSTRG.16932.5;MSTRG.16932.4	0.299783	0.00585907	down	NA	NA
NAP9	AT5G02270.1;MSTRG.16937.2;AT5G02270.2	0.466917	0.00749249	down	GO:0005886(plasma membrane);GO:0080167(response to karrikin);GO:0009813(flavonoid biosynthetic process);GO:0009744(response to sucrose);GO:0006007(glucose catabolic process);GO:0005215(transporter activity);GO:0010224(response to UV-B)	non-intrinsic ABC protein 9 ;; non-intrinsic ABC protein 9 (NAP9); CONTAINS InterPro DOMAIN/s: ATPase, AAA+ type, core (InterPro:IPR003593), ABC transporter-like (InterPro:IPR003439); BEST Arabidopsis thaliana protein match is: P-loop containing nucleoside triphosphate hydrolases superfamily protein (TAIR:AT1G03905.1).
AT5G02280	AT5G02280.1	0.455688	0.0348479	down	GO:0005794(Golgi apparatus);GO:0010264(myo-inositol hexakisphosphate biosynthetic process)	SNARE-like superfamily protein ;; SNARE-like superfamily protein; FUNCTIONS IN: molecular_function unknown; INVOLVED IN: transport, ER to Golgi vesicle-mediated transport; LOCATED IN: cis-Golgi network; EXPRESSED IN: 24 plant structures; EXPRESSED DURING: 15 growth stages; CONTAINS InterPro DOMAIN/s: Sybindin-like protein (InterPro:IPR007233), Longin-like (InterPro:IPR011012); BEST Arabidopsis th…
AT5G02830	AT5G02830.1;MSTRG.16988.1	0.341403	0.0167782	down	NA	NA
AT5G02860	MSTRG.16991.1;MSTRG.16991.2	0.467797	0.00359897	down	NA	NA
AT1G19700	AT1G19700.3;AT1G19700.1;AT1G19700.2	0.451985	0.00408753	down	GO:0005634(nucleus);GO:0006355(regulation of transcription, DNA-templated);GO:0003700(sequence-specific DNA binding transcription factor activity);GO:0048513(organ development);GO:0003677(DNA binding)	BEL1-like homeodomain 10 ;; BEL1-like homeodomain 10 (BEL10); FUNCTIONS IN: DNA binding, sequence-specific DNA binding transcription factor activity; INVOLVED IN: regulation of transcription, DNA-dependent, regulation of transcription; LOCATED IN: nucleus; EXPRESSED IN: 20 plant structures; EXPRESSED DURING: 11 growth stages; CONTAINS InterPro DOMAIN/s: Homeobox (InterPro:IPR001356), Homeodomain-…
GLU1	AT5G04140.1;MSTRG.17110.2;AT5G04140.2	0.491677	0.00813314	down	GO:0010114(response to red light);GO:0009507(chloroplast);GO:0009570(chloroplast stroma);GO:0009409(response to cold);GO:0009902(chloroplast relocation);GO:0009814(defense response, incompatible interaction);GO:0009416(response to light stimulus);GO:0005515(protein binding);GO:0009853(photorespiration);GO:0009658(chloroplast organization);GO:0016117(carotenoid biosynthetic process);GO:0009651(res…	glutamate synthase 1 ;; glutamate synthase 1 (GLU1); FUNCTIONS IN: protein binding, glutamate synthase (ferredoxin) activity; INVOLVED IN: response to light stimulus, photorespiration; LOCATED IN: apoplast, chloroplast, membrane, chloroplast envelope; EXPRESSED IN: 25 plant structures; EXPRESSED DURING: 14 growth stages; CONTAINS InterPro DOMAIN/s: Glutamine amidotransferase, class-II (InterPro:I…
PAL3	AT5G04230.2;AT5G04230.1	0.457623	0.00507806	down	GO:0009611(response to wounding);GO:0005515(protein binding);GO:0016556(mRNA modification);GO:0045548(phenylalanine ammonia-lyase activity);GO:0005737(cytoplasm);GO:0006952(defense response)	phenyl alanine ammonia-lyase 3 ;; phenyl alanine ammonia-lyase 3 (PAL3); FUNCTIONS IN: phenylalanine ammonia-lyase activity; INVOLVED IN: response to wounding, defense response; LOCATED IN: cytoplasm; EXPRESSED IN: 21 plant structures; EXPRESSED DURING: 13 growth stages; CONTAINS InterPro DOMAIN/s: Phenylalanine/histidine ammonia-lyase (InterPro:IPR001106), Phenylalanine/histidine ammonia-lyases,…
AT5G04440	MSTRG.17138.1;AT5G04440.1	0.485255	0.0113606	down	GO:0005634(nucleus);GO:0009507(chloroplast);GO:0008150(biological_process);GO:0003674(molecular_function)	Protein of unknown function (DUF1997) ;; Protein of unknown function (DUF1997); FUNCTIONS IN: molecular_function unknown; INVOLVED IN: biological_process unknown; LOCATED IN: chloroplast; EXPRESSED IN: 23 plant structures; EXPRESSED DURING: 13 growth stages; CONTAINS InterPro DOMAIN/s: Protein of unknown function DUF1997 (InterPro:IPR018971); BEST Arabidopsis thaliana protein match is: Protein of…
AT5G07240	AT5G07240.1	0.465802	0.00584292	down	GO:0005634(nucleus);GO:0008150(biological_process);GO:0005516(calmodulin binding)	IQ-domain 24 ;; IQ-domain 24 (IQD24); CONTAINS InterPro DOMAIN/s: IQ calmodulin-binding region (InterPro:IPR000048); BEST Arabidopsis thaliana protein match is: IQ-domain 23 (TAIR:AT5G62070.1); Has 1807 Blast hits to 1807 proteins in 277 species: Archae - 0; Bacteria - 0; Metazoa - 736; Fungi - 347; Plants - 385; Viruses - 0; Other Eukaryotes - 339 (source: NCBI BLink).
AT5G09820	AT5G09820.2;MSTRG.17577.2;AT5G09820.1	0.469733	0.00485872	down	GO:0009507(chloroplast);GO:0005198(structural molecule activity);GO:0008150(biological_process)	Plastid-lipid associated protein PAP / fibrillin family protein ;; Plastid-lipid associated protein PAP / fibrillin family protein; FUNCTIONS IN: structural molecule activity; INVOLVED IN: biological_process unknown; LOCATED IN: chloroplast; EXPRESSED IN: 23 plant structures; EXPRESSED DURING: 15 growth stages; CONTAINS InterPro DOMAIN/s: Plastid lipid-associated protein/fibrillin (InterPro:IPR00…
AT5G11060	AT5G11060.1;MSTRG.17699.2	0.482249	0.00118358	down	NA	NA
AT5G13730	MSTRG.17911.1;AT5G13730.1	0.413004	0.00203449	down	GO:0003677(DNA binding);GO:0001053(plastid sigma factor activity);GO:2001141(regulation of RNA biosynthetic process);GO:0019252(starch biosynthetic process);GO:0006352(DNA-templated transcription, initiation);GO:0071482(cellular response to light stimulus);GO:0006098(pentose-phosphate shunt);GO:0003899(DNA-directed RNA polymerase activity);GO:0006355(regulation of transcription, DNA-templated);GO…	sigma factor 4 ;; sigma factor 4 (SIG4); FUNCTIONS IN: DNA-directed RNA polymerase activity, sigma factor activity, DNA binding, sequence-specific DNA binding transcription factor activity; INVOLVED IN: regulation of transcription, DNA-dependent, transcription initiation; LOCATED IN: chloroplast; EXPRESSED IN: 20 plant structures; EXPRESSED DURING: 13 growth stages; CONTAINS InterPro DOMAIN/s: RN…
AT5G15950	AT5G15950.1;AT5G15950.2	0.497011	0.0185751	down	GO:0009813(flavonoid biosynthetic process);GO:0004014(adenosylmethionine decarboxylase activity);GO:0010264(myo-inositol hexakisphosphate biosynthetic process);GO:0005634(nucleus);GO:0010224(response to UV-B);GO:0009744(response to sucrose)	Adenosylmethionine decarboxylase family protein ;; Adenosylmethionine decarboxylase family protein; FUNCTIONS IN: adenosylmethionine decarboxylase activity; INVOLVED IN: spermidine biosynthetic process, spermine biosynthetic process; LOCATED IN: cellular_component unknown; EXPRESSED IN: male gametophyte, pollen tube; EXPRESSED DURING: L mature pollen stage, M germinated pollen stage; CONTAINS Int…
AT5G15910	MSTRG.18108.1;AT5G15910.1	0.425577	0.0137622	down	GO:0005739(mitochondrion);GO:0010264(myo-inositol hexakisphosphate biosynthetic process)	NAD(P)-binding Rossmann-fold superfamily protein ;; NAD(P)-binding Rossmann-fold superfamily protein; FUNCTIONS IN: coenzyme binding, binding, catalytic activity; INVOLVED IN: cellular metabolic process, metabolic process; EXPRESSED IN: 26 plant structures; EXPRESSED DURING: 15 growth stages; CONTAINS InterPro DOMAIN/s: NAD-dependent epimerase/dehydratase (InterPro:IPR001509), NAD(P)-binding doma…
AT5G16530	MSTRG.18164.1;AT5G16530.1	0.363693	0.00456133	down	GO:0005783(endoplasmic reticulum);GO:0010252(auxin homeostasis);GO:0080162(intracellular auxin transport);GO:0009672(auxin:proton symporter activity);GO:0009926(auxin polar transport);GO:0009555(pollen development);GO:0080161(auxin transmembrane transporter activity);GO:0005215(transporter activity)	Auxin efflux carrier family protein ;; PIN-FORMED 5 (PIN5); CONTAINS InterPro DOMAIN/s: Auxin efflux carrier, subgroup (InterPro:IPR014024), Auxin efflux carrier (InterPro:IPR004776); BEST Arabidopsis thaliana protein match is: Auxin efflux carrier family protein (TAIR:AT5G15100.1); Has 2169 Blast hits to 1907 proteins in 543 species: Archae - 24; Bacteria - 1096; Metazoa - 104; Fungi - 0; Plants…
AT5G16970	AT5G16970.1	0.471477	0.00201361	down	GO:0006979(response to oxidative stress);GO:0005829(cytosol);GO:0005634(nucleus);GO:0009407(toxin catabolic process);GO:0010583(response to cyclopentenone);GO:0046686(response to cadmium ion);GO:0015824(proline transport);GO:0032440(2-alkenal reductase [NAD(P)] activity);GO:0005737(cytoplasm);GO:0006865(amino acid transport)	alkenal reductase ;; alkenal reductase (AER); FUNCTIONS IN: 2-alkenal reductase activity; INVOLVED IN: response to oxidative stress, response to cadmium ion, response to cyclopentenone; LOCATED IN: cytosol, nucleus; EXPRESSED IN: 17 plant structures; EXPRESSED DURING: 11 growth stages; CONTAINS InterPro DOMAIN/s: GroES-like (InterPro:IPR011032), Polyketide synthase, enoylreductase (InterPro:IPR02…
AT5G16980	MSTRG.18205.1;AT5G16980.2;AT5G16980.1	0.229223	0.000955846	down	GO:0006979(response to oxidative stress);GO:0010583(response to cyclopentenone);GO:0009407(toxin catabolic process);GO:0005737(cytoplasm)	Zinc-binding dehydrogenase family protein ;; Zinc-binding dehydrogenase family protein; FUNCTIONS IN: oxidoreductase activity, binding, zinc ion binding, catalytic activity; INVOLVED IN: response to oxidative stress, response to cyclopentenone; EXPRESSED IN: 11 plant structures; EXPRESSED DURING: LP.06 six leaves visible, LP.04 four leaves visible, 4 anthesis, petal differentiation and expansion …
PSY	AT5G17230.1;AT5G17230.3;AT5G17230.2;MSTRG.18221.4;MSTRG.18221.5	0.498127	0.000698115	down	NA	NA
AT5G17700	AT5G17700.1	0.434033	0.000924934	down	GO:0016020(membrane);GO:0015297(antiporter activity);GO:0005886(plasma membrane);GO:0005215(transporter activity)	MATE efflux family protein ;; MATE efflux family protein; FUNCTIONS IN: antiporter activity, drug transmembrane transporter activity, transporter activity; INVOLVED IN: drug transmembrane transport, transmembrane transport; LOCATED IN: membrane; EXPRESSED IN: 22 plant structures; EXPRESSED DURING: 10 growth stages; CONTAINS InterPro DOMAIN/s: Multi antimicrobial extrusion protein MatE (InterPro:I…
AT5G18760	AT5G18760.1	0.389351	0.00398985	down	GO:0008270(zinc ion binding);GO:0008150(biological_process);GO:0009507(chloroplast)	RING/U-box superfamily protein ;; RING/U-box superfamily protein; FUNCTIONS IN: zinc ion binding; INVOLVED IN: biological_process unknown; LOCATED IN: chloroplast; EXPRESSED IN: 23 plant structures; EXPRESSED DURING: 13 growth stages; CONTAINS InterPro DOMAIN/s: Zinc finger, C3HC4 RING-type (InterPro:IPR018957), Zinc finger, RING-CH-type (InterPro:IPR011016); BEST Arabidopsis thaliana protein mat…
AT5G19110	AT5G19110.1	0.358493	0.0264151	down	NA	Eukaryotic aspartyl protease family protein ;; Eukaryotic aspartyl protease family protein; FUNCTIONS IN: aspartic-type endopeptidase activity; INVOLVED IN: proteolysis, N-terminal protein myristoylation; LOCATED IN: endomembrane system; EXPRESSED IN: shoot apex, leaf apex, hypocotyl, root, leaf; CONTAINS InterPro DOMAIN/s: Peptidase aspartic (InterPro:IPR021109), Peptidase aspartic, catalytic (I…
AT5G19730	AT5G19720.1;MSTRG.18461.1;AT5G19730.1	0.431026	0.00390769	down	GO:0005618(cell wall);GO:0030599(pectinesterase activity);GO:0005737(cytoplasm);GO:0009813(flavonoid biosynthetic process);GO:0009411(response to UV);GO:0009507(chloroplast);GO:0009505(plant-type cell wall)	Pectin lyase-like superfamily protein ;; Pectin lyase-like superfamily protein; FUNCTIONS IN: pectinesterase activity; INVOLVED IN: cell wall modification; LOCATED IN: cell wall, plant-type cell wall, cytoplasm; EXPRESSED IN: 17 plant structures; EXPRESSED DURING: 8 growth stages; CONTAINS InterPro DOMAIN/s: Pectinesterase, active site (InterPro:IPR018040), Pectin lyase fold/virulence factor (Int…
AT5G20110	AT5G20110.1	0.491084	0.00188494	down	GO:0007017(microtubule-based process);GO:0005737(cytoplasm);GO:0005875(microtubule associated complex);GO:0003777(microtubule motor activity)	Dynein light chain type 1 family protein ;; Dynein light chain type 1 family protein; FUNCTIONS IN: microtubule motor activity; INVOLVED IN: microtubule-based process; LOCATED IN: microtubule associated complex; EXPRESSED IN: 19 plant structures; EXPRESSED DURING: 11 growth stages; CONTAINS InterPro DOMAIN/s: Dynein light chain, type 1/2 (InterPro:IPR001372); BEST Arabidopsis thaliana protein mat…
AT1G21460	AT1G21460.1	0.312921	0.00532843	down	GO:0005886(plasma membrane);GO:0005887(integral component of plasma membrane);GO:0008150(biological_process);GO:0005783(endoplasmic reticulum);GO:0051119(sugar transmembrane transporter activity);GO:0016020(membrane)	Nodulin MtN3 family protein ;; Nodulin MtN3 family protein; INVOLVED IN: biological_process unknown; LOCATED IN: endomembrane system, integral to membrane, membrane; EXPRESSED IN: 24 plant structures; EXPRESSED DURING: 14 growth stages; CONTAINS InterPro DOMAIN/s: MtN3/saliva-related transmembrane protein, conserved region (InterPro:IPR018169), RAG1-activating protein 1 homologue (InterPro:IPR018…
AT5G21100	MSTRG.18582.1;AT5G21100.1;MSTRG.18582.3	0.396759	0.0393215	down	NA	NA
AT5G23060	AT5G23060.1	0.46318	0.0237253	down	GO:0009579(thylakoid);GO:0009657(plastid organization);GO:0031408(oxylipin biosynthetic process);GO:0009535(chloroplast thylakoid membrane);GO:0000023(maltose metabolic process);GO:0071277(cellular response to calcium ion);GO:0015994(chlorophyll metabolic process);GO:0019684(photosynthesis, light reaction);GO:0006098(pentose-phosphate shunt);GO:0006364(rRNA processing);GO:0009704(de-etiolation);G…	calcium sensing receptor ;; calcium sensing receptor (CaS); INVOLVED IN: regulation of stomatal closure, cellular response to calcium ion; LOCATED IN: thylakoid, mitochondrion, chloroplast thylakoid membrane, chloroplast; EXPRESSED IN: 22 plant structures; EXPRESSED DURING: 14 growth stages; CONTAINS InterPro DOMAIN/s: Rhodanese-like (InterPro:IPR001763); BEST Arabidopsis thaliana protein match i…
AT5G23730	AT5G23730.1	0.335479	0.00370225	down	GO:0005834(heterotrimeric G-protein complex);GO:0043496(regulation of protein homodimerization activity);GO:0080008(Cul4-RING E3 ubiquitin ligase complex);GO:0009658(chloroplast organization);GO:0010224(response to UV-B);GO:0005737(cytoplasm);GO:0005515(protein binding);GO:0000166(nucleotide binding)	Transducin/WD40 repeat-like superfamily protein ;; Transducin/WD40 repeat-like superfamily protein; CONTAINS InterPro DOMAIN/s: WD40 repeat 2 (InterPro:IPR019782), WD40 repeat-like-containing domain (InterPro:IPR011046), WD40-repeat-containing domain (InterPro:IPR017986), WD40/YVTN repeat-like-containing domain (InterPro:IPR015943), WD40 repeat (InterPro:IPR001680), WD40 repeat, subgroup (InterPr…
AT5G23920	MSTRG.18780.1;AT5G23920.1	0.391476	0.000548352	down	NA	NA
AT5G24120	AT5G24120.1;MSTRG.18796.2	0.282626	0.00469396	down	NA	NA
AT5G24155	AT5G24150.2;AT5G24150.1;MSTRG.18798.2;MSTRG.18798.4;AT5G24155.1	0.189918	0.00479191	down	GO:0016126(sterol biosynthetic process)	FAD/NAD(P)-binding oxidoreductase family protein ;; FAD/NAD(P)-binding oxidoreductase family protein; FUNCTIONS IN: oxidoreductase activity; INVOLVED IN: sterol biosynthetic process; LOCATED IN: endomembrane system; CONTAINS InterPro DOMAIN/s: FAD dependent oxidoreductase (InterPro:IPR006076); BEST Arabidopsis thaliana protein match is: squalene monoxygenase 6 (TAIR:AT5G24160.1); Has 30201 Blast …
AT5G24165	MSTRG.18802.1	0.488264	0.0202491	down	NA	NA
PRR5	AT5G24470.1	0.336716	0.00636463	down	GO:0009640(photomorphogenesis);GO:0045892(negative regulation of transcription, DNA-templated);GO:0007623(circadian rhythm);GO:0048574(long-day photoperiodism, flowering);GO:0051170(nuclear import);GO:0005982(starch metabolic process);GO:0006355(regulation of transcription, DNA-templated);GO:0005634(nucleus);GO:0003677(DNA binding);GO:0010114(response to red light);GO:0042752(regulation of circad…	pseudo-response regulator 5 ;; pseudo-response regulator 5 (PRR5); CONTAINS InterPro DOMAIN/s: CheY-like (InterPro:IPR011006), Signal transduction response regulator, receiver domain (InterPro:IPR001789), CCT domain (InterPro:IPR010402); BEST Arabidopsis thaliana protein match is: pseudo-response regulator 9 (TAIR:AT2G46790.1); Has 30201 Blast hits to 17322 proteins in 780 species: Archae - 12; B…
AT5G25990	MSTRG.18950.2	0.478369	0.0225843	down	NA	NA
GME	MSTRG.19119.1;AT5G28840.1;AT5G28840.2	0.372307	0.00578712	down	GO:0003824(catalytic activity);GO:0005829(cytosol);GO:0051287(NAD binding);GO:0019853(L-ascorbic acid biosynthetic process);GO:0009225(nucleotide-sugar metabolic process);GO:0005737(cytoplasm);GO:0047918(GDP-mannose 3,5-epimerase activity)	GDP-D-mannose 3',5'-epimerase ;; "GDP-D-mannose 3',5'-epimerase" (GME); CONTAINS InterPro DOMAIN/s: NAD-dependent epimerase/dehydratase (InterPro:IPR001509), NAD(P)-binding domain (InterPro:IPR016040); BEST Arabidopsis thaliana protein match is: NAD(P)-binding Rossmann-fold superfamily protein (TAIR:AT3G62830.2).
AT5G37550	AT5G37550.1	0.484251	0.0140241	down	NA	NA
AT5G38510	MSTRG.19336.1;AT5G38510.2;AT5G38510.1	0.367736	0.00119491	down	GO:0005886(plasma membrane)	Rhomboid-related intramembrane serine protease family protein ;; Rhomboid-related intramembrane serine protease family protein; FUNCTIONS IN: serine-type endopeptidase activity; INVOLVED IN: biological_process unknown; LOCATED IN: integral to membrane; EXPRESSED IN: 22 plant structures; EXPRESSED DURING: 13 growth stages; CONTAINS InterPro DOMAIN/s: Peptidase S54, rhomboid (InterPro:IPR002610); B…
AT5G39530	AT5G39530.1;MSTRG.19398.2	0.407809	0.00432909	down	NA	NA
AT1G22630	AT1G22630.1;MSTRG.1948.2	0.385365	0.0045782	down	NA	NA
AT5G42030	AT5G42030.1	0.488643	0.00018843	down	GO:0010090(trichome morphogenesis);GO:0045010(actin nucleation);GO:0009507(chloroplast);GO:0008150(biological_process);GO:0003674(molecular_function)	ABL interactor-like protein 4 ;; ABL interactor-like protein 4 (ABIL4); BEST Arabidopsis thaliana protein match is: ABL interactor-like protein 3 (TAIR:AT5G24310.1); Has 1807 Blast hits to 1807 proteins in 277 species: Archae - 0; Bacteria - 0; Metazoa - 736; Fungi - 347; Plants - 385; Viruses - 0; Other Eukaryotes - 339 (source: NCBI BLink).
AT5G42250	MSTRG.19616.2;AT5G42250.1	0.423578	0.0259901	down	GO:0005737(cytoplasm)	Zinc-binding alcohol dehydrogenase family protein ;; Zinc-binding alcohol dehydrogenase family protein; FUNCTIONS IN: oxidoreductase activity, zinc ion binding; INVOLVED IN: oxidation reduction; EXPRESSED IN: 11 plant structures; EXPRESSED DURING: 6 growth stages; CONTAINS InterPro DOMAIN/s: GroES-like (InterPro:IPR011032), Alcohol dehydrogenase GroES-like (InterPro:IPR013154), Alcohol dehydrogen…
AT5G42310	AT5G42310.1	0.445566	0.000119349	down	GO:0009507(chloroplast);GO:0005739(mitochondrion)	Pentatricopeptide repeat (PPR-like) superfamily protein ;; Pentatricopeptide repeat (PPR-like) superfamily protein; LOCATED IN: chloroplast; EXPRESSED IN: 23 plant structures; EXPRESSED DURING: 13 growth stages; CONTAINS InterPro DOMAIN/s: Pentatricopeptide repeat (InterPro:IPR002885); BEST Arabidopsis thaliana protein match is: Pentatricopeptide repeat (PPR) superfamily protein (TAIR:AT3G22470.1…
AT5G43640	AT5G43630.1;MSTRG.19733.2;MSTRG.19733.3;AT5G43640.1	0.282477	0.00261872	down	GO:0006412(translation);GO:0022627(cytosolic small ribosomal subunit);GO:0005737(cytoplasm);GO:0003735(structural constituent of ribosome)	Ribosomal protein S19 family protein ;; Ribosomal protein S19 family protein; CONTAINS InterPro DOMAIN/s: Ribosomal protein S15, eukaryotic/archaeal (InterPro:IPR005713), Ribosomal protein S19/S15 (InterPro:IPR002222), Ribosomal protein S19 conserved site (InterPro:IPR020934); BEST Arabidopsis thaliana protein match is: Ribosomal protein S19 family protein (TAIR:AT5G09500.1); Has 1807 Blast hits …
ARD4	AT5G43850.1	0.459382	0.00382302	down	GO:0005886(plasma membrane);GO:0010309(acireductone dioxygenase [iron(II)-requiring] activity);GO:0046872(metal ion binding)	RmlC-like cupins superfamily protein ;; ARD4; FUNCTIONS IN: acireductone dioxygenase [iron(II)-requiring] activity, metal ion binding; INVOLVED IN: L-methionine salvage from methylthioadenosine, oxidation reduction; LOCATED IN: cellular_component unknown; EXPRESSED IN: 22 plant structures; EXPRESSED DURING: 13 growth stages; CONTAINS InterPro DOMAIN/s: Acireductone dioxygenase, ARD (InterPro:IPR0…
AT5G44130	MSTRG.19776.1	0.103304	3.50776e-05	down	NA	NA
AT5G44190	AT5G44190.1	0.196663	0.00188653	down	GO:0003677(DNA binding);GO:0006417(regulation of translation);GO:0005634(nucleus);GO:0045893(positive regulation of transcription, DNA-templated);GO:0009902(chloroplast relocation);GO:0042793(transcription from plastid promoter);GO:0006364(rRNA processing);GO:0009965(leaf morphogenesis);GO:0035304(regulation of protein dephosphorylation);GO:0009651(response to salt stress);GO:0010380(regulation o…	GOLDEN2-like 2 ;; GOLDEN2-like 2 (GLK2); CONTAINS InterPro DOMAIN/s: Homeodomain-like (InterPro:IPR009057), Myb, DNA-binding (InterPro:IPR014778), Myb-like DNA-binding domain, SHAQKYF class (InterPro:IPR006447), HTH transcriptional regulator, Myb-type, DNA-binding (InterPro:IPR017930), Homeodomain-related (InterPro:IPR012287); BEST Arabidopsis thaliana protein match is: GBF's pro-rich region-inte…
AT5G44410	AT5G44410.1	0.335274	0.0029898	down	GO:0009055(electron carrier activity)	FAD-binding Berberine family protein ;; FAD-binding Berberine family protein; FUNCTIONS IN: electron carrier activity, oxidoreductase activity, FAD binding, catalytic activity; INVOLVED IN: oxidation reduction; LOCATED IN: endomembrane system; EXPRESSED IN: 22 plant structures; EXPRESSED DURING: 13 growth stages; CONTAINS InterPro DOMAIN/s: FAD-binding, type 2 (InterPro:IPR016166), Oxygen oxidore…
AT5G44600	MSTRG.19828.2;MSTRG.19828.1;AT5G44600.1	0.496574	0.0136138	down	GO:0009507(chloroplast)	S-adenosyl-L-methionine-dependent methyltransferases superfamily protein ;; S-adenosyl-L-methionine-dependent methyltransferases superfamily protein; INVOLVED IN: biological_process unknown; LOCATED IN: chloroplast; BEST Arabidopsis thaliana protein match is: S-adenosyl-L-methionine-dependent methyltransferases superfamily protein (TAIR:AT5G44590.1); Has 186 Blast hits to 186 proteins in 61 speci…
AT5G44680	MSTRG.19834.1;MSTRG.19834.2;AT5G44680.1	0.49158	0.0490432	down	GO:0008725(DNA-3-methyladenine glycosylase activity);GO:0006281(DNA repair);GO:0046777(protein autophosphorylation);GO:0005634(nucleus);GO:0010155(regulation of proton transport);GO:0009637(response to blue light)	DNA glycosylase superfamily protein ;; DNA glycosylase superfamily protein; FUNCTIONS IN: DNA-3-methyladenine glycosylase I activity, catalytic activity; INVOLVED IN: DNA repair, base-excision repair; EXPRESSED IN: 21 plant structures; EXPRESSED DURING: 13 growth stages; CONTAINS InterPro DOMAIN/s: DNA glycosylase (InterPro:IPR011257), Methyladenine glycosylase (InterPro:IPR005019); BEST Arabidop…
AT1G03310	AT1G03310.1;AT1G03310.2;MSTRG.199.3	0.384256	0.00575472	down	NA	NA
AT5G45950	AT5G45950.1	0.327156	0.00320068	down	GO:0000038(very long-chain fatty acid metabolic process);GO:0005576(extracellular region);GO:0042335(cuticle development)	GDSL-like Lipase/Acylhydrolase superfamily protein ;; GDSL-like Lipase/Acylhydrolase superfamily protein; FUNCTIONS IN: hydrolase activity, acting on ester bonds, carboxylesterase activity; INVOLVED IN: lipid metabolic process; LOCATED IN: endomembrane system; EXPRESSED IN: 20 plant structures; EXPRESSED DURING: 13 growth stages; CONTAINS InterPro DOMAIN/s: Lipase, GDSL (InterPro:IPR001087); BEST…
AT5G46080	AT5G46080.1	0.428093	0.00707384	down	GO:0009693(ethylene biosynthetic process);GO:0005886(plasma membrane);GO:0016301(kinase activity)	Protein kinase superfamily protein ;; Protein kinase superfamily protein; FUNCTIONS IN: protein kinase activity, kinase activity, ATP binding; INVOLVED IN: protein amino acid phosphorylation; LOCATED IN: endomembrane system; EXPRESSED IN: 22 plant structures; EXPRESSED DURING: 12 growth stages; CONTAINS InterPro DOMAIN/s: Protein kinase, catalytic domain (InterPro:IPR000719), Serine-threonine/tyr…
AT5G48545	MSTRG.20147.1;MSTRG.20147.2;MSTRG.20147.3;AT5G48545.1	0.452301	0.00498174	down	GO:0009150(purine ribonucleotide metabolic process);GO:0047627(adenylylsulfatase activity);GO:0005777(peroxisome);GO:0006790(sulfur compound metabolic process);GO:0005634(nucleus)	histidine triad nucleotide-binding 3 ;; histidine triad nucleotide-binding 3 (HINT3); CONTAINS InterPro DOMAIN/s: Histidine triad-like motif (InterPro:IPR011146), Histidine triad (HIT) protein (InterPro:IPR001310), Histidine triad, conserved site (InterPro:IPR019808), Histidine triad motif (InterPro:IPR011151); BEST Arabidopsis thaliana protein match is: HISTIDINE TRIAD NUCLEOTIDE-BINDING 2 (TAIR…
PKT2	AT5G48880.2;AT5G48880.1;AT5G48880.3;MSTRG.20181.3	0.472777	0.0227201	down	NA	NA
AT5G49015	MSTRG.20191.1;AT5G49015.2	0.489431	0.00104604	down	GO:0005575(cellular_component);GO:0003674(molecular_function);GO:0008150(biological_process)	Expressed protein ;; Expressed protein; Has 13 Blast hits to 13 proteins in 7 species: Archae - 0; Bacteria - 0; Metazoa - 0; Fungi - 0; Plants - 13; Viruses - 0; Other Eukaryotes - 0 (source: NCBI BLink).
AT5G49740	AT5G49740.1;MSTRG.20256.2;MSTRG.20256.3	0.371263	0.0202161	down	NA	NA
AT5G50160	AT5G50160.1;MSTRG.20288.2	0.40537	0.00640507	down	NA	NA
[truncated: 196 more rows]
