# Supplementary material for: βC1 protein encoded in geminivirus satellite concertedly targets MKK2 and MPK4 to counter host defense
Source: PLoS Pathog. 2019 Apr 18;15(4):e1007728. doi: 10.1371/journal.ppat.1007728 (PMC6499421; doi:10.1371/journal.ppat.1007728)
Supplement: S3 Table — (XLSX) [file ppat.1007728.s003.xlsx]

## Sheet: 工作表1
Primer	Application	Sequence（5'→3'）
CRISPR-NbSIPKK-Oligo A	sgRNA	TGATTGTGAAGCAGTTAAAGTTATT
CRISPR-NbSIPKK-Oligo B	sgRNA	AAACAATAACTTTAACTGCTTCACA
CRISPR-NbSIPKK-PCR-For	crispr genotyping	CGTAGTTGTTGTTAATCCAAACCAGGG
CRISPR-NbSIPKK-PCR-Rev	crispr genotyping	GTAGACAGTCTCCTGCTGATCAAAGG
CRISPR-NbMPK4-Oligo A	sgRNA	TGATTGAGATCACGATGCAAGACAT
CRISPR-NbMPK4-Oligo B	sgRNA	AAACATGTCTTGCATCGTGATCTCA
CRISPR-NbMPK4-6609-F	crispr genotyping	CTGGTCTCAATTTACTACTG
CRISPR-NbMPK4-6893-R	crispr genotyping	CGCGTTACGACATACTCCGTC
AtActin-F		CCTTACAGAGAGAGGTTACATG
AtActin-R		GACCTTAATCTTCATGCTGCTTGG
TYLCCNV-AC1-F		GAGATGCCTCCTCCTAATAAATTCAGA
TYLCCNV-AC1-R		CCCGACGTCGTCTGGTT
NtRFP-F	yeast 2 hybrid assay	CCGGAATTCATGGGTGGAAAGAGTTCAAGAGA
NtRFP-R	yeast 2 hybrid assay	CGCGGATCCTCAGTAGAGCTTTATTCGGGT
Beta C1-F	yeast 2 hybrid assay	CCGGAATTCATGACTATCAAATACAACAACATGAA
Beta C1-R	yeast 2 hybrid assay	CGCGGATCCTCATACATCTGAATTTGTAAATAC
MKK1-F	yeast 2 hybrid assay	ACGCGTCGACATGAACAGAGGAAGCTTATGCCCT
MKK1-R	yeast 2 hybrid assay	CCGCTCGAGTCACCATTGCGAGATGAAGGA
MKK2-F	yeast 2 hybrid assay	CCGGAATTCATGAAGAAAGGTGGATTCAGCAAT
MKK2-R	yeast 2 hybrid assay	ACGCGTCGACTTACACGGAGAACGTACCA
MKK1-2YN-For	BiFC	TTAATTAAAATGAACAGAGGAAGCTTATGCC
MKK1-2YN-Rev	BiFC	ACTAGTCCATTGCGAGATGAAGGAGCAAAAC
MKK2-2YN-For	BiFC	TTAATTAAAATGAAGAAAGGTGGATTCAGC
MKK2-441-2YN-Rev	BiFC	ACTAGTGTACTCCAAGATTAGTGAG
MKK2-442-2YN-For	BiFC	TTAATTAAAATGGACGGAGGATCTCTA
MKK2-2YN-Rev	BiFC	ACTAGTCACGGAGAACGTACCAGACAGGTTCC
MKK2-208-For	BiFC	TTAATTAAAATGTTGGATATGGTTAAAGTCATTG
MKK2-990-Rev	BiFC	ACTAGTCAAGAAAGGATGTTCCATC
MPK4-2YN-For	BiFC	TTAATTAAAATGTCGGCGGAGAGTTGTTTCG
MPK4-2YN-Rev	BiFC	ACTAGTCACTGAGTCTTGAGGATTGAACTTG
MKK2-T220ET226E-F	point mutation	ACAAACGAAGCAGGTTTAGCAAACGAATTTGTGG
MKK2-T220ET226E-R	point mutation	CCACAAATTCGTTTGCTAAACCTGCTTCGTTTGT
MPK4-T201AY203F-F	point mutation	CTGACTTTATGGCTGAATTTGTTGTTACAC
MPK4-T201AY203F-R	point mutation	GTGTAACAACAAATTCAGCCATAAAGTCAG
Beta C1-GW-F	pENTRY	CACCATGACTATCAAATACAACAACATGAA
Beta C1-GW-R	pENTRY	TCATACATCTGAATTTGTAAATAC
MKK1-GW-F	pENTRY	CACCATGAACAGAGGAAGCTTATGCCCTA
MKK1-GW-R	pENTRY	CCATTGCGAGATGAAGGAGCAAAACT
MKK2-GW-F	pENTRY	CACCATGAAGAAAGGTGGATTCAG
MKK2-GW-R	pENTRY	TTACACGGAGAACGTACCAGACAGGT
